# Supplementary material for: Characterization of TSET, an ancient and widespread membrane trafficking complex
Source: eLife. 2014 May 27;3:e02866. doi: 10.7554/eLife.02866 (PMC4031984; doi:10.7554/eLife.02866)
Supplement: Supplementary file 1. — Untrimmed, masked alignments used in phylogenetic analysis (Figure 4A, and Supplemental Figures. Masks indicated regions of sequences retained for phylogenetic analysis. Text files containing aligned sequences are in FASTA format. Alignment for the concatenated tree is composed of the trimmed TPLATE.R2, TSAUCER.R2, TCUP.R2, and TSPOON.R2 alignments. [file elife-02866-supp1.zip]

Archive with 24 entries (21 files):
- Supplementary_File_1/
- Supplementary_File_1/.DS_Store
- __MACOSX/
- __MACOSX/Supplementary_File_1/
- __MACOSX/Supplementary_File_1/._.DS_Store
- Supplementary_File_1/Concat.R6.afa
- __MACOSX/Supplementary_File_1/._Concat.R6.afa
- Supplementary_File_1/TCUP.R2.mask.afa
- __MACOSX/Supplementary_File_1/._TCUP.R2.mask.afa
- Supplementary_File_1/TCUP.R4.mask.afa
- __MACOSX/Supplementary_File_1/._TCUP.R4.mask.afa
- Supplementary_File_1/TPLATE.R2.mask.afa
- __MACOSX/Supplementary_File_1/._TPLATE.R2.mask.afa
- Supplementary_File_1/TPLATE.R4.mask.afa
- __MACOSX/Supplementary_File_1/._TPLATE.R4.mask.afa
- Supplementary_File_1/TSAUCER.R2.mask.afa
- __MACOSX/Supplementary_File_1/._TSAUCER.R2.mask.afa
- Supplementary_File_1/TSAUCER.R4.mask.afa
- __MACOSX/Supplementary_File_1/._TSAUCER.R4.mask.afa
- Supplementary_File_1/TSPOON.R2.mask.afa
- __MACOSX/Supplementary_File_1/._TSPOON.R2.mask.afa
- Supplementary_File_1/TTRAY.R4.mask.afa
- __MACOSX/Supplementary_File_1/._TTRAY.R4.mask.afa
- __MACOSX/._Supplementary_File_1
