# Supplementary material for: Characterization of TSET, an ancient and widespread membrane trafficking complex
Source: eLife. 2014 May 27;3:e02866. doi: 10.7554/eLife.02866 (PMC4031984; doi:10.7554/eLife.02866)
Supplement: Supplementary file 1. — Untrimmed, masked alignments used in phylogenetic analysis (Figure 4A, and Supplemental Figures. Masks indicated regions of sequences retained for phylogenetic analysis. Text files containing aligned sequences are in FASTA format. Alignment for the concatenated tree is composed of the trimmed TPLATE.R2, TSAUCER.R2, TCUP.R2, and TSPOON.R2 alignments. [file elife-02866-supp1.zip › Supplementary_File_1/Concat.R6.afa]

>PpatCOP 
LAASIISKSGKALVSRQYVDMSRIRIEGLLATFPKKQHTYVETDNVRYVYQPMESLFLLL
VTNKQSNILEDRDTLQLLSKLVPEYVPSLDEESICRMAFELFDEVISLGHKENVTIAQVK
QYVEMSLKAEG-VIVEDIIMIGVEEKLVVVLRKDGGLENLEVQGNMSLVVQKEEDAYIRV
QV----FKTHPNIDKNLYSERNVLGLKDPSRPFPTLKWRMQESMVPLSINWPSLSGGESY
VNIEYEASRAFELQNVVIHIPLPAIDVPTVNQVDGEWRFDSRNLEWNITLIDNRSGSMEF
FFPIDVKFTANTFCLKVGSVIQTQNGNTVKGKRTQLVVDSYQVVLANEIKEQLEGHLKVD
AMKKAVMLLLNGETLPTLFITIYVPSEDHTVQKLLLLYLIDKTDAKLPEMILICQNLRNN
LQHPNEYIRGVTLRFLARLKEAELIEPLIPSILTNLEHRHAFVRRNAILAMSAIYSQGDQ
LLVDAPEMIEKLLSEQDLSARRNAFLMLYTCDRAVNYLLNHLENVSSWGDILQMVVLDLV
RKVCRLNPDEYMKIVILLLSSTSAAVSYESAGALVSLSSAPTAIRAAGNCYCQLLLSQNN
VKLIILDRLTELKAAHREIMVEMVMDVLRALSSPLDIRRKTLDIALDLITPRNIDEVVMT
LKKEVYRQMLVQAIHACALKFPEVASTVVHLLMDFLGDSNVASALDVVFFVREITETNPK
LRESIMSRLSDTFYQIRSSRVCTCALWIIGEYSHSLQEIESSIALIKQSLNKAPPPINKR
PAVLADGTYATATSNSAANLRAILLTGDFFLGVVSATLTKLVMRLEENKIKAEIMLILVV
LPHPIDRDSYDRISLCIRLLSSPDDVIRSVWLKTPPSDALVNVSIEKRIRSKYSPFYGIE
KSAVLQEARCFNDREDARRCAQVITKLLYLINQGEEATEVFFATTKLFQSRDIGLRRMVY
IMIKEISSDEVIIVTSSLMKDMNSKTDLYRANAIRVLCRITDGGLLGQIERYLKQAVVDK
NPVVSSAALVSGIHLLQSNPEINEVQEAVQAPLVQFHGLALLHQIRQNDKLVSGLTVRSP
LAQCLLIRVISESGPNSQTGDRFYDFLESHKTDMVIFEAARAITELSGVTRELTPAITVL
QLFLSSSKPVLRFAAVRTLNKVAANCNVDMESLISDQNRSIATLAITTLLKTGNESSVDR
LMQITNFMSDIADEFKIVVVEAIRSLCLKFPQKYRALMNFLSNILREEGGFSIVDSILIL
IRDAKESGLSHLCEFIEDCELSTQILHLLGNEGPKTAATVRASAVSALARRILILLRRCL
YDNDDEVRDRATLYLSLLSKNVILLDSEGKRVAVKYFSWPGLAKLAFEKSIFTKTHRTGA
REAELLDGYIVVYKFISDLHFYVTGGEDENEIIVATVLQGFFDAVSLLLRNVDKKNILEN
FDLVLLCLDEIVDGGIILETDANVIA
>CreiCOP 
LAASIVSKTGKPLVSRQYMEMSRIRIEGLLAAFPKKQHTYVETENVRYIYQPMEGLYLLL
ITNKQSNILEDLETLRLLSKLVPEFSQSLEEESVAGKAFELFDEVISLGHKENITVQQVK
QNCEMSLAKEGVVEIEVPVSLAIEEKLSVTLNKQGGVENLEVQGTMSLVVNTDEEAFIRI
AV----FKTHPNIDKTLYSSSNVLGLKDPARPFPTLKWRFEENLVPLSINWPSVSGGESY
VNIEYESTSDLDLQNVQIIIPVPATHAPTVNQVDGEWRYDSRRLIWTIELIDDRSGSMEF
FYPVEVAFTSNTFCVAVASVEHTQRGGPVKSMKKQLETAEYSVVSASEIREALEGNAKQA
AMKKAVSLLLAGEQLPALFITIYVPSEDHMVQKLLLLYLIEKTDASLPEMILICQNLRNN
LQHPNEYIRGVTLRFLCRIKEEEILEPLVPSILANLEHRHSYVRRNAVLAINSIYKKGEL
LMPDAPETIERLLQEQDLSARRNCLAMLTNHDRAIRYLLDSADQLGSWGDLLQLSALDLI
RKACRSSPAEFIKTILVLLQSPSPAVMYECAVTLTSLSSAPSAVRAAANCFCTLLASHNN
VKLIVLDRLQELKEKHREVMTEVVMDTLRALSSPLDIRKKTLDISLDLITARNIDEVVGV
LKKEVYRQMLVQAIHSCAVKFPEVAGNVVHVLMDFLGDANTASALDVIFFVREIMETNAR
LRPNVLERLHTIFYQIRSSRVVSCALWIMGEYCATTSEIVAALATLKEALAAAAPTATVR
PAVLADGTYATTGAGSGPNLRALLLAGDFFLGVVAGTQVKLLLRLKANAYTAEAMQYVVA
TPTPLDADSRDRMMLCLRVLAGQDTCSVLVWLATPPSDALVNVSVEKRIRSKKDEDREDE
TEAVLQEARVFNDPQDPRRCQQVITKLLYLLNQGEEAAEVFFGVTKLFQKQDINLRRMMY
LCIKDIGADEVIIVTSSLMKDMNSKTDLYRSNSVRVLCKIIDSQLLAQIERYLKQAIVDK
SPVVASAALVSALHLLGNNAEINEVQEAAKNNMVQFHAVALLHALRASDKLVSSLTVKSP
LAQCLLVRVIQDSQGAGGEQRPFYEFLESHKAEVVIFEAARAICNLRDVTRELTPAITVL
QLFLSSSKPVLRFAAVRTLNKVATHCNIDMESLISDQNRSIATLAITTLLKTGSESSVEK
LLQIGSFMSDIADDFKIVVVEAIRSLCLKFPAKQRALMNFLSGVLREEGGFAIVQSILVL
IQDAKETGLGHLCEFIEDCELSTQVLHLLGQEGPKTKATVRAAAVSALANRIIVLLRRAL
SDNDDEVRDRATLHLEQLEKNLLLLDSEGKRIAVKYYTWSTVSQASFEKALWNKTSRTNA
REAEIIMNVVVVYKYIGDLMFYVTGSLDENELILYTVLQAFYESVTILLRQVEKKTVLEN
LDLVLLAMDEIVDGGIILETEPAMIA
>VcarCOP 
LAASIVSKTGKPLVSRQYMEMSRIRIEGLLAAFPKKQHTYVETENVRYIYQPLEGLYLLL
ITNKQSNILEDLETLRLLSKLVPEFSQSLEEESVAAKAFELFDEVISLGHKENITVQQVK
QNCEMTLAKEGVVELDVPVSLAIEEKVSVSLNKQGGVENLEVQGTMSLVVNSDEDAFIRI
AV----FKTHPNIDKNLYGSSNVLGLKDPSRPFPTLKWRFEESLVPLSINWPSVSGGESY
VNIEYDSTANFDLQNVQIIIPVPAAHAPTVNQVDGEWRYDSRRLIWTIELIDDRSGSLEF
FYPVEVTFSSNTFCINITGVEHTQKGGPVKSLKKALETAEYSVVSATEIKEALEGNAKQA
AMKKAVSLLLAGEQLPQLFITIYVPSEDHTVQKLLLLYLIEKTDATLPEMILICQNLRNN
LQHPNEYIRGVTLRFLCRIKEEEILEPLVPSILANLEHRHSYVRRNAVLAINSIYKKGEL
LLADAPEMIERILQEQDLSTRRNCLAMLTNNDRAIRYLLDSVDQLATWGDLLQLSALDLI
RKACRSNPGEFIKTILLLLQSPSPAVMYECAVTLTSLSSAPSAVRAAANCFCSLLSSHNN
VKLIVLDRLQELKEKHREVMTDMVMDTLRALASPLDIRKKTLDISLELITSRNIDEVVSV
LKKEVYRQMLVQAIHSCAVKFPEVAGNVVHVLMDFLGDANTASALDVIFFVREIMETNAK
LRPNVLERLHTIFACIRTSRVVSCALWIMGEYCSNTAEILAALSTLKDSLAASNSTTAKR
PAVLADGTYATSANAGGPNLRSLLLGGDFFLGVIAGTFVKLLLRLSANNLYAEAMQYVVS
TPTPLDADSRDRMLLCLRVLAGQDTWSNAVWLGTPPSDALVNVSVERRIRSKFSPFYGID
KGAVLQEARVFNDPQDPRRCQQVITKLLYLLNQGEEAAEVFFGVTKLFQKQDINLRRMMY
LCIKDIGADEVIIVTSSLMKDMNSKTDLYRANSVRVLCKIIDGQLLAQIERYLKQAIVDK
SAVVASAALVSALHLLGNNAEINEVQEAAQNNMVQFHAVALLHALRASDKLVTSLTVKSP
LAQCLLVRYVAQVIQDSQPGSNFYDFLESHKAEVVIFEAARAICNLRDVTRELTPAITVL
QLFLSSSKPVLRFAAVRTLNKVATHCNIDMESLISDQNRSIATLAITTLLKTGNESSVEK
LLQIGSFMSDIADDFKIVVVEAIRSLCLKFPSKQRALMNFLSGVLREEGGFAIVQSILVL
IQDAKETGLGHLCEFIEDCELSTQVLHLLGQEGPKTKATVRAAAVSALANRIIVLLRRAL
SDNDDEVRDRATLHLEQLVKNLLLLDSEGKRIAVKYYTWSTVSQGTFEKALWNKTSRTNA
REAEIIMNVVVVYKYIGDLMFYVTGSQDENELVLYTVLQAFYESVTILLRQVEKKTVLEN
LDLVLLAIDEIVDGGIILETEPAVIA
>NfowTSET 
SSQYQAKANSVPPVDASQKKARRGTIEKLISEMWKEVHPILNFNGEQNGEHHKDEQASIL
PDPSD---IVNFQFAPDEEDALPSFNSSGSSSFRKRQMGQQLSDEEWHSLQAPTLPENLK
PFIPPPLQPTKTQPTNNALSSNFLDDVGPMTSNTANLKPASTTGPNVINVWENGVPPIRK
PVSYREYNFVLSLVNDQFNNENKIAVCNPDHAFEILKYKLKDHLVPFKLRLYFMNQTMLT
VTIDYIVNPATPLDKLSFLIRVAPAEQITQSKPEGRWNATRQELLVNVDQPGPGSVMAKF
QTEFLCKFNAKGL-LGGFTVEGGEEYNITPWK-YKLTSENFASNYYHTLLSRLKCMRRYP
ALRPLYISLYLQDELSHSQRENALEMLNLTLKNIICINFIPFF---CAIVLISTTNVLRP
MLQSE---CATVLETAHCILLTAIDSSMPSDLTACTNN---LIDDAITAYLGLLYREESS
FFYD--DLMKD-------------VCSVLNTVKLVEHIMK----VDAVNRMYILSSIVRT
LIQCSINTRTFLKLT----DQLNDPVLFLKEGFIAKLITVPDFEELIRNELLFCICRE--
--YLSQKPYTPSNNSEPTSEADY--SLIHAWLDVFGMSSFTWKFSSGLTAASEFSLILTD
LCGESYMSFNTNEDQRKKIQK--ILNKCLDIILKM-KTEFAEIISMCILNFVELQKAAGR
ESGDLVFDHTRFMSTLKS----------SGGASEKIETLLYCLLSVCLRFRDTHEYLR-A
LLEKQQDTR----DDITDLLRKTLLRVDYAMKITKDTASVSDIELIYGKVFNKDHPIFKS
YFAEDDEKLLTAYIEGIQQLNTITA--------ADKSDITNQFVFDKKYNLNSSGINT--
----QQHLTATKNDMTTIPENTSFVQLKFVELTSGQQHLLDNDNAKI-ISPIIQAKLAQR
KVLEIILDDPKKLNGSKISKVLDELTLYFATENMVSVSLAIDVDRISSTMTTLVNRLLTV
LGVDDRRVVALVHYMLSELPRDEKTLTALKNNCVRGYCLRTIDRICRSSDLYEMVQKENS
FSAKKG--LISKLFKDTDKEEKLFLLALQSISDPVLTGILE---------ELKDDKKVEL
HPTMNAQDVFSRFYLARICSSII---KPMVFSSEESEDAPYEQKYVDTLKHLLHDEDLTI
FFRNFKFFLEKDIHLTLEVVTRICNSLN-KSPQIQIHAACRATYYLMRCYEAILDPYSSL
SQEMKQANAQKLYKKIDDCSAFKACIWRLDKVSQVVRHEL----LMTLLESVFHEFANLC
SYICIDLSER---------DGVIITDDYFKVLFSRSFQYSPKKRSSLSTTMMAKRSNNDY
KQNIIVDERMIVFTRIQSVLFFVVGDEDLGELALREVCKNVMEGCKTVCRKPEDSDTVLN
YGKICTLVDDILEDGLSFNGEM----
>NgruTSET 
LCLFVQEQRENLFLHS-HHEISQNQAITISDHFAKSAREVFIAKKFRAVFILLNEVYVVT
VCHKCANNAKLLMFVEVVINLYKKFLGE--AHHVSAQYIQTLNSGSSFDTPKKARRGTIK
KPISNPFDLHGTTSTQNSNFLDALDSLTPSLDLNSTVQPSVISGNVSSNENIPTVPPLNT
TISYRSYKFILSLINDQFNNENKIAVCNPNHAFEILKYKLKEHLVPFKLRLYFMGQTMLN
ISIDYIVNPATPLDKLSFLIRICTSEQITQSKPEGRWNATRQELLVNVDQP--GSVIAKF
QTEFLCKFNAKGL-LAGFTVEGGEITTP-SW-RYKLTSENFANKENISIAAELSSSKQTN
ALLILHRLYTAGKDIQNYVSTVAVKTSDPLVKKLCYQLICAITSRH--DWNFVMKVVVDD
TNSSNPDLCVWAFRTVVGLCLQEFFVKNRRQIEECLKYGYDHVRIAALHFLLAISLLRST
AFQQFSDWVIKSIDDNQIAFVG--FEVLREFKESMQWIAAMKPHFILLSRLKCMDVRRRY
PALRLQDEYSVTNVLRPMLQSVECATVLETAHCILLTAMDSSMTSDLTACTNNLIDDA--
----TNAYLGLLYREESFFYDDLMKDICSVLNTV----RDKYTVCVKLVEH--ILKVSDN
VNRMYILSSVVRTLIQCSINT--RTKQHFLKLLDQLPVEIDLFLREGFIKIVTVPEQFEE
IRNELLFCLCREY--LTQPKNDNNVAWLICEFASLTWKDSNGLIASISEFEDQRKKIQ-K
ILNKCLDIILKMKTEFAEVMSMCILSNYVELQAAGRESGDLVFDHTRLSVCLRFTPKLRD
TRDDIADLIRKTLLKVDYAMKYNITNASKSDIEADKSDITNQFVFDKKYNLNVSTHHHQP
QAGTQPHLASVRGESTSIPENTNFVQLKFVELTSGQQHLLENDNTKI-ISPLIHTKLLQR
KVLDFLLDDIKKLNASKISKVLDEVSLYFATENMVSVSLAIDGDRISSTMSTLLNRLISL
IGSEDKRIIALVHYMLSELPREEKVLAALKNSCTRAYCIRSIDRICRSSDLFEMVQFISK
LFKIYLLRIVKNNINDPVLTKGILENIIMNKSADCARDALTVISGLIPINSTLFAFSSSI
PHFEANNDKNIIYSKLKELKKKTRTCASVIKPMVSSEESEEAQKYVDTLKHLLHDEDLMI
FFRNFKFFLEKDIHLTLDVVTRICTSLN-KAPQIQIHAACRATYYLMRCFEAIMDPYSSF
SQEMKQANAQKLYKKIDDCSAFKACIWRLDKVSQVVRHEL----LMTLLEAVFDEFANLC
SYICIYLSER---------DGVIITDDFFKVLFARSFQYSPKKRSSMSTTMMAQKSNNDF
KQNIIVDERMIVFTRIQSVLFFVVGDEDHGELALREACKGVMEGCKAVCRKPEDADTVIN
YGKICTLVDDILEDGLAFNSDGSTEV
>Bnat5 
RGIWAIHSSGSLVYSRRYRPCDLEFLKSVEKINAEKNEPIVSCGRWHLVVVRRNEILFAL
PAATGTTTTTSTCTVALTVSLLQELI--VE--LQNGSFVEFVSTIMPFGRSIGVTVAKAK
KELMSNASPSSTGRNKGDLTLSVVEVVAVIFGPRPCEQDVKISGFIHARATVQNE--CRI
RVELEK--IYDVKTFTVFEGEVQADLFPTSSPYGGANTQKQNCQLPFKVKKVLSIWIEAE
DTTTATTKCSSTFDNLRIDIPLGQAFKDFIQMNSGTIVRPHGD-VWRPAKARRIVRRASL
DGPVLLHWTQPKT-ISGIVPKVMGVQESTRTEKVIIADQIYFTASLVAIEKHVDDMAERG
G-----AGQQPGHTMRTRNPAQSVPTSMFSVRSPFRSQTGSRSQSSSTTNALVSSP----
SASPREKKKKNSKSSNAAWRFTIPSECVNAAMREEAAAAAATTASSSSSSSPALDDLDVP
LPLPAPDFVHSLLSNSITNADKNTTTTIATTRNKLRKVLKYIIVISGWGRAQVLSIITPL
LLAVDATTACISKRLARRLSRKQDAVGFDMSMRLMFFVPKESAAAAARRERRMVISTQAA
LAFNDTERLIEIKQLQHAVLSPYIITYWLSFASRGGAACNAAQVLHVLRDATPSLPFLGS
FARFHFLRRLLQGMGAALLAIPSIAKRERHLLLNLLKIENDQGVAEFLFVVRTIIAKRNK
LGRQMMGRGGSKKDDRRNSTTTTTTLWLRRFFPVRAVSSPSSPLTIPPTLHQYAPPIHLK
VLESYVPLALSSQIAPKCKLVEVLGRVASFHTTDVRDRAGMYFGLLNAAIIFPMNFARLS
SSNTMMQVGDHGLSVEYPKLQFLYHAHTSQIIKTFKPTLVRMRTDESLVGSSQSHSTTYN
KEVLDLWLVLNEGYFPPNPKKYVSPREIYVETLGVSADLNHFRHTETAENPEVERQRIQS
LAAMILIASSSPLPSSKIKADLANVSPVARCIAILAFACTKIQEYVASLTGNLNSSIKSL
SASARTSSSSSSSHPFSPSSSNGRLSSLQSDEFGDTKLGALLQETIEKEALEELLESRKS
WSMMTLLSFPSMSGSATKGS--YSDPMGEEVDTVLMDDSVRSSLSKMPQKKYLRVGMISL
NSWLRMAQNQRRLIGDDDDDDWLQQPARGMVNVMSKREQGQQKRIQQQREGGGGGGSLTK
VFRRLSFNYKSPISYGNNAASAPSTGGDKKNKDPSFYGEKLANALTIHCIRYVWSSISSP
FFEFHSAAVISAIELLSNCSPLRVALQL--ELSHVLTNFMEPILAYSTVQVFFPLLFKIF
ALFPISYVQEAKVFVRFLAYGFLLLSNDSKSKSGTFYDSEGNARAAIAKRVRQEFSKRTF
RAFRMLSPKVILWLHMKRVIGTLICEDHVNVLLAANQLELLMNSITEHYGSDVEMSAKLK
PEELHMLLDRFLPCGHLQFLSESDVK
>DdisTSET 
VGLVIQQHDGTILFQNEYLDKAHLAAKAFKNSSYDGSISVVVLNMYRVYYMILNELFILA
ISQANDNPFEGSIYLARAKRVLSVS-KDFTTTQINKKYYVLISEVSPHTHHHTSTPSVAP
SFITGVLNSSNFNNNNNN------NNNNNNNNSNNSLNNSNSNSNIISPSSSSGL--SSF
NNSLDNLQFESLMRLEQSNIEKI--FTQP-NTLPKIDKHI---DPPIKWGPSVSNRIMFT
LRHPNEKEENQEINNMNVIIGSAAASASSPSTSPLSSSYNPSS-SFSATPIDSLKNSIDN
TPKRKFSLSMGTFNNSKSSLSTSNDNGASSPLASSTSGSAAKTKMEIEIYDELNSSKQIN
GLSKLQFWINQGRDPTLFFTSILI-TDNKTTRILCYSILCKCT---PSDWSLAIPLLVKD
LNSDDNEVVISILKTLPHISFTELLMMGNADFGPLVRHGNPSVRKTALDTLTSLLFYRKS
ILQSGWELIVDRIEEPIPMVYQSSFSAISSLNSVQKR---QVLSYADWIRAQHIDINQRH
STVNISRSSGLVEYFLSQLDSSNDSLVFAVGKAILDLLLTQQWINPVLTAFIGLLRRELP
ILLAIMSVLPMLGDDTLRIFPKSSNQRVSYLIRTRHVTSGKSSLFTPLMTTDC---LLMA
FQDESIIVSMVASHHNILSKYESSNNNNSSSLFYLHALNISEVCLKCITWQSERIIRFVD
WLCQYGIKLISLLDLLDQPSDYICLVFLICTHLSPTNDAGLLISLLRRRFDNQPKFTQIR
DMIMGVSQFGRHIPSVEATVQRTLEEILATYPKSVYSRARFIRRMLFDFSYCIPIEQLEE
CKKAITKSSRDVTLPTLNTITLHVQVTNVIHFSSSSTESIIDQWINKTQDYQCQSHYLQS
RI--NTNYEQVKQQLKESAEKKNSSKIYSLQHLTYKVEKDLLEILRIIITDDKKTLRLAY
YFLGEIFKTEIKNITTIFNKEMQHKDISRKVVSLKTTASVAPNDVLANILDVISGILGRE
RSLLQYSCFVACRNRYKNSLFMVEGIKCV-DPVGARHAVSLTLNYALENRFIPLLKLVDP
FARRNFIKLCGHLA------AT-------PIGNVITMENKD---------FFQSLCQSVM
DAHLSV-----AFYAINVLSRFS---ESAHIDAIFDSELPHFAFQTSLIVGICNKMRIGS
IGAYSNYSMQHGHHYHQGGSGTVGGSVP-SSSSSSSSSNITTSALSSGSSSLSSQQLLLV
QQ--QQQQL--LHPFLH---LACKLISVLSQYVKYSYQSVYPYHFTGLPNQSTTTTTSTT
SSSSNSIHPFSSLTQLILNNSLLITNNNGNIVFSKYYSNINDEKQEYEKLLYQFTKKNEK
HVTEFS-GYITVFTNVGDLMLFLCGSEEMDELALSDVFFPIIESLKDICKKVTEQNFIEQ
IPKFILYLDEIIQRGHLDQVQLESIQ
>DpurTSET 
VGLVVQQHDGTVLFQNEYLEKAHLAAKAFRNSAYDGGVSIIVLNMYRVYYMILNEIFILA
ISQANDNPFEGPIYLARAKKVLSTVSKELVPSQITKKYLDVLERVLFGGLEVLTQKVSSP
HQLFNSNSNSNQQSNSNNMYISIPATLSTMISNNNSIVSSSSNNSSLTSSTSSGL--ASL
SYDLDSLQFESLLNLENFQIDKTQSYDPP----QTIKWGNQSNRLTFTLRPNAAEQQEKE
LKEQQEINMNASSASSFVNNAGANNNNTNGSSSAGSASNKSSPSSYNNNPSPSETSSMDY
TPK--RKFSLSMGTMHKPNLNNSQSVAP-PPVPLANKKMN-FLNMEIEIHDDLNSTKQHN
AFAKLQFWINQGRDPTIFFNSIIRQSDNKTTRILCYNVLCKCT---VTEWSLAIPLLVKD
LHSDDSEVVINILKAIPHISFTELLLTGNADFGPLVRHQNQSVRRTALDTLTSLLFYRKA
ILQSGWELIVDRLEEPIPSVYQSSFNAVSTLNSTQKR---QVLSYADWICSKLIDHFDLL
LNRAQHVDINLVNYYLTQLESSNDSLVFAAGKAILDLLLTQQWINPVLTAFIGLLRRELP
ILLAIMAVLPMLGDDTLKIFPKTSNQRVSYLIRTRHVSGGKSSLFTPLVTHDC---LLMA
FNDDSIVVSMVASHHNILTKYEEEKDKSASNLFSLHGLNISEVCLKCVLWSGERIIRFVD
WLCPHSPKLISLLELLDQPSDYICLIFLVCSHLSPTNDSTMLIGVLRCRFDNQPKFIQVR
DMVMGVSQYGRHISSVEATVQRTLEEILSTYPKSVYARARFIRRMLFDFSYCIPIENIEE
CKKAITKPSSESTLPTLNTITLHVQVTNVILFSSSSSFIIRKLSPGENTSDNCQSQYLQS
KI--STNYDSVKQSLKEATEKKNSSKIYSLQNLTYKIEKDLLEILQIIITDDKKTLRLAY
YFLGEIYKAEIKNIQTIFNKEMQHKDISRKVVSLKTTALVAPNDVLSNILETISGILGRE
RSLLQYSCFVACRNRFKNTLFMPIVEGIKCDPVGARHSVSLTFDYALENRFIPLLKLVDP
FARRNFIKLCGHLGTTPENK-----------------DFFQ------------SICQSVM
DSHLSV-----SFWAISTLCKFSPTLESAHIEAIYDAEMP-HYESLAFQCSVV------G
ICNKMKFSIHSAGASSSSVIGGASSSSS-SSSQQQILQQQQQQQLQQQQQQPFLHLACKL
ISALSQSFV--KYSYPKDPKIV--GDWS---FDEKLFTPVNYLSILQSSSSANITAASFP
TSTSSSSKDTTPLILNLLNNNLLITNLNGNSVFSKYYNNLNEKQSEYEKLLYQFTKKNEK
HVTEFS-GYITVFTGVGDLMLFLCGSDEYDELALSDILIPIVESLKDICKKVTEAYFIEQ
IPKFILYLDEIIQRGHLDQVQLESIQ
>TvagCOP 
NCVAIITQNGRILIVRRFTHSSDSNIEGHLGAFPQSGHNYIDTETSRLVYQEV-GLYVII
SVSKDTNIIEALDAVTLFVDVTRSVVGEIVEDKIIVNA-DLYDECVFDGFVRNIIVSDVS
RFLKMTMQEEAPVQKPVETGFQIQEKFNATVSRQGIVSEISWDGRLYANSNQKCK--RQI
ALQQADFTNSKCLVYDNI----TTGFQPG-GAI--FGWKRSADDLPIKVTWVTQSTFSGE
ISLKA---TDKEFSDLTIKIPIENADRANVSSIDGEYEIIVDKLLWKVSELNMDHAEIEF
FFPIVVNFNISIFCLDVVDVTSLDDEDNGEQIKYTVTKNCFEIEKWDEIEGGLTISVQIS
SLRKLIQYSVSGEKIPEALMGVNLASKNHDVKKLLYLFYCETRDRKKPEFRLICDGIRKD
LTHPNEYIRAAALRFMSRFHEKELINTLVPFVTKSLDHHNAYVRRHAVVAIGRIHQRWPE
IAPDAQEDIAELLTEKDPACMRVSFLVLCDIDLAATFLNEILDESLHLSQPMQLTAVTLI
KSLCNDSRKGYLPALIELLDSPSTAVKIEAAITLLNLSTSATASQTSFSVLCQIMQTIST
LQLSLAEQIERLIPAHPSIAQLMVGELIVAMKSK-GIRATVLNMIKKLTNATNVKTIVQG
LINHYFMALILTTLRSISSTYPAMIYDAVKT--TLI-ENNLAISYESLMLVRDYMFANPD
QADRVCIQIENILPFVQSPRILRGLSYLISLSTTRPESAEAIIGAYFAREETEQSAPQTS
TMIGSDGTYVTAPSKSGSKHLIWFEKGINIFVSLAMVLARICIRFPDEKCLGFIESILL-
------AVTQEKHL--LLAHAAIFHDPEYKIAL----DVLLNISLEKRLRCA--------
------------------------------------------------------------
------------------------------------------------------------
------------------------------------------------------------
------------------------------------------------------------
------------------------------------------------------------
------------------------------------------------------------
------------------------------------------------------------
------------------------------------------------------------
------------------------------------------------------------
--------------------------
>TgonCOP 
ISACIMSRQK-PLLARQFVEISKVRIEGLMNAFLKADHTYVESDCARYVYQPLDNVYLVL
ITTKHSNILEDLQTLRVFATIVQDACVNVEQVVVENAFF-MVDELISFGLREAITLAQIK
TFTDMPFGLGDRGHAADEVHALVEEKVKGTLQAEGGVDELDIQGTFFVTVSDPNAGLAAF
RVSPEDKRFKTKVNMNRQSYQNVLELRCPTRAYVALKWRLDESLCPLSISWPSVAANGVT
LTVEVEATPSRTLHDVHFSFTCPSSPHQILRVEGGETQHDGLSIHWRLPEMVSSAATLEF
VLPFSVEMHSKSICFDVLECFHMEKAEP--IAYALTRRTDYTVRSTAELQKKIESPTKAE
GMQDLIIGMTQGEAYTRLLMTVYAPSKDKRVKKLTQLYLVGKCRPDKEEMILVCNALRND
LMSPNEYVRGSTLRLLSKIRQFKVLEPLVEAILQNLTHRHSYVRRNAVMCVYSIVKFGLD
AIPAAIDQIEQMLSEGDLTTKRNAFLVLVHCKRAIQFILQQRSEFLSSGDLFQLALLELL
RKVCRQKQQQLLRLIVSILPNTLPSVAYEGACSLLALSRAPVSLKAAAGAFASLLCGNNN
VKLIVLDRLQECVQRASRTMEEFVIDLLRGLQTPLEVRRKILDLVLQIVGKNSVEQLLNV
LKRELYRRLLIKAVHSCCTRFPEAAASVVNVLIDFLGDPDVTTATEVAVVVRELVATCVH
LRSRIISRVVDAFPDLAHARVLRVSLWMLGEFC----EDSELLDSFLTAVGEQRSGCQTR
TVVLEDGTYGTSAKAGKTALRKFILGGDFLLATVAVTCAKLILKTSDGRRTLTGDAQARP
VKLRASTEQKTRVLYLVACLLKFLRSSGAGAHSFRPPDALVNVSIEKRIRSRKFSGSSSE
KPKVLQEARAFSESPNPKKCSQIITKILYLLSSNAETSTVFFGVTRLFQSSDERLRRLIY
MLLKELQTAEGFIVTSSLTKDMTSNSDRHRGNAVRVLSRIVDAAMVSQIERYLKTAIVDK
NPFVASSGLVAGINLFHTAPEVSEAHSCIHAPVVQAHALVLLHAIKSSDRFQRLAEASSP
AYAYAAPPSLGAGGSDPSHQRLLLDYLESHKHEMAMFEAARALCELAGAAYDLSGALTVL
QILLTSPKPVVRFAAVHVINKQAARCNAELEPLLSDPNRSIATAALTTLLKTGHESGVER
LTQISSFTSEVSDTFKIDVVKAVLQLCLAYPNKYVTLTNFLASNLREEGGVCTVEALMTV
VEQAQELGLLQLCEFIEDCECTKILAF-LGEQASTTAAVVRAAGVDALTKDILVLLEGCL
SDNDDEVRDRTQLYYAALQSGVALLDSEGERLAVKYPRVKDFSQRQLEQQLVQRFSRLNG
RDVEAFEGYVALGKSINDVLLFVVAEDGANELLLLEIFNTLTAVLSSLNGQIGKKQILDN
LDGVFLMLDEVFDSGLLLQLDPGVIL
>TtheCOP 
ISAAVCDKQGDILIARQYQNITKHQLEENMRNFPKQQHTFVETEYVRYVYLPLDNMYLVL
LTKKNSNIIEDQETIRLLHKIVQDLCGVSEQNVLKRDF-DIFDDVISFGFRESVSLSQVQ
SALEMVFRPDDPVYKKEEVDIEIIEKMSCQMTRDGTLNSLDINGEVFLQFYDPSKARIAI
QFEYENKTLKPHVNKQLWTDKKQIALKNIETAFPVVKYGYNTADLPFTLTWFNDGQVALE
VEFNTDQNRFEKLEKIEISFSYPSKKPDVSSSENAEYEVNSSNFKYIIPSLSAATSNIQI
IFPFDVNFTLPTFYIKPLAVANLGNNNE--LLKFDVISKCYQINTPQEIKTLLMGKEKIK
GLKSLIYAIIQDENFDKLTMTIYLPAENHDLKKILLYYWIEKVNKDKDEMILVCNSLRSD
LLHPNEYLRGRTLRLVSRIMYKGILEPLISSIMESLNHKHTYVRRNAIIAIYQIFLFGDD
LINDIDTEMEKVLNETDLSTKRNAFLLLYHTEKAMAYLYQIIQDVDEMGDIMQLSVLELF
RKTCKYDPSQLMKCILFFQKSRSPSVQFECANTLIQISNTPTTLKLATNIYVQLLLNNNN
VKMVVLDKIQYILNIEPKYLEEQVIEITKVLNNPNQIRKNAIDIISSLTNSRNFPKVVKE
VKKTIFTKILLDFVEYCVFNFESVLDDVMNLINEVFNSGLKQKTQDQVKILTGIVTTYPQ
SRERLMSKLLERFRDISSPYIYNGVLWILGEYSEQVTQILEAIGSLPITYDDQKSEEKQK
TVILADGSYGTASEQQDSQFRIILS--QYSYIIAARTLLKLVFKIKLNKYTSQILLVFCK
KNEEYDLDSLEKIYLGVKLLTEPKKNEKIQWLEDEEEDFLINISAESRIRSRVDAFSKIS
KSQVLQDCKQFTSVQNDRQCRQLLSQLIYLINQGNEQSTLFFQVTRLFQSNNKELRRMVY
LMIKEFKDKMVYVVTQSLMKDITSTVDLYKMNALRIIPVVLDPSNLIQVERYIKNAILDK
NTAVASAAILAAIQLFPQHSESSDVTAALNQSTIHFHAQILLHEIKKQDSYIKILLNSGH
FSTIQLIRFIKEVLLDQTTERTFIDYLTRKTNEMVTIESCKAICELKNISKDLTQPITVL
GIFLVGSSTVNKYAALKIMNKLVINNKTEIQYLLTDNNKSISSLAVSILLKLCNEDDIES
LLQIYDNLQDMSDEFKVDILNSVKGLVKQLPKKYRIILVFLFNCMKNEGNAQCIDVVEDI
IREVRESSLQVLSEYIEDCLQLKCLSIINKE-SSKNTSEVRAAAVGTISKQVIQLLKHAL
SDPDEEVRERAFQSINIFS-----------------------------------------
------------------------------------------------------------
--------------------------
>LmajCOP 
ISAGVVNKQGRIVLARQFTDISRVRIEGLLSAFPRKQVTYIDAGTVRYVYQPIEELFLVL
VTTTKSNIVEDLATLHLMGRLIPEYV----PEGITEASFEVLDEVVVCGKRENSTVEQIR
VYLEMTSKIQKMGITASQVNITVEEKMSATLQREGEPTPIDIKGELTVLVADPQQDHIKL
MLVSDAFTFRAHANKTLFASDQVLTMADG-KPFPVLRWRLSNSTAPINFTWPESSSITIE
YEVADPNT--RPLQPVRLVIPLYGASLQDVQPSTGTYQAVDGQVIWTIDVVGHTSGNIEI
FFPIRVALSSQSIAVNVVEVVSTQNGNAVPFSQQLRLVSD-NVQSSKEIKNALEKGARAN
ALMAIIRLHVNGEPQNYLIMTVYIPIDDHLIKKLVLYFWVDKRDADLSVIILICSFLRSD
LLHPNEYVRGLTLRFLCKVNEVELIEPLVSAVVQNLSHKVAYVRRNAVLAVHYISKKFPK
LLPDAPELVESAITETDVSTCRNGLDFLAAFERAASYLSDFRDSTSAVDGPFLMSVVEFC
RQMIRANPYEYVPVLFSVLQSKSAAVRYQCATTLLSLSSSPTAIRQATLTYVDIIKVHNS
VRLIVVEQLNQM---RGYLYVDSLLDILSVLQDGMTIRERVIELAVELVTRRNAETFMQA
MRKELYRLLIIKAINTALLRHPPSAPSMLPVLLDYL-CDTTSTSREVITLIKEVLLSQPE
LRRDTMKKLSEIFPMMTSGPVMRTALWMFGAYASSADEVLQTLRMLKDAVSTTAATNNMR
AVTTVLGTYVTSNDVSSSGLRLALLKGDYFLAALASTLTKLVVQLFTNTAQSDALGILRD
SLHPISADTNEHLLLNIELLS----NPQAPFMVEPYEDALANVSVESRIRSNALPFEGLD
KASALQECRVFNKIPDEEGSIRAMTQVLYLLSIGVEATDIFFMSTKLMQSNYAKLRRLQY
ILMKELLVEQSFIASNALMTDIKKKGDSDKSSAIRALYAIMDSSMYNSMDRTIVECMTSR
NPSVVTAALVTGIHMSNTLPEMTQLNEVLRRSKAQYPAIALLHKIRNNDSVDRLIEVRSS
LAVCIIIKMCTELMDDFTSSLEIYKFVTSHRSDMIAFEAAKSIASLRNVSRELTPVVTML
QLYLSSQNQVLRFAAVYLIGRISAPINAEIEALALDPNRVIATLAITSLLKTGTESTIGR
MLQLSSYMSELGDQLKLTIVDAMRVLNAKFPSKYETLLAFLFRALSDEGSSSVVDAMLDI
SNSSKEVVLTHLAEFIDDCEITKRVLMHLGEGVPHCSPEVRAVAVATLAKSIVALLKRSC
SDGDDEVRDRAVLYTKLFLQAVVALDNTGSRIFAKYFIEDTPEKQSLEHAVFQAIHRGNH
VYESVVEGHIALFHISEDVTIIVIGAGSENEVVLSNVLMGLVDALRQELNTLTARLLLEN
YCALLMTIDEMLDEGIILETDSATVA
>TbruCOP 
AG--IVNKQGGIVLSRHFNDITRVRVEGLLSAFPRNKQTYVDAGAVRYVYQPLDDLFLVL
ITTRSSNIVEDLDTLHLMGRLITEHVGTVSEVFLQEKAFKVLDEVIVGGRRENTTTEQIQ
TYLEMVGRGGGLALVLQEIHVVVEEKISATLDRDGASGPVDVRGELSVLVNDPHLANVKL
MLTSDEFSFRAHAHKEIFAEDRVLAMRE-NKPFPVLRWRLSSGQPPLTFSWPNAGSITVE
YEIS-NADVEQGLCDVRVTLPLRGAVAATVESTTGSCSTQEDCVVWQIPQVNHASGNCEV
FFPVDVTFKTR---ATAAHVRVLEENGV--PVKFTQETQLYNVQNSKELKSALEKGARAS
ALEALIRMHLNGEPQNHMIMTVFI-LDDHYIKKLVLYFWVDKTDASLSEMILICSFLRED
LLHPNEYIRGLALRFMCKVKERELVEPLVSSVVQNLTHRVTYVRRNAVLAVHRIFKRFPE
LLPDAAELVEKFIEENDVSASRNAFEMLVECDRVVKFLAELRESLESLGATLQMSIVDFA
GHMIRANPYDYVTVLFSILQSNNPAVRYQCASTLLSISTSPTAIRQAALTFIDLLKTHIS
VRLIVVDQLDAMRERFSKILQDSLLDILSVLANGMEIRKRIVTLGVELVSNQNSEVFVQA
IKKELYKKLLIRATRTAVARRPHMASAVIPLVLEYL-YEEDDSGFEVVSLIREVLQLQPS
LRSETLRQLRQTLRMIRCPSVIRTVLWLLGTHVTSADDALEVIRLLINTLGQQKPRMQMT
TIVQEDGTYVMEGNDSNCGLRGVLTGGKFFIAPLASTLSKLIIRLFNKEAQNSAIMLLNG
AAGMIDDATHEQIRLALLNITNPRSPLLATFVEPYPEDALLNVSIERRVRANSLPFDGIE
KASVLQQCRVFNDVQDISACLRCLTECLYLIYTGTEATELFFMSTKLLQSNRSRLRRLHY
VLMKELFVEQSFIASNSLMGDTKSNNESNKRNGMRTLCKVMNPSLYPLLDRTIVESLTSR
SEKVLLASLITGFHVALSHPDLTQLNEAI-VLGNQYLTVAIMHIIRKSDRFIEQVRVRSP
LALSFLVKLTTDVLQEGFEEDPVKKYIATSSSEIVVFDTLRCMCVAGNASQQFALVASVA
QIYLNAKTSVSRFCAIRVLHDLATPISSDIEQLIMDQNRFTASFAMLTLLKTGTEASVER
LIALGSQLRELPDEFKVAITLELRSVSARFPQRYNLFLGFLVKLLSDDGSSTFKESIVEV
ITKAREAALKHLVDYVEDCALHRVHMY-LGDEVPRSEPEVRAAAVSTFARSILPLLKHKC
SDEDDEVRDRAIMYTKVFLQGVVVLNDSGNRVFVKYYLNEDMEKQALERVIYDAVSAPKR
NAASVLHVHSILFHVWGSITFAIVGDIKENEMVMHTVLRCIVDALQRILKTITHKGILEK
YDALVLAVDEVIDDGIVLETSAQNVA
>NgruCOP 
ISVSVISKAGKPLIARQFRDISRVRLEGLLSAFPKSQHTFVETDSVRYVYQSLDQLFLVL
ITTKTSNIVEDLETLQLFSRIIKDICTGIGEEIISENAFDLFDEIVSLGYRESVSLGQVK
DILKMPNSKKGHSLVSKGIHLQVKETLQVETNREGGLNSLDVKGEMHLAINETGNGFIKV
RLDLKDSKIHPNIDKKEFSDQRTLALKRTDKPFPTLTWRSFDEVLPFTVNWPNPSGGETT
VSIEYNLQTSAELQNVTISVPIPTKEVSVESADVGTYRVDQKNFIWSFDLIDSASGSIEF
FFPVDVSFTSEYS-MSGTEIRDVLSVTDSSEQRYSVEKSLYKIVTKKQLKETLEASEKIE
AMKTLLMMQLNGEDFSHLLMTIYVPNQNKMMKKLAYYYLMNRREPGISYLLMCCSHIRND
LLHPNEYVRGFALRFLSRVREPEMLEPLITPILQNLEHRTSYVRRCAVTTIFSIYSNGES
LIPDAPELMEEFLTETEISAMRHAFIMLFHCERAVRYLRDIMNTVSQQGDIFQLAILNLL
KQMCKQYPSEYLRVISSLLESKSNSVVYQCCCTLVSLSSSPISIKYAATNFIKLLQNHSN
VKLICLERLTELKTKFGDVMQQIVLDLLRTLSSSNDIRRKILELAMELISPYTVEAVVNA
LRRELYRRHVMRTIHICVRKFPDQTNASVLTLIQYL---SDACGVECAMLVREVIESSNE
FRAKVIEKLCEHFATINNARTFRIVLWILGDYCDSAEQIQQTFQTVKVELEENDDTISLK
TTRSTAGTYVTNNAVASTSLKGLIEERNFYLVVVANTLTKLALKFKQNKMIAEVMNILAK
NTEAAKKDTLERINLCLKILASKSD-DELSLLDTPESDALANVSLEKRIRSKEFPFQNLE
KTQVLQETRIFNESPSPRKCVLTLLQLLYVIYQGKEATDVFMNITKLFLSPDVRLRRMLY
IAVKELTANQTFVASNSLFKDMSNQNEDFKINAIRSLRTIMDENLFSNLERHLKQCVVDK
NPGVASSAILAGFHMSDSGDQLGEIQSAVDFHMVQYHALALSYKLRHQDAISKIVSLRSP
LAHTLLIKIMRMEGINSDRSKAILQYLTSFRNDMVILEAAKAICTIRDLGKELSAAIEAL
RMFLSSNKPVKRFAAIRLLNDVASQCNNELEKLIADPNRNIATLAVTTLLKTGQETNIEK
LMKIQRFIPEIPDEFKIIVVKSIESLCIRYPKKFYSMVSFLSNALRTEGGYQLVSTLISI
CKESRDLIVSYLCEFIEDCEVLQQVLHFLGDEGTQSTPTVRGSAVITIAKSILVILRRVL
LDSDDEVRDRAVFYVKALE-----------------------------------------
------------------------------------------------------------
--------------------------
>BnatCOP 
LAAAVTSKTGKVLVSRQFMEMRRIRIEGLLAGFTKNQHTLIETNEVRYVYQPLEGLYVLI
ITNPQSNIMEDLDTLRLLSKLIPQYCEGTTEEDVKQHTFELFDEVVTNGFKEYVTLQQVK
TYTTMDLHADDVKAERNPLLVDASETLHVEMGTDGSVRKFEVKGGIKLTCFSPDVSRVMV
KT----KKFMSRMRLDKKKWKGFLGSKDPSKPFPTVTWKLEEDLVPFSINWPATEGNSSV
VSVEFEQTPDIVCKHVTISIPCPSSKAPEIQSVDGKADFLSRDLAWHIDEISESSGALEF
FFPVEVTFTSPLYSMEVQKV--VQPSQEVEKLKSMLTTHKYTIVKTEGLIKQLESKDKTA
AMKAIIAGIIHGEDMGRLLMPIFC-SSDHTLKKLLLIYYLDMYGSDRPEMILVCEGMKKN
LVHPNEYVRGSTLRFLCKLREADILQSLIPAITANLEHRNAYVRKNAVLAVFHIQEKFPN
LIPDAPELIEKILSEVDSAARRNAFLMLFHAQKAMAYLYSNLDQLPSLGESFQLVALELI
RKVSRTKAFAYLRCIYSLTECPSNPVAYEAANTLISLSAAPIAVRRAVSAYTRLLTAESS
VKLIILGRLKSLKKRHSSVLSDMVMDVLRSLTTPNDIRRKTLDLCMRLLSPRNVQSVVGV
LKKELYRKILVDSLHRCAVKFPEVVPSVVRLLMNYVGDDHQAGAKDVVIFVRHIVEEYPK
LRVEILERLLEQFDEIRSSEVYRVALWILGEYAEERKVLDQALLTVRDLVDDDDGDIKKK
SKVLADGTYASDNEEEETKLRALLLNGDSFLVCLASTIAKMTLRFASNGQIGKSLLILSP
VKNKLDRDSRQRVLTCIHALLYPE-KVQKAFLATPDIDALLNLSVEQRIRSKPSPYEGIQ
KNAILHEAKCFDDKQSARQCIEVLTKIMYLIIQGEEISKVFFSVTKLFNSRNVHLRRMVY
LALKNLDPEEAMMVVNCLAKDMTGRTDLYRANAIRVLAKTLHPSMIGSFERFMKQAIIDK
DPYVVSAALLAGNHMLKSGADSSEVQEALNSPMVQLHALTLLFKLKQYDSLARAPP-RGP
LAQVLLIRCIALVIRQPKPDRDLLKFLQDDKSFTVMYEAAKTICELPNINTQVISAIGVL
QEFLSSHVPAQRFAAVRTLSKVVAPCSVDLEHLINDSNRNVATIAITTLLRTGVEQNVDR
LMSISGFMTDTSDEFKIVLIDAIKSLCLKFKHRHKTLLAFLSASLREEGGKAIMNAILEI
IEETKETGLEQFCEFIEDCEILDL----LGSEGPKTKASVRSAAVTALARSVQVLLSRCA
SDDDDEVRDRAVLFLHLLEKGLFILDEDGKRIYAKYWT---GLQKEFELRVAKKTMGMAN
MDTDAISKYVLVFKRLGDTVLYVLGDPDENELMLATVLNAYEESVSQLNSMLAEGQLIQR
SAEVCLCADEIVMDGLIMETDSLLIA
>DdisCOP 
LAAAICTKNGKALLSRQFSEMTKSRVEGLLAAFPKRQHTFIETENIRYVYQPLESLYIVL
ITNKNSNILEDLETLHLLAKLVPEY-SNFDEYDISKNAFELFDEVIAMGYKERVTLQQIK
HFISMVLKEEKIVEKVEDVHITVEESFTSFVESDGTVESIDIKGGLSVQINDQSLGKVKV
NLKLSKFITHPNIDKALFGEQSVLRLRDGGKGFPSLKWRCQESMMPIRVNWPSPGRDSTT
VNLEYDSLVGYELKSVFIVIPNPTSNAPIINQFDGLYEYDNKQVIWKIPLIDDRQGSMEF
FFPVKIQFTASTICDTTVGSVFVEDSNQ--STNFSTETTLYEIKQVNEFKQNFEHGQKIE
TLKKVILYTINGEPIPQLLMPIYVPSNDHTIKKLLLIYWIEKTHLGKSEMILVCNSLLND
LNHPNEFVRGSTLRFLCKLREAEVLEPLVPSVRSNLENRHAYCRRNAVLAIYNIYSHFDY
LIPDAPELIYNFLQEKDASCKRNAFIMLFNCEKAVEYLSSVLDEVPSFGDMLQFIVVELI
RKVCKTSPSEYIKCIFTLLNSSSPAVKYESAGTLLSLSSAPTAVRGAASAYIDLLCNENN
VKMIVLDKLIEIKKNHSKIMEELVMDILRALSSPIDICKKVLNIVLDSVTPKNIDEIILF
LKKEIYRHILIRTIHVSSLKYPEVLGNVVPLLMEYLGDSYLPSAVDVVIFLREVVETYPS
LRELIIKKLIENLSSIKVSKVYRVAVWVIAEYVTCLEDLQYAMTSITNDLELLKPKQT-E
EVILETKAKVK---IEKVSIQKLIADGDWYLACISSSLTKLFFRAEQNKLKAQVMMIISA
SQVSTSKSAYERMLSCIQVLIDSNATIKKIWLQTPEVDALANICIEKRIRAK-----NLD
KGQVIQEKRAFNESPHPRKCSLVISQFLYLLSRGDEATDIFFAATKLFQSKDIPLRRLMY
LLLKELISQDAIIVISSLTKDMSHKIELYRANAIRILCKITDSSILPQIERYFKQSIVEK
DPHVSSAALVSSIHLLKVCPEINEVQEAISSNMVQYHALALLHRIKQHDKLVSNLILRSP
YAQSYLIRCCVEVIEETNTEDRFREYIESSKNEMVAYEAARSICTFKNVSKEINSAVGVL
QNFLNSTKPTLRFAAVRTLNKLAIPCNLDMENLITDTNRSIATLAITTLLKVGNESNVER
LIQIANFLGDINDEFKIVVVDAITSLSQKFPKKYKHLIIFLNKILRDEGTLATLDAILTV
VNESKEIALTELCDYIEDCDLSVQILHLIGQEGPLTSGIIRAAAVTSIAKKVVILLQRCL
LDEDDEVRDRATLYLKLFK-----------------------------------------
------------------------------------------------------------
--------------------------
>PsojCOP 
LSAALLTRNGKVLVARQFVEITRIRLEGLLAAFPKREHTFIDTESVRYVYQPLESFFVLI
ITNKTSNIVEDLHTIQVLAKLVPDICAPLSEASIRDKQFELFDELITAGHSENINVSQIR
VNMEMGLGSGGKSFMDAMIGAVVEEKMTVVLTRDGALEQLEVKGSMYVSVNDPSAGCCRL
KLGVDGISFQTHPDKRLYDSESVLALRDPTKPFPTLRWSLDESMLPLNITWPEEGKMNVS
V----EYSDRMVLDNVNVVIPLGGHDAPSVANVDGQYQHNSAELLWHQDQISSNSGTLEF
FFPISVSFFSRSV-YSDVQVEAVQGSPIAFGFEKLLSTDSYQIVSQDEILKGLESPLKIR
AVKSAILALLQGEKLPKVLMHIFCQ-SDHTLKKLLMVYWAPKYEQQLPEMILVCNALLND
LNHPNEYIRGCMLRFLCKIKEKDILEPLKDAVKSNLEHRHSYVRKNAVMTVYTMYKFGDV
LIPDAPELIERFINESDAGARRNAFLMLNDCDRAVTFLMNAMDQVPKFGDGFSLVILEMT
RKVCRQDPAQFVRCVFQLLNSSSPAVSYEAAWTLVTLSAAPTAMRAAAKTYCGLLNSQNN
VKLIVLDRLADLKKHHTKVLQEILMDIMRALSSPLDICKKVLEIAMDLVSVRNIDEVVTH
LKREVYRRLLIKAIHACAVKFPEVANAVVHLLMEFL--NQPDGAMDVVLFVRAMCESYPE
LRESILQKLMISFTDISLAKVYRVGLWILGEYAPPQD-------------AAYSKPVT-K
SVVLADGTLLC--------------LRVSNGDASATARNAAIKKLVVTRCMCAIVAYGQA
SKHEIDQDSARRILMGVRVLLDPASATHTIITETPTADALVNLSVEKRIRSKEKFKNDEE
DQTVLQETKIFSDANHPKKCCQLITKLLHILTQGEETTAVFFGVTKLFQSKDANLRRMMY
LFIKEVATDEVIIVTQSLTKDMSSDVDLYRANAIRVLCRIIDGSMLNAIERYIKQAIVDR
NALVASSALVSGIHLIKNNPEINEVQEAVTNDMVQYHGVSLLYQIRQHDKFITQLQLRSS
LATCLLIRLLRENAGQDAAP--LYAFLQKQKNEMVIYEAAKALCALPVDARDLTQAIVVL
QLFLGSSKPTLRFAAVRTLSQVATRCNEDMEALISDSNRSIATLAITTLLKTGAESSVDR
LMQISTFMGDIADEFKIVVVEAIKNLCLKYPQKHRVLLNFLANFLREEGGYTITDAILFL
IDECKETALLHLCEFIEDCEILRV----LGQKGPTTSAPVRASAVSALAQSVSSLLQCCK
LDDDDEVRDRATMYLAILEKAIFILDSDGNRVCAKYYDYPTQEQLDLEKKLYAKTKNATS
READIILNIVSVFRCGSDTTMHVVGSASENELILLTVLDSAYDAVSNLKGRMDRHVMLDN
IELVLLTFDEVVDGGIILEVDTPSIS
>AthaCOP 
LAAAIVVKSGKVIVSRHYVDMSRIRIEGLLAAFPKKQHTYIETENVRYVYQPI-ELFLLL
VTTKQSNILEDLATLTLLSKLVPEYSMSLDEEGISRASFELFDEVISLGHKESVTVAQVK
QYCEMSLKAEGDVIEDVKFTLTVEEKLNVALRRDGGLSSFDMQGSLQILNQEDGF--VQV
QI----FKTHPNINRDMFNNENILGLKRPDQPFPTLRWRMDESMVPLTINWPSVSGNETY
VSLEYEASSMFDLTNVIISVPLPALEAPSVRQCDGEWRYDPRNLEWSILLIDNRSGSMEF
FFPISVQFAATTYS--GLKVTGMIGGGATP--RFVQRTHLYQVIVANEIKEALEGNAKVD
AMKKAIMLLLNGETIPQLFITIYVPSEDHTIQKLLLLYLIEKTDSKLPEMILICQNLRNN
LQHPNEYIRGVTLRFLCRMKETEIVEPLTPSVLQNLEHRHPFVRRNAILAIMSIYKHGDQ
LFVDAPEMIEKVLTEQDPSAKRNAFLMLFTCERAVNYLLSNVDKVSDWNESLQMVVLELI
RSVCKTKPAEYIKIIISLLSATSSAVIYECAGTLVSLSSAPTAIRAAANTYCQLLLSQNN
VKLILLDRLYELKTLHRDIMVELIIDVLRALSSPLDIRRKTLDIALDLITHHNINEVVQM
LKKEVYRQMLIQAIHACAVKFPEVASTVVHLLMDFLGDSNVASALDVVVFVREIIETNPK
LRVSIITRLLDTFYQIRAGKVCPCALWIIGEYCLSLSEVESGISTITQCLTETSKKIQVK
PVILADGTYATQGSLTSGNLRALLLTGDFFLGVVACTLTKLVLRLEENKTVSQALLIMVV
SPHPIDNDSYERIMLCIKLLCHRNVEMKKIWLETAPSDALVNLSIEKRIRSKYSPFMGIE
KGAVLQEARVFNDPQDPRRCSQVITKLLYLLNQGEEATEVFFSVTKLFQSKDTGLRRMVY
LIIKELSSDEVIIVTSSLMKDMNSKIDMYRANAIRVLCRIIDGTLLTQIERYLKQAIVDK
NPVVSSAALVSGLHLLKTNPEINEVQEGIRSALVQFHALALLHQIRQNDKLVGSLTVRSP
LAQCLLIRVIRDMANHGQSGERFYEFLESHKAEMVILEAARAITELDGVTRELTPAITVL
QLFLSSPRPVLRFAAVRTLNKVATNCNIDMESLISDQNRSIATLAITTLLKTGNESSVER
LMQITNFMSDIADEFKIVVVDAIRSLCVKFPLKYRSLMTFLSNILREEGGFAIVDSIVTI
IRDAKESGLLHLCEFIEDCELSTQILHFLGE-GPNTSATVRAAAVSTLAKRITVLLKRCI
YDSDDEVRDRATLYLSVLGKKILLLDSEGKRVAVKYYSWPTNAKLSFEKYVFSKTSKTNA
REAELLDSNIIVYKFAQDLHFFVTGGENENELILASVLQGFFDAVALLRSNVEKMEALEN
LDLIFLCLDEMVDQGVVLETDPNVIA
>EsilCOP 
RLFFVVLRNGKALLARQFVDMSRIRIEGLLAAFPKKQHTFIETETVRYVYQPIENLFLLL
VTNKASNIVEDLETLRMLSKVVPDVAGGVTEDKVMSKSFELFDEVITTGHKENITLQQIK
TNMEMASKSKNLDSLIKEVSLSVEERLSCQLTREGTLESMEVKGTLSLTANSDGANKCKV
VLSTDPFTFQTHPNKGMYDSAKTLASKDQAKGFPVLRWSLDESQMPLTINWPEPGQMNVS
M----EYEVRMELHDVRISIPLGSSAVPEIAAIDGSHRHLTQELLWTMDLLDQRTGSLEF
FFPITVTFASNQL-FCDVQVAGVTNTETESPIQYGYTASLYTVSQQDDIIKNLEQPGKVT
GIKQAILLLLSGETMPRLLMSVCL-DDSKELKKLVMMYWVKKYDAELPEMILVCNALRND
LNHPNEYVRGCTLRFLCKLREPELLEPLIPTVKLCLEHRHSYVRRNAALLCYYVHKFGQQ
LLPDGPELIERFIAEGDTSARRSAFLFLYNEELAIDFLNNHMEDVPKFGDGFALLVLELC
RKVCRRDPSQFVRVLLSMLQSRSAAVSYEAAWTLVSLSGAPTAIRAAATTYAQLLNTQNN
VKLIVLERLAGLKKHHTKVLQEVLMDILRALSSPVDICRKTLEVAMDLVTPRNIEEVVQV
LKREVYRTLLIQAIHGCATKFADVAESVVGVLMDFL---NGDGAMDVILFVRSIVEQYEG
LRPSILSKLIFSLRDMVNGPVIAVAIWILGEYCEDADAITSAFTELRESVEEGGGAAATK
NIVLSDGTYATSALKSDARLRQLLVGGEIFLGALSASLTKMTLRAMDKEMQIATLQILCL
THRGAYADCLERVTMCCRSLLDPAAVLKPTLLDTPLSDALVNVSVEKRIRSK--------
------------------------------------------------------------
------------------------------------------------------------
------------------------------------------------------------
------------------------------------------------------------
------------------------------------------------------------
------------------------------------------------------------
------------------------------------------------------------
-------------------KAVLILDEDGGRVSCKYHDFPNLAEAMFEHKLFRKTKHAPT
EDVVLLDDVVAVFRSGLDVHLYVVGSTDENELILTAVLDALHETLLILRGQIDRRTLLDN
LALVLLSIDELVDAGKILEIDPSAIA
>TpseCOP 
SASILSNRGSKPLVSRQFVEMNRLRVEGLLAAFPKKQHTFVETDAVRYVYQPMENMYLLL
ITTKASNIVEDLGTLRLLAKVVPDVTGSVTEHSINEHAFEIFDEVLTTGYKEDISPSTIR
TNLEMGMKLGGVGGGGFGATIVVEEKMTVQMTREGGIESSEVKGTITYTANTEAGSMANV
AVCGNGWSFATHPEKKDYEQNGILSLKGG-KGFPLLRWNYSGESAPFTVNWPEDGTITVN
M----EFEQRMDAVITDVNILLPLGTTDPIESIDGQFKHDPNTMCWHQDVIDASSGSLEF
FFPVQIAFSSQSL-MCPIEITSLTNAQSGAPIPNNMTVRVYQCV----------------
------MAMLGGEAMPRILMQVCI-SDDKPLKKLCMLYW----ERKLPEMILVCNALMND
LNHPNEFVRGSMLRFLCKVKDEEILGPLIPSIKACLKHRHQYVRKNAVLAVFHAHRHGDT
LIPDGPELVGEFITETDIGARRNAFLMLYNEDLAIQFLAHNLDDVSKFGDGFALLVLDLT
RKACRRDPNQFVRVLFQMLSSTSSAVSYEAAWTLISLSNSPTAVRAAAVTYTNLLNSQNN
VMMIVLERLEQLQVKHSKILQELLMDILRALSSPPDICRKVLDVAMSLISHKNVVEVVTV
LKREVYRNMLITAIHGCAVRFPEVAESVVHTLMDFL---SSDGGMQVIIFVRAIVERYPN
LRPAVLTKLINTLDEVTNGNVMCVCLWILGEYCETSETVKDAFDKVTEQLAADDKKAQ-E
KAAAEA-------AKGPKMVTKNVILADGTYAQTVYSEPKMNLSLDKKMIIGGDIFLGTI
IASCLTKMCLRAPDVGIDAVTSKAMKSLLIMCGTPHDDALVNVSVEKRIRSKYSPYANLE
KAAVLQEARCFHDPTSPRKCCTVIAQLLHLTNTGQEATEVFFGVTKLFMSDDASLRRMVY
LFIKDVTCDDVIIVTSSLTKDMTCDVDLYRANALRVLARIIDGAMLGAIERYVKQAVVDS
SGQVSSAALVSATHLFERSKAIGETQEATSNEMVQFHAMQLLYQIKKHDKLVTQFSLKSP
LALVLLVRYTAKLLHDENGSRSGYAFLEAHKNEMVVYEAARAICALPNIEQELSPAVNVM
QLFLSSPKPAVRFAAIKTVSQVASKCNEDLEALIGDANRSIATLAITTLLKTGSENSVDR
LLQISVFLSEIPDEYKITIVKSLQRLCLTYPSKHRVLVGFLSNFLREEGGFSIVNSIVSL
IKETTESSLLHLCEFIEDCELSTQILHLLRELGPGTQSAVRAAAVAALSKSILTLLKRSL
DDEDDETRDRASVAVSVLRDAILVLDGDGNRLAGKYYGVEQ-LRNSFERQLQSKIGRPDA
AVVTVLGGSSTQGGQGGGVRVVHIGPPGESELVLAHLAEGMYEALSHLMGGATDRNMILN
LELVFLLIDEHCDGGIILETDGHKLA
>TpseTSET 
AAVVVVDIDGELIIQN-VSEIESNSHVKMTQVGGDQQQPYYLDDREKNLHITMDGLFQNV
HQQTNNEAHNNSSSLRQIGGGSRDLCGKVRKKSVKSSSFHLLGLTLFYAVPDSAEKDAIK
DTLPQEYESGEIAGKRAPMVVGVGEEEEEEVNAEGEPASPQIVGAISRSYSEDGEPEVDL
ALIFQDGSSHIKAENKKFGGERTYSITVPEQYFPVVRYKCSSSPVPIRVQRVRTCRVALQ
ISSNPQNP--NELVQLTIIMGVPSGRGESLQCNPPGGVWNEAKVLWCVSELGGFQLQAIF
MTDLALEFPVLARCCSSAQLSNVMDLFPAEVSKSVIR----RFR----------------
------------------------------------------------------------
------------------------------------------------------------
------------------------------------------------------------
------------------------------------------------------------
------------------------------------------------------------
------------------------------------------------------------
------------------------------------------------------------
------------------------------------------------------------
------------------------------------------------------------
------------------------------------------------------------
------------------------------------------------------------
------------------------------------------------------------
------------------------------------------------------------
------------------------------------------------------------
------------------------------------------------------------
------------------------------------------------------------
------------------------------------------------------------
------------------------------------------------------------
--------------------------
>AthaTSET 
LALALQPANGSLLQTREWFPPARALILSYFRALASSSSQVIVGEKYRVVYRLVNSIYILG
VTVADINVFECIHIVNQAVSVIVTACVEVTPEKLGRKYYRLLGAMHGDGIAKMVTENKIR
RFELPAWGGGLPSEQKKEGGLELLHTSPKAVEKDGVVKKPEMKGEMYISEEIRTFREARV
GVGEEKFSFRVEGAVKRFSLNGHVRTAPSEEPIPILKYSLQPKPLPLRVRMVKRTLLSLM
IQYVSNPDLPQPLKNVDFILKLPVD---PLKVSPKAILNRTDRLKWQIPEINGGRLRARM
EPDIIVKFSVQGNTLSGISLRAAAEGNTDFEVDHRYETGVYMCNLFAQIQADLRSNRQSS
ALLQALQQSAAGRDISVIAKSAEISPASAVCKKLAFDLITRLT---PDLWDTVCSGVKTD
LHFPDPDVTAAAVSILAALPLPKLISDCSSEIASCFDSPSDNLRFSITETLGCILADDLV
TLCEWWARIGQNMDKSD-AVSKVAFESVGRLSKWVSSMVD-----IVWRKRSALMARSLV
LPVERATVFPLVTHLAPFLSSLDPALIFEVGINMLYLADVAGWASQSIIAILTLWDRQES
IVRAVVTNLHLLDLHMQSLFRRLVRNLRAESDRMHALAICRTALCVHLFARESARRDIIS
LFEDALVAMLVESCFQLSLPLQKMESRVIGALAGYGALNWTEPALEVVEVCRPCVRYAVD
CYLKLLVRLCHIYRGVNTPRILGRLIWTIAEHIEGLDDPDDPLNIIIANIAAATTSNRLQ
AVLLCAQRMGSRHARAGQLLTKELEEYRNHAATVSKHQTRLILQRIKERKWAGVSETRGE
PSAAQDRKLEGLIH------KAILERPKPTELTVVRAKLKISMERIAKKKKELGEKKSKR
ATVAKAALNPVKANIDQKSSQKQLVNHVFPKLAVYSVDPSLAPLLMLNQCEDRNVRYVYY
YLARILTGDVVPRIVNQLTNEATNSEFEFHARRLQALKALTSGNSLSKLYEIVFGILGDK
ESIMRSNLQYAAMSALRRDPGNHRAAQGVADPVAVRHSLEILSELATRDTVAMTLEMNDV
LARVSLARLCHSISERPDIRSQFNSILYQDPSERVCYEAILCILGKHDNTPLIKLVMRRL
ESSFRSSRPVLHAAVVQEMGRAASVHVNAFSDALDDAETNSHIRRTSSISAPGRSDTIAS
LLALMEVVRTACECVRAMVIKALIWMSPKSESDPGWPPDMAVILLEIARIFDVLQWKTCL
VGDGKHTALEAVTIVLDRVSLVQAAVWFLGENANYAAWEVRIVAIQALTTFRLQIYEFLY
TLAEGGVQSQLSEMHLSNGLAVLFANSVGNVLIERFNGVPAEERLHWRSFLVKLGAVKNE
ELVA-CHSVYIVYTMLGDVSIFLVGKDEYDELALAETIYIITAAVKDVCGKPTERVFLDK
YGRICLCLDEIVWNGLLENTDKDRIK
>PpatTSET 
LALSLQPVNG-LLQTREWFPPARAALATYSFLAYASGQVVVGKEKFRVVYRLV-NVYVLG
ITSADTNIFECAGTVNQAVSVLVAACVDVTADKISRKYY-MLDVVLHGSTILATHGESVN
NMITSLNGAFGGGLDASELLAGVTHQISQLTQGDAVEINAEFEGLSLICVGLQGSLQLRT
PLSLNQVSIKKAIGAVTSSMKGHVRTKPTEQPMTILKYRLHTPPLRFRVLQQTDVTLSVM
VQYVINPHLQGALKDVTFIVTLPFAPITLKSSPRAALDRTLKEVRWLIPSIASDWLRAQV
EPKIRVLFSCSGPTLSGLNIAPMKDFIVGE---HSFKAGQFLCSVFASIKTELASNRQSQ
ALLLVLQHAAAGKDVSCTATIAEISPASAVCKKLAFDLITRLT---AEQWEVVCRGILND
FDFPDSDVTAAAVSFMSAIPLGKFITDCSREISNCIVHDNPNLRYAIVETLGCLLADDVV
NLCVWWRQIGECMHPSD-AVSRIAYEGVGRLAGWVVAMCR-----FVWEKRDILMARSKV
LTIERSSVFPVVSHLTPYLFVLDPALVYEVSINLLSLADVPGWASAPITALLTLWDRQES
IVRSVVKNLQLLDLHLQSLFKRLVRNLRVEADRMHALAICRTALSVDLFAKESVRRNIAA
LFEDTLVACLVESCFQLSVPLPRMKTMCPESVIGVLAMSWTQSALEVVEVCRPCVRYAMD
CYLKLLVRLCHIYVGVTTARLRARVIWALAEHFEGLDDPEDPLNIIIDHISTATSTNRLQ
ALLVSSEHLGSRNLRAGQMLTRVLEDFRNSSLSVNKHQCRLILQKFKESKWVGNSGATGD
ASAAQDRKLEDLVH------TAVQEKPAQSELTFVVRPVQSEPELDSETKPKKTGLGLPK
QKHLARSLQELSTSADQKAAAKQLVHQVFPKLAVYSVDPSLAPALLALKSSEDRSRYVYY
FFARLLSGEVVPQIIAQLTAEAAMSDPLLHPRRIASFAPTSSNDVLANLYGIVFGILVDK
ESALRSNLQYAALSTLRRNPAFRAVQGIACDPVGVRHALSVVTELATKDSLQEVLQIHDV
LARVYLARLCYILSERPEVRTQFTTILYQDPSERVCFEAVSCILILKFPEPLIKLVMRRL
EAALRSSRPVLRIVQELGKSRASAQQDESMINPAKGEDEAAERRTVSVSAG--GKESIAS
MVSLVEGVRTTTACSPYEPVEELKAIVN-GEADPNWPSALLNDILLTLH-ADVLQWKTCL
VGDGKHNALEAVTVVLDGRALVQAAVWFLGENANYAAAISGSWEAQALVTYRIQIYEFMH
TLAQGRTREKVVGAEATNGLCVLFTNRAGNVLLERFHGLPAEERLHWRSFLVKLTA---E
NKTAFVASVFIVYTVIGDICIFAVGKEVYDELALMEVLNAVTSSVKEVCRKPSERLFLEK
YGKVCLCLDEIISQGALEHTDKDRI-
>CreiTSET 
AAVVVKGRDGRTVLLQ-SRDIQQANMASEGMDAWDGAPLLCEVHQLAVTYRVV-GLVFLV
VTPPAANAFSCVQLLGQVVRVV---MAELTAERLQRKFYLAVDALLGSGGILEAGAALAR
ANATLDWQSFDKDGKKKEVPAEPVLRLEFWRGAAGGLVRAGVAG--RVEWVSEGKAKVQF
MVALSSARRHPAAKQGRAAGLVGIAAKPHAGA-PLLAYHLAVAPPPLGTSQLLPRLVTVG
VHYAVSPRLAPRTAALRAELRLPALLESPVRAAPAGATFDAKALSWELDKLGAPLVACFL
SGVLVLRGVVGGAGSGSLSGASLAELTP-ALCSWSAE---LEVKLWDSVSDALLDELAAS
AVAQLLAWGSGDAAAASAFSGAGEPAADATAAATAFMMCADRAAAALGPVLEMCSLVPAA
GQVACDLLLALVQRVLAQVLPPTGVPVLVSSAAAYLQAGDAAARTEACGAVLSLAAGPPA
AAAAVLDAVQALLLKER-EYMEAGLADMCEVQRLWP-LAGRINDFSAWNAAVAAEMETRT
AGTAAAAASPLLTGKMPAVEANGSAVAQASASAASAASSGSSLLRSMSRSAESALSSAGA
TAAAAGSSIDLAATTVPAGKGEKLGGLFGRNKDKDAAAAERAEEQARQEAAAAAAAVAAA
AAAAAAAAAAAEAAAAAAVRSATLRHELLQCLLQQLAATAAELAAEAAAAAR---HRQPP
THTAQWVAMTTEVSSAACPYVVPAILWLALLQAQASRAAQAVLGRLVAEASLTSYGSGER
GLLALVGLINKLPGHWDDRWELLLNIMVRGTDLAASRRADVMGSALAQGLLSGLAALQHH
GAAGTAVAVAKRLDRIMRQLSTVTTAPPVTLPVSPELASAAQLGAAGAATAAAIKTYDEK
QAVVSRNIASVQLALEIARDERSLMRIVYLVHLGLDGAAGTPLVPPQ-AAGSTLAKAVDR
LGLEVLAWALRALAGVT-RASLTEDGTYVQGLYETLRGLLDKMDSARGLAHFISQAKKNA
IADIRQRAMRCAFAAARVPRSGQRSLSALSDPVCARHALALASLVARDPPLLRALHLRDT
WARVYLARVIQSGHIAGDVSDPMRQPGTRETTQPKIAASWHLVMALEQPPGVRGRIARRL
MRFLQSRSHSLRAVAVMAEARAWRRWVRGLNGFLFDDSVSERAAALEALVWQGLDQPPNL
LLRAAGGLGAPPVAWPEPLCSEVLAALARSTLPPELVLELAGGLAAGSPAGEALASLWDM
APLAVRAALQLLGPLCCEAALAQSESYVLGDLGRRLAPVVRVAAAQALAKGLAPVVGPAM
YAGELVLERHPAPALEALRHCFVVATKGGDVLYERFWDFTELEKAEIRAAFSTASGRLQY
DDQDFIATARFAFIPSADTVFYLMGSGEYDELGLVEILRVIISVLKDVLGKAPSAALLLK
YARLCLVVDEVINEGLLEAVDKEAIK
>EhuxCOP 
PTVPFLEKAKKVAYEGGWAGFAPWPAEGFFRIKVGGLCAYCCIPRVCFAFPRANNLADVF
TCASGVIAVMGVDALDKCACLCRDFVPYINPGSSGSRAYELLDKTVRDGYVEVVLTPALP
QCVTEEWMTKNLEYSADVLFDDSGQSSKIAPAARGVIQSSPVDNVALCMGFPVGLPPAYL
SMNVPDKETGKCDYPPKYDDDKKLVKLPPEATAQFFAYDGGSEKMP-DSKSIFKNDLETI
ENRYHGVETSSTGKKVNLVYSYPSKSAKNLVSDDSGKPPDPTTGKWGYDGDKTYLLEEKL
DDP-NLPFG--HYSVLNPAFANFPRYPPACWSVRAAAAGH-ELANEEEIRELLEDKKKQE
AMKTLITLQLNGEPMPKMLMVVFIPSDDHKLKKLLLIYWIDKTGPDLPEMILVCNNLRND
LSHPNEYIRGCTLRFLCKLKEVEILEPLIPTIKNNLEHRHAFVRRNAVLAVYSIFKSFEP
LIADGPELVEAVLQEQDASCKRNAFLMLFHCERAVAYLSENLEQVAGWGDILQLVVLELI
RKIVRANPYEYIRCILTLFASESAAVAYECASVLVALSSSATAIRAAAQSYTQLLSSQNN
IKLIVLERLQDLKRHHSKVLQEMIMDIIRALGSALDIRKKTLEIMLDLIVPKNIGEVLKK
EVQKTYRAMLINAIHRSAIRFPESASMVVPVLMDFLGDANQSSAVEVILFVREILETFPH
LRESVMKKLLETFPTIHSSRVARVALWLIGEFCVAGEDVAAGFTTLKASLAEDEAASNRR
PVVLADGTYASGGDDGTQRLRGLLLGGDFFLAVVATTLTKLALRSRENMVAADVMLILTG
AGATIDADSQERLQTYLHLLSSPGEEVQALCLVTPPADALVNCSVEKRIRSKKGEKKDED
ESAVLQECRCFNDRENPRKCISILTKILWLLAQGEETTEIFFGVTKLLMHKDQQLRRLLY
LVLKELSPEEVIIVCATLTKDMNSKVDLNRANALRVLGAIIDPTMLAQIERHLKQALVDK
NCFVAASALVSGIHLMHVNPEVNEVQTALDNPSVQYHALALLHQIKRQDKVVASLTLKSP
LAHCLLIRMMEDGGSERDRA--LFDFLEAHRSDMVIYEAATAICSLTSVARELSPSITVL
QLFLCSPKPACRFSAVRTLNKIATPCNMDMEGLINDSNRSIATLAITTLLKTGSESGVER
LMQITSFMSEIADDFKIVVVDAIRAMCLKFPQKHRLLMTFLANVLREEGGFAIVDTLLSI
IAEAKEAGLSHLCEFIEDCELSTQILYLLGE-GPSTQATVRASAVSALAKSITVLLQRCL
YDNDDEVRDRAIFFVTLLTKSLLVLDSDGKRIISRYYKFASLEETAFEKKLSDKTIRTNA
KEAEIVMNMVTVYRNSADVWFYVIGHHAENELILVAALTALYDALTSV------------
L--------------------R----
>EsilTSET 
AAVWPAAPDGKVIVPL---QCSLAEASRTVGLPRKASKPALGTSGCSFAFLRRFGFWQLR
HLASRVEAGDDASYLFEESESWDEYMDGLTPDDARDMSVSESDGVSMASQPDDARTGATK
TEHTTPLRSDGSSSATPDIDLSALSSMKGRFNPVGDVVKETVDGRTGVPGGETGQPAAEP
HAVSEDLAVHRGPDLQSYTDQGATAAIPSPGAVPALMYRCSPAVLPVRVTCRLRNRVLVW
VQVIANPQLSHPLSGVLVLVNLPFSRDEGKSEPPASLKMDRKMLEWVLPSGRGQVLQARL
TAPAMVKCHLLDSTFSSVELEVAAGVAPAGGS-VVKRCRV-QCK----------------
------------------------------------------------------------
------------------------------------------------------------
------------------------------------------------------------
------------------------------------------------------------
------------------------------------------------------------
------------------------------------------------------------
------------------------------------------------------------
------------------------------------------------------------
----------------------------------------------------IGDYTVCD
GAFFGALLVILRSAKKAVRLVHFFVRGMTVQVLGSHWEGRGISPRQIIAIECFRQESEHR
SSVRQIFHTVATLCQLASVSGVGSPVEVLRETTLTPLRSLQAQERPERGGKTKGRALRQR
QEAFEEQVSAAIFSAIRRALARPPVLLGCCNHLAARHAFAILADLAMKSTTVGMLQLADS
LACVYYLRAIKALAFAGALDDTMYRTMVSDARHRVALEAMQCLLDHPRAWDIFRRVVDRI
KVCVEETAPATAAAAATAAHDGSKKKKKMMRKKSGGGAGNAGVGASEAHCNWALAHAACR
VCRVVGFQVAIRPCTKIELVST----AA-AAAAPSWQARLAESVVAAGPPAPSTPASRKV
VEEQNTAAIRDLCRALQQHRHLHVRSLALE-AMFLLVSTLPDTVLSELVDIALALTESFM
YQVPSEEMGR-CVLRAWCQNSVLICNPDGKLLLSRYFEAQSHSECAFEPSGGEHTARDTA
KRSSTLSGLIIVFGAVEDLLLFLCGSGECDELTLADMLATLAKVIVALGGKATETAFLSS
YSKACLVIDEMIPGGILESLDSDAIL
>TtraTSET 
AEEF---ANG-LKASQNFR-------AGQMDLFPD--------HRADYLLVHR--VYAVV
ISQTTDNVFAASRLLADSAALLKAVCDQVTPADLRRRYALVADSPLVPGSSKALDEDDVA
PLLHSFELPPGVGFPHSTVGLDT----DSGWSSDGEVLALAVDEVVHAKWAGSGEP-AKV
MLVLLAVAFPSPALLGRILPPKALVFVVPDTRVVLLKYQVPAAALPLGLKSARMSHGAAI
L----SYTPALGTARLACSFKLSASPMVAPQSKPAPTTTTAATLQYELPVPPGARILVKF
-----LNFSAAFTTGVGPLAQGFAGADGNREVAWRGEAGKYLAASPLAIAAALRRARGLS
G----PGDGPAGAPPPD-MPE----AESLMVVRLAWEVLFTFA------AVVACAL---D
VDTASPMHTVLALRALPRLPVADLLDRHLARALAALVHPSLLVRAAAVDSLAALVTVDAE
MQSEIWTSIAERVFDTDDKVAARAFAALAQLLRRYELALQRFSH-LKFGAVVALAFAAQH
AARLLAADEAVETHLLPLLKCGDVALVYEVGTRVVALAQGVE---------MQALWTL--
--QVVLAWLDVLLVGSAAAFPRLIVSLVHVVDSRYLLRMI--KILKAVQALGCAGDRLRA
ASLVFTAASKLKAAAT-----PGGTGSGSHSLAALQVTQLQELFADP--WLASLWTSQPS
LFRELAAALLRQAPLIKLDESNHALVWLV--------VAVELLHSNVRVLTQARWLAAKD
LLEVTCRVHGLAHARLKAKLQRVLDLAQVDALPQVQSSALATLAQFVKRLVMGIAYRLHA
TALAGAEASAGMLGASGGSHSSEGTRPPPSSILFAVTEWMATIGLETSSVEPVSANAA--
--RF--HLLELSDALSSSPSALASAGGV---SVGHSHAQATLSAQSSVGSDAVSSSQLGT
LGAVPVLGGADAVAVSAIPIALADDEALKRLGSSKINAALKGGLMYPEIVVETPRFVAAL
AAVSDKKALRALYALLPPQLSSSLIRTAVLAPSLIRMTTSVLRSLQRRIDAAHFAAVSDS
MRVLQFLSLVGSLDRSQKKGSRLRHMFGRFTALGLVFRAIELVAGLASDSDVIRASLHAL
RPFAQSPSALLRFLTRRALVRLLDPHMPDVLRTLADAVPMVAVAAVDALVSLPQTSLAG-
--KVLRELPVSSSD-PLPLRDAVAIVSDALSDSFI--VERLALLLATNCRV----RVLRV
VERLAVSALTSVAARVRRAAALSALVWCLA-FEAALSPALAAPALALIATMIVNFLRKTK
AARSEYKEAALSAVFGMLDHSLLISTLGGKVLAGVYWTTEPEARGEWQAAVASATAWRDL
EGVNLVADMAVVYTVLGSLMLFVSGELAQDELELAAALGLISDAVDGAIKKPTEEAFIAS
YDKVVLALDLLVWDGVLQSADR-AVL
>CparTSET 
-----------------------------------------MV-----------------
------------------------------------------------------------
-----GWRVEG--------------------------------------------PAAEL
----------------------VLQYAPP-KGF------------P--------------
----------HALADLAFTVPLPAPTSCAPEPPAASAAIDGAT-LLRAPPLGAGKLVARF
VPPVKASFVLRDALLSGVELRAFAGDAPLNVLR-QTKAGEYRAE----------------
------------------------------------------------------------
------------------------------------------------------------
------------------------------------------------------------
------------------------------------------------------------
------------------------------------------------------------
------------------------------------------------------------
------------------------------------------------------------
------------------------------------------------------------
------------------------------------------------------------
------------------------------------------------------------
------------------------------------------------------------
------------------------------------------------------------
------------------------------------------------------------
------------------------------------------------------------
------------------------------------------------------------
------------------------------------------------------------
-------------------CHVYVMNRNGGVLVSRYFDLAPAEQSAWEQRLRAVLADEEE
RACI---GDRIVCFSFGDLVACFSGEGETDELI-SDALRAYVSVIKAISKKLSEAMLLEN
YPKAALALDEIVNQGLIEVLDATRIR
>Tgon5 
DQTYFEDRRSEVLLSRGYVPLPSDEEERYFETWPCGRCPFSEAAGVCSLPYRTSSLWPVV
FVRKEASPPSAAELVRRLEDALAGFPSGIDDSHVLDHVYDFLQLALPFGRPKLTSPTLLQ
HFDDAPWAGSDVGARREAALTDVVENVCAMHEKQGVADESSIVGDVYVTVCLPKMSLPDV
YVLLLQLQIHPGVRLERFSDQHGGSFDPHDGPFACSRWRRIAARLPLAVRFLADDRAQGL
STSGSNFAGDKRVENVATSLPLPDREGSGVRSEGGRSRGTRPDEEWRHRSFSGYRPGVTP
REPLTIHFEVKSMTLSGATIQHLEGAGSAPWIRCSISAGRYASRSSPLLSRLLLSILHLE
ACNAVIAVVALGPHVPRTFPDVSVQCDDVELQNNVHFFSAPGDTQEEAEARLAARSMRRN
VGQPTAVARLVCMQVYTSVCVERLVGLLHSILRRTSVHEDAVFRSYACDCLQELERNCPG
LLSTLVSTLSTLLTERQHVAEAYATEMLVQEAHASRPMCTSLRD-QLWEPRPALARSERQ
RASNSRDRTRPFDFPPPRLRRFVTSLQLHVVRNLVFFSRLLGLLYSDRPPLLRLVAEYNV
VVQLVHQKVKDLATNLHRVLAWLVALFDLPLLAPLFFRPP--AFLYPSAGDTEVKEYYHR
RGRYLFLPLSTQALLPCASRLQPVDGSEADRFEDVFAAVFVVGLPENLLDVCEVLERYST
LREKVHAFICEQLQPCRSPPPQELLCWWLGDFVKRLEHIPQFFPLLLRLADRHQWEVGMK
ILAICRQVLITSQAALYEGLSRLLLELAEATPIDLRDNAILLLKVFADVFACFHKTRGTS
SFSSEESSLSRETALCFSAFEKFYAYESDDKTI-GSNHLLLKFSVSRRVATDSAEFADLP
TRLLLKSLASISPSSAPRKASEVSPPALFVSLGGEDGSAGALGATEAFHLPGFFFHHLG-
VFLGLLLTDLLAANVENITGNHVGPEEAGDANAFATLSRFASQAALKASRPSILTSLQAT
PPAAEKRSSPAVARLFAHGVSEGCLLSLLCRRSLFARSACFAASRASAERAVRRVEAIYA
WMQIKLIHPRSSLQEKEEEEEEVHDLVQRPCSRASSSSSRHSICPPHSASSLLRRLLPLD
RRFLAAAAHCIRLLSLRRLQRMRDSRKDILARFLANSAPSANFAAFAASSSLSSSVSPSP
LPSLFAKTAAAAFAHKNPFADGGVQIAERAGSEAVWELQMILDLVCQSDSQYVATPTIKR
VCGLHLFTCFYLHQLLSLDTIFKLVAYHSGSLLPLLPALSVSTALLRALKVLRVLLERVA
FYMDLKIFQRHPTFVITLRYGIVIFASEGSPLFSSFYTPEGNEQMKREQAVIRRVVREAA
AAASFAAPKIVVWKHVESISYALICGAVDNVLLGANFLTLFVHCLAECFATLFAQQLLSR
PDIILLVLHFLLPGGQINGSQAKFLK
>Ehis5 
RGIWIIQRKRDVIFSKRYSNLPKDNECDYLKIEFSPDAMIFFLKPISCVYSVKNNSTFFI
TIPAVLSPLMGISFLEGIEKLCGKFFDS-EKKRTKEEYYELLQICCPYGTPIESDSEWIK
SLIKLINRRFN---ISELLLYSNEENT-----QDGNLSIIGFKGVVQAELNLQGAPEMSL
GFVIQNLSYYSAIPTSTIENATDIKISPPNYPFNLCYYNVNPETKTLFTAYIIDFKIQII
IDVDPVFT-RLKYDVVSIEIPLYGVLDSITNYSPANQMFTQPELLTKIIKFENAIIAFQF
KPHIIIKTKLQS-SLSGFNIDTRKAIEAVIFARHL--YGE--INTLSEWNEELVSFEEHH
L----VDWNSTETTIK-FFQSI---ENNEILAITTLRYFFVLCNENITKIFDILNRYRLE
LLSGVPIFCSGGITGINGIPQGGLT--LLQLV----TQAQTLIVCTCGNKIPHLFKLGLT
QFNELSLAVSTLILEMTPTLLKGAIDYIEKLSTILSNLIVEQNGYPVYSPIISFNTTTSF
ASQSDNNPSQLIDPLPQLFDVLPD--QLSETSTFLKQSVVVDTYQSCRYWDVLHLSTF--
--FPIIFRCSAL---SPSLYIPQ-FSYLTNCYDPSQLLLL--SVISTFNDQRRYDRLRYS
IVMRLFNIKESTRLSAISLLINN--DSMIGGILSPFKQFFIPTIKDSNYLIIKIYNFTPN
NIIEMLPYAMKNITTIPSHYLYCGMLIYLLQFNSYFSLVLDKLQMIVNSKTFNSLSLYIK
ALILNIDSKLA--SNINRIITILLVLKENSKDSLLRDWSLFYLRCIHQKLLTHGNYPLID
LVGSKNVGKDGRIVISIAKLQKLLSEDIESSTEIIKSHLLFKIIPTQEVVTD--------
------------------------------------------------------------
------------------------------------------------------------
------------------------------------------------------------
------------------------------------------------------------
------------------------------------------------------------
------------------------------------------------------------
------------------------------------------------------------
-------------------KFLIHHNIEGNIILSQFYQNIQAITAHLKSDIEREGSIESQ
ESNSSLKGIQIIYCEVGGIIITLGLHDYDSVFASQNFLNNWVLVLRKLYKTNTLSNIYER
MDELLAHLDKFLPLGDMTLVNQSYLE
>Ngru5 
RGVWILDEERNLLFSR-YQNNSPINHEKFKKQHFS---SIQNYDGFILEYFRNKKQYDIL
SC--NLSSQQTLSLNVRPKNSTSSFFAEITDNSIQTKFY--MDDLLAMSTPDIISNDKLK
KLIVPSWKAHSLSFDQQRIHFIIRENVSAQFDKKDISDEISCFGSVLCSAEVDGFSDVTV
SLNVKQMSVHYCCHPDEMINGESLSFSPPSGAFVLCKYNIENLKPPVRGYQMRENKIEFL
LQL--GIDLDSQFDYCNALLPFPNREISDYQASQGQLTKGKGRLVWTINKWTTMSLSATL
NSLVRLQYKLIGNTVSGLIIDPKTSLNSSLKLESITIVSEYNSRDLSDLMKQLNDNKTSS
SEKKVLAKL-LGKSSSQLSPETIKNNEDPALSNIELIYSLERIRTEPPDSPMSF-GLPSP
ISFPNPIISPRTSHILSGIHKRNLVELSIGELTKSVNNDDSYEWSSLCSQIANNSSLKKC
SLDDIENDVHLVLIEGNKMSSEACISQLTEIGNCITNLVKKLRHVDFWKNSIQVESLARL
ATSSTNLISLIIDCILSITNRINPRVGYPVCKSFISTLTTSSSLNLSPPVHQNFLSTERI
MKSVSQRDLSSYISLSSSFVQDKDDTFYLKFSSSIIIKQRKLNAIFTLTIGESILSSFLH
LQEMIHSSQPIPSVDYCVFLQEYLFRNNIPKLYEYLITYAQLLVTITTMYITHNLHVNPT
MIANHISSLMQYITVLQRDSLQEILYFYHVRITDFIPHALQSFSTLLANLKDTEYPDHRK
FKHSINSYLVHQPLYVREQLLYFQNIGIKYFDPIKKEKCKIISTRKTLDCVADYRYYMKK
QPQIQERQLYIRLDIIFNFIYFSYQNNSTQYKPFLPP-TIIPKSINTNTSDN--------
------------------------------------------------------------
------------------------------------------------------------
------------------------------------------------------------
------------------------------------------------------------
------------------------------------------------------------
------------------------------------------------------------
------------------------------------------------------------
------------------------------------------------------------
------------------------------------------------------------
--------------------------
>Ppat5 
RALWIFNQSFNLVFSRRWKCEQQNSQDFIYCSFVAGETRYVKVDGGRVVEYRRSGCFILV
LPMVEPHQMAVYEDLCSLSKLLEMPCGALAGDVLSGDLFSMLDSLTGGGIAARAKPVAVP
-VAAAMWKPY-LYRGKQRMAFAVHEVVAALYDRDDVKDSISLTGEVLCRLDLEGLPEVSV
QLSFDSLTFHLCAQAPEQGAKQTVTFTPPLGNFVLARYAAPKANPPLQGFQLSMTEGAFL
IRMRVGYKTPMVMEQCSLSVPFPRRIVGVEGVPSVGTVSQTDHIEWKIRGLTEYPGTVKF
EDPLCYSFAKASIKVTGGNMSGISVYPAVKACEFSSQSGEYQAVDWEQLFQDFKAS----
-LQQKWLASWPGLT---IIDQALQTKKEYPLKAPLFNFLNGSADDAPAGVAMLVEGLKSV
LQAQDYGLKEQMMVMVTTVAFETLIEVLLGFINRTNHAVDRHVRATACDCLKELEMAHPC
LLSSERTHASQHMTGKQRLVGSNSFLSITTPKRAVAYLLQHLDLLTEFG---MLEFVTRF
INIAKALELHLLRPTVSSLYAYNPVIIHVVLVIFTQFIKAFEEENAIVKRLATLCCESLP
IRLLGLHWLLGLEKQLESIIAPEAPGLYPRMYDPLALQALKLETLAQCAVQKSTESILNE
LSSFTITFFALHNFLTAAAPHCPIGKFTKSPLFQLIALKILTLIPNILKLVDQLLAEAHH
---RLGEHLLRTFDLLPQSRNLPAYFPLLERIAKNIPRLLELLTMYIRKLDKGDEGLR-Q
VLGICCKVLMH--HQSSRGFHGLVQMCRFFPDLDGRDTARLYLRMLIRRILRYGDKRIEQ
YNTVSSNPSKQETQVSFSFAEYVKLTRERTLLVLEVGHLLLRMEVSDRIRTDTAGSASAD
DTTVLQAVKNLHQLCKGERNCDLVGRV-YPHLVKI---FNRCS-----ASSSSQKTSTGL
LLLAILFLDFGEIVLHD--SDPSLHTFFRSCLSRQYADPTVAAATLKFLNQNKAKLMVAH
PSLLPQPLLLKVVAWGSNKLDKDLLPSLMG----VSSFLTLFPALLD--TLVLALETSGP
SKKSPAPEALFALMDEAYTGSS----IADGAAETDGHGSAK------------EETEALF
ADLLKDENEGLRHWSFPGMAAALSNPSERLQHALLAPSLL--RIYFTIALRDVNDSLLA-
--ALLPIIFQRVDA----MLPD----PK-FTQAQKVLLEFIMAAFHQSP------HLVAV
LK-------KPLMDRIGQPHLALQLCWAVGEGGGGLA-------YKTAARELFETLEL--
------------------------------------------------------------
------------------------------------------------------------
--------------------------
>Atha5 
RALWIINNQDTVVFSRELPPTDQQISDSFTREGSTHIIPIALHKLYSILVLPLMKDYVKL
CRRSDCGPSLLLNIAFMVAHAFGDIIDTVEPEVVVSVSGGLFDSLTGSGISSRADRDLLR
NFIATAWKPY-LYKGKQRLLFTIHETVSAAMYRDEIPDNVSVAGQINCRAELEGLPDVSF
PLHIEAISFHPCAQVPAHGIKQNIVFQPPLGNFVLMRYQAGCGGPPFYQLSMVSGAFLFK
VHLMEGYKAPLSMEFCTITMPFPRRIVAFDGTPSAGTVLTTEHVEWRIRSLKSATFPGTI
WQA--YDYAKVSFKIVGASVSRMSSVNIYPTTKSPVESGDYILWDWDVLIDDFRDA----
-----RDWFTSVFQIDSLVDFASLKPTPVKLSILVFILFCG--SDTFDRFIDVLRTIVQS
PTDGSSGLKEQAMVSFTSVLVEAVVDLLLALVN---RPNHGFDRQARAIASVQAYLLFTT
IVYNVNQKLKVSLSTSVPLVPFNAPNWMRDEQKELRRTLAFMLESYLFTSCAMMEFMGMV
VPLASALELQMLKVQFLGMYSFDPMLCHVVLLMYSRFPDAFEGQEKEIMRRLMLFSKETQ
IYLLALHWLMGLLNKGEEKRTSVGQKFHPVVFDPLALKALKLDLLVQCSVSSNSGGLLQD
CLVSVLAFRTLHKFLICASTHSDSDPSTTRILMLFQMTLEFQILVPVIVFIERLIHHKHQ
WLGERFLQIVDENPKLKKKNLLTAYFPLFHRIADTIPRLIELLTKFVISLEKRGLDVGGT
EVLGICRTLMSKSSRLFLGLSRLLSLTCLYFPLEVRDNARIYLRMLVIKNILKPADAVTT
FFSVQSPRFRHDPSKSRNLSSYIHLERVTPLLVDDQEHLMFEMEV--HIRTDSTDPASDP
SI--LQSVKKLHGFCKMEKSDDLVARI-YPQ------NKVFHRSVASLQSESGASKGLLL
LAILQFFLDFGDMVLHDSDPSLR--TFFRSCLSREFSDAAVAEATCEFLVVNQRKLL---
------ASFPNLLPQF--LLLKEKLEKSF---------LKIFPGLIS--SIVDL-----P
ILVVALEKVERSSGSGSRVGGSIASIQKSEMLLALMDEAYTGSTIGDGGDNTIDVADPLF
LELLKDENDGLRHRASPTLNAALPR-SERMKQTLK-----IAPRLLDVYFSTLRDANDSL
ICALIPLLMTRNSTFPDKIFSH---------EIRRRLLEFVLAAFQRSP------NFIAL
L---KKPIIDRLGEAYDDVALALQLCWAIGEYGGGGESRLLCFVVTAIAKRARVALGKKS
RISDARVWRRAHDYLGLMN-----------------------------------------
------------------------------------------------------------
--------------------------
>Tgon3 
DSLFVLNEAGTFLVEKHY-RTPRDACAPLLRFSENASLRVMKGGGTVLLHVYHNNLLLVG
VTTKEVEPLLLLDLLQQMQSTLAGYCGTITEETLRKQFYVLLDEMCSSGYPATVQSNVLQ
MLVPRRWWRRGVRYASNEVYVDLVEAIQAIVDVDGKMVHASISGTIQINNRLSGLPELCL
TPLLKDASFHPCVKLLRFKRDGVLSFCPPDGDFVLASYWLCDSTLPLSLSGSVSGRFELR
LSASPSLVNSTTMENVVVSLPLPAFVDGAATASCGTIRYLHSSLLWEVGSIDAQKAEGTL
VAS--ARFLIKSWLPSGFKLDSLDNIPPYKGCRYSTVAGSVEFRNAAQVKKELQDASKVT
AMKRLLAAHAGGADVSALLPEVVKAVPDLELKRLVYLFLIQYAEGNRDLALLSINSFQKD
LTDRNQVVRAAALKALASIRLLEVVQLLVISLKRAAADCSPFVRRTAAQCVVKVFALDQD
QFEELKSIVLTLLADVEVSVVGAALIAFRELHGHYRRLQKCLLQLEPFTQVVAVDIFMRY
CRLFRRQPSAFLSNL-PLLHSESSAVVVAATAALFSLLPSATAWQAAVHPLLRCMHTSPD
LQEPLLHTIAVLGSAAPSLFIPHVRSFFLRFSDSPTVKQAKLKVLRSLLVSASSGDLLTE
VRTYILLSSSFRLLTFLALRFPGVQAASMQTFVQLLDAPSAALAAEAVLALQTLLQQLEQ
QREHLLLQLVSQFPRVHAPPARASVVWIVGQYQREVGVAADFLRQLVPKFKAEAEEVKLQ
ILLLALKVWAFRVSGAPPAATRGAQSGNAHDEPSRGSVGGQRLEQLRSSRGVQTRDGVTM
PTKQDSEKAFARLDGMLKYVCEVASRSYDVRDMKSATEWRAAAVGEKCDNDSAAQQEGND
DEFLSASLQQIKEELSASVRSTALLKLAYLQMLGVDLGFATFSVVEAMSVQSFTLKRPAY
FACALASPALSLLTTNLFKKDFNSKETHETSLALSTLAVMSTPEIAAALLPDVLLLLASS
RSILRKKAAVCASRFLIQALLPPKLRQQLEETPVVTSLCSALLQLIAERPLFHLLCSSSN
WLSLKLLKIFALLAFEPRLPLKLLRPLRTAAAGALLASEVA---GEEPPRAFLRSCLRRI
HALLTSADRNLRCVGVDILARLFPEFRKFVLQAAEECDPTIRSRGIDLLTKTATAESFTQ
LVAAAGEAQRLPGQLRASFLLPVLRMGAELVEDFEWYLALLASIAVDGGESLVAEQLVDI
TVAVRPCAAQRQAGVLREVEVVRAAAWIVGEYFEYLDPPVQQVVVSAAVKAMLAMLERCK
AAAEVEVYDRAEQLVRFFGKAVIVVNNHGKPRLLRFYDGTPHEKQHILRRTYQVVSQRPG
DSCCFAEETKIVYRHFATLYFIFITDEMESELGVLDLIQVFVQVLDSCFENVCELDLIYH
FDKANFILDEIIVGGLVIETNVDNIL
>Ddis5 
RALWVLKENSEIILSKNYNPIDSELIALFNTIKDSTITHVIQERLWPFIYIKKKNLYFIT
IPVINRKPTAALNFLEETSIYMIGFLNK------PPPYQVFLTNIIPFGQPIDTNFNNVK
AMIRQAWKPF-LHKGKQQLDFIISETIQCILYNPSIPDVSKVSGSLICKADLEGMPEVSF
YLVITNLAIDSTVTTSDININKISFFNPPLDHFKLLSYGVQGIAVPLRGFQMKENSIKVL
IQLKLNSEMNNSFDYCLLKIPFKNRSNIIASPTTGSIFIDHSLIIWNIGQKRNVALPMEI
QPPVRIYFKIQNCTLSGLNIDPKKIEREVLSSEYIIWNSLYSYQLSSLVTQILSGDDSIQ
DHQDIHSSISSNNNSSNMVDQLALEKDDILRINLL-LFLQENSEDDFERVFSILQSLIFS
QTDS-YPIKSQVLTTITTVLIEIFIELLLDIISKINTSPDRLLKGSACNCLLEFELTYPC
ILSEFKPLIMSYCQENTHLIQNYTSAILQNVGGTINNISNNQNSISMFGTIVSPTLSQSY
QQPPPQQQQQFFRSRSSNLQPTNGSFNNNNVKLSESFSTIADIIQQLIPLILHLLYKLDE
FDYCLKRLISIILKNQPSIFQ-FYPNFYPTSFDNIFLKEAKLYALCKCLSNSTISPFFFF
FFFFFLLKSLI-----CLEEFNESTRIVFSNLLLLL-SNFPTMMFGCIEYLCDILINYPQ
FLNNLFLSLCRMILK---PLRFLQYLPLVERVVDQI-DPTSLLEKTFELVTLGNWYIGNI
ILSICRRSLMYNTIVVAKPLKLILSNLFSYFSLEIRDRASFYQLLISKTILNTLQNDETS
TPLTSDKNKLIKSVPNFISISQILDREISNSIQKEKEQFHLLLKFDIYVKTDNQKSLSIN
ST----FIEKFTTLLTPYKIKLFTLSTLKFSKNEHQILYKNFKTFDP--------KTLPL
ILSLLLGTQIYISSIPFLVQTISSQDPITRSASMPSLAISASNSLLKPIETQLIQFLSHA
SLISDQ--KQSSIGFFSKELDGIEFFTVLSSFSILYTWLINLYKINKTDQQLELIETLNQ
SFQNTIVSYCLRLIDQSKL-KPIDGSNNSSGGGSMIYKPIQIALGIDESG---GDDLSVM
ALLESI--RILDYLCLLDSNLIAKAYQLHLPSS-KNTNATSGHILLALLQFVNHSHTLVP
LFKVYFYLPRMNSFFETIFCLKLLKNSNVFPPIFKWFPNSSGEFSELLPSFNSFIEVFHL
LLDLPLLTLSMESVLVEQRKIEHNTAWS--EY-----SGVNINFLPLLQQELVPLLLDIY
FEVLLEYGSL-NTFVTLLPYAFIIHQPQQQPQLSQFYTFSYSIRGNSSKEIFRIIPNKQ-
-INNYLKSKYCIWKKILGVCFTIVCEDDENRLLASNFLTLFSNAIVDIFKTINPMDILPR
SDEILLLLNSYLPNGQISNQFSKQIK
>Tgon2 
SAIYIFTLKGELLLQRTYAAPPPQHVRAFSRLAGRFSCPTSGVPTAAVVRGRRDGVVYVA
ALRRNANVACVLEVLRRLAALVQAFCALVDASFVRRHFYEILDEAIDGGFPQLLDLTTLR
KFTSFSWRAPGIRYRRNEVFIDVIESVDVLLSQNGVVLRSDVNGEVVVNSQLSGMPECKF
GLTLDDCRFHQCVRLTKFDVERTISFIPPDGTFRLMTYRISEGSLPFKIFPLLQSRMECL
ILLKALFDRNVSASNVEVVIPCPPNFCDLLHVGIGKASVDNAQVIWKIKRYAMYLLRYEL
RPPLTLRFTLHMFTASGLCIRYLKNYRTVKWIRYLTKAGTYQHR----------------
------------------------------------------------------------
------------------------------------------------------------
------------------------------------------------------------
------------------------------------------------------------
------------------------------------------------------------
------------------------------------------------------------
------------------------------------------------------------
------------------------------------------------------------
----------------------------------------------------NAPSSSRE
QARVLQELSKIRQRFTGYEKKKCLTKLLYIHLLGYPVDIGHAEAISLLSSPHYSERSAAF
LFCSLLDSDLRSLCCSSIKKELSLQHEDFAALALDCASYISDPDAAAELFPLMQATASSA
SPLIRQKAYSCMLVFFRLSLLPSRLGQALEDLSCLLSLVNLIFHAVLQTSAINILAIPAP
WLAVRLLQLLQCFQDEPSRRDKLNEIVKTVIQHAVLYEAISLSTHLQADADLKLSAAALL
CSFVEEGDSNFRYKSLSLVAAMAKGAVPAILRLLEEEDVSLRRQAISLLFALSGPDNWSE
IVALLESLHRDAETLPN-ISAHIAVLVETYAPDPTWLVDVAFQMLQRAPQH----SLQTN
ETETNSQGGKRIPDQTSSCKAVLQNFWKMR-FLTNLFCPLLPLLLFALVKPVLQVLQELH
DSRDLELQTRAVELSALLERFVLLLNRQGKTRLSRWYEGLSDEKWKVESGVQAAVLQRQR
RWANILDSYHLVYRQYAGLVFVVCIDSRENDLAVYEGIQLFVEMLDKYFGTVCELDIIFH
VDKVYFLLDQFIQAGEIVQTSPKLIV
>Tbru4 
SQVFILSPRGERIVFKDYKDAPSNTDETFFRKFWDGDCPFFTEKGVHFCFVKRNELLFVC
TSLTNTSPSLTLDMLLRILEVIRDYLGSISEKAVRQNFYELLDEVLDLGIPQELSTKRLR
PYIFNMKASAE---QRNEIYVDLIERLHAVFDAAGQVVVVGVDGSIVMKSFLVGTPVLNL
FLLLDYVNFHDEADYNKFESERLLSIHPPEGEFTLMSYHCISATMPLHLAHSLVHQLELE
LRVRAAIPAGRYAINVTVTVPTPPFCTAAADVSGQAFEHRKEEAVWSIEKLTAEVCSIRL
LGPISVEFEVPQYSLTGLSVKALDAYNPSRWIRNIVLADSYVFR----------------
------------------------------------------------------------
------------------------------------------------------------
------------------------------------------------------------
------------------------------------------------------------
------------------------------------------------------------
------------------------------------------------------------
------------------------------------------------------------
------------------------------------------------------------
----------------------------------------------------EARSKQEE
DEIIQRDLGNLRKSFEDWLLKEYVVRVLYAEMLGHPAKFAHIHCVNLSASPDLLVKRTGY
LGTWLTPQDIMILIVSNLLRDMNSCNFLHTAAALTAASKVVRRDLICAIKPEVVKLLDHS
APLVRKKAVIALHALYRNDLIDNFFLRALPNPAVEAAALSPLLDIVQTNTFIKVLEVPGP
WFQIQVMRILAALVDSRELAAKCEYVLTETIGYAVACEAISLITRIPTIPSLIELSVETT
AKMFATRNVNLRYTAIQALSNLARRHQEDILECLGDGDEMIRRKTTFLLLSMCNEGNVDI
IVKLIKYLNSQIDKVLQELTQSICRTVERFSMRRLWYISTMNRLLLCAAEHSSIQGMLKL
IVASRLRCVEDYFGLISQKKLCRVAAWVVGEYGFLATGDARDWIIMAVMKNVKELIERFK
DSRIATTQQRCYEFSRLTQEFIFLVNRQGQTRLAQYS-FMPIERTALEGEVVRKCLQRRD
TDCNFLDHYKLVYRRYASLFFIVGLQTQGGELAIYEFIQLLVETLDKYFGNVCELDVMFN
LEKVHFIVEEMFVNGRVGETNKLLVL
>Ddis4 
SQFFILNNKGETIIFKDYRDISKDSNEIFFKQSMKSEIPAFNIDGINYLYIKKREMYFVF
TTRLLVSPSLGFELLNRASKIIQDYTASLTEEAIRLNFYELLDELMDYGVPQSTGTETLK
AFVFTISGAATNLHGDNEIYIDLCERLTVLYSSNGTILRNEITGKIQMKSYLRGNPALSL
GLIVDDCSFHECAG-SGFQPNNTINFKPPQGDFTLLKYRISNNYTPFLVKTNLENRFDLV
VTIRSNFSNKVVPNFIFVSIPVPKSTKSLYGSQNQKVEYKQSTVFWSIKKLGMTILRIQI
IGPIGLEFSIPQFSCSTLQIKFLK-ISPIRWIRYITDSKSFVSRELGLIKNNLSTAKIKD
ILQRIIYYMTIGMDVSVLFPDVIMSSNDIIIKKLVYLYIVHYSKSNPDLLLLVVNTLRRD
CIDRNPIIRGLALRSLCSLDSKNTLEYATIEINRSLTDFSGYVRKTALLGLAKLYHLSKE
AFDLIIPKIFDMIMDQDPQVIVNAVSTLNEIFDLVQHLMIKFKEFNEWSQCIILECLSRY
TPSSEDESLDILNLLDDRLSHSNSALTLSTIKIFLKYTDEFEVYERIKEPLITLMESSNE
TSFTILHHIHLLMSRSPRLFNRYYKHFYCKFDDPLYIKTLKVQVLKEIASNQTIDEILQE
LSEYVLCKQSINAITVIAQKHQEIDESVLEKFLPYLNISINEGILSFILSLKDFLRVFPK
HLKTVLPYINENLIGVSNPSANESVLWMLGESPNSQVNSPYIIEEFFNEKDQQPTFVKTQ
LLTTSLKVFFDRPGEMLPILKRILKKCCSDLSPGLHEISLFYSRIILASIINSSKQTTST
FLEDEINEYRDKIFDEFNTLSVLFGKHSTKFIKAFGSIFIIEILIDELFKSPESTSREEE
VHIIQNEIIKLKSCFSKDKKRECLIRMIYCHMLGYDVPFGHIQALNMTQDSEILNKRTGY
LTLSLCLPELLIMAVNSILKGLNSSNYLEVCSALTAMCKLIDNDTIPAFLQKVLQLLNHQ
KPIVRKKSVTVLHRFYRLSFLDDKLRQSLCDPSVMSASICIFLDISEKHSFVGILKIHHP
WLQINLLKLLSNLGQDKDSSNHMYTVLLFNVGFAILYETIKTLTLIHPNLQLIEQCSKNI
AIFLKGKHHNLRYFGIKALASIVLPYQVEVIESLESPDETLKRKSFDLLYKMTNQTNVVP
VCKLIEQLVLSKDQFKSELISQITNIAEKYSPNDIWYIDTISTVLSILPNENYQFNLIRL
VSDIKQHISEIYLNNIMLQQYIKIMSWVISEYSNLIVGETKSWIIIGIGKPMLELMTKFK
SSKSLICQQRSSELNEILKKYFLLVNIRGKTRLSQYYESIPFERPAMESEIIRKCLSRTE
IQCSFVEDYKVIYRKYATLFFIVGVDTTENELAILELIHNYVEILDSCFDNV----IMFN
LDKAHFILDEMVSNGDIVEISKQHIL
>Pfal4 
SQFYILSPRGDTIINRDFRDIIKGSAEVFFRKLYKGDAPVFYLNGINFTYLKSNSLYFVV
TSLFNISPSYLIELLHRLLKIFKDFCGQITEELIRTNFYEIIDEIIDYGYLQNSNTEYIK
NLIHNQIND-----KKNEIFIDIVEKINLIMNSNGEIVYSYIDGVIQIKSYLLGNPFIKI
ALIIDDCNFNHLVNLSQFEKDKILSLYQPDGECVLMNYRINNNKAPFKIYANVIHTVELC
IRIRLDIPSQYTCTNVFVYCNLCKHITNVTNSDLFSAQYISNELLWTIKKFEHYSIRSKI
FGPIYILFEIPMFNLSKLRIKYLRTSNTHRWVRYITQSSSYVYREINKLKDVLKKLKKRE
VLKKVIAYMTLGVDVSKLFPDIIMSTNDIIQKKMIYLYLNNYAETNSELSLLTINTLQKD
SKDDDPIIRGLALRTFCNLRINNLFEYIEGPLFNGLNDKNSYVRRIAIISCVKLIKMNPD
LSIRIIKILKNKLLDKDPQCIINSVHALNEIKEIVFNMLNKLSHFNEWGKSVILYIVSTY
IPENEDEMYDIMNILENHIRDFSSTVFLACLKCFLNFSINDTIFQRMKDPLLTLISTSNE
IAYIVLLHTNLLLHENYKIFDYDYKHFFFRYNDLTYIKDIKLDILVSVASKNNVVLIINE
LSEYIIAQKAIESIGSIALKIPKCISRVVELLSNFMTMNYSYICSATIKILVNILRKYEE
YTKLIIEEIIKHGNRLIDNGGIISYIWIIGEYCEYIEEAPYLLEEYIN--RNCSYLFMLE
LLTACVKVLYRRPAEMKNIVSTLFDNILKNYKPELTDKMFFYYKLLSFHIIACKKKIVKN
FSESNENLLLDKLYNEFNTLSVLYKQPLNKFVEASGEYIFIELIFNKKSECNEARSKQEE
DRIICNEIILLKSRFSVKQIKEYLIRAIYIEMLGHDASFAHIHAVKLAHEKNILCKRTGY
LSCNLFLHELMLLLINTIQKDLKSDNYLEIWAALSCVCKLLNNEMIPAIFPVIQDLLNHK
NELIRKKVCMLLHKMYIISLIKIYLKKLLCDPSVMGASLNLIHSIAKNDYLVSILKIPAP
WIQIKILSIFRILGSNKKLSEQMYEVLQKNVGYAIIYECVKTIATIYPSHHLLELASLSI
SRFISSDNHNLKYVGVTGLALIVTEHQLAVVDCLEDKDETLKIKTLDLLYEMTNPLNVQV
IVKLIFHMKNSVDIFKHDLACKIIELIERYTPDDIWFLNKINTLFLSVGELSYSYSLIKL
LKNLRKYAVNTYIRLLESNELMQIICWVIGEYSHLCDDRVKSCLITAIFKVAKKIIDKYK
NSKITDLQQRCYEYDLILNEFLLMVNKQGQTRLSQYYNHLSIEKTILEGELIRKCLSRVD
YQCSFLQEYKIIYRRYASLYLIVGVSDQDNEFAILEMIHNIIEILDKYYENVCELDIMFN
IDKTHFIIDEIICNGEICDMNKTNVL
>Ngru4 
SQFYILSTRGDKIIARDYRDIVKGSEEIFFRKSMDSEGPVFEVQGIQFVSLKKSNMYFVI
TTRNNVSAITYIQFLARISNLIRDFCGTLNEESVRQNFYEILDEIIDNGFIQDCNTKLLK
SFISNQGGQN----KKSELFLDVLEKINVTFSSAGNVLNSEIVGSIIMKSFIPGDPLIKL
GLVLDYVKFSEYVDLREFEQSRVLSLYPPDGEFSVMDYRVSKENVPFRITPYVTFKVKLL
VTLRNELPATKQATNVVVRIPVPKDTATV---QQNSYEYNAADVLWGIKKFSLQVIKINV
MGPVGMRFEIPMHNCSGLEVKYLKSTEPSRYVRCITQAGSYLCREIQELKQLLSDPKKRE
VLQRVIGFTTMGLDTSKLFDRMIMNTKDIVQKKMIYQYITHYARQNVDLAILVINTLARD
CRDESPIVRGLALRSLSSLRISKLTEHLVPLIKEGLNDPSPYVRRSAVVSVSKLYKLASN
IVKAFDDRLYDMIQDKDCQVIVNAIRSLNEIKKMVYHLLNKLAEYTEWQLTEVVTLLLKY
KPETNDEIFDIMNLLDDKLEISNASVVMSITNLFLHYTQNMPVFGRLRDPVLLLFATSPE
LAYTILQHLKFMISRCPQVFQPFFKDFYIKYNDPTYLKELKLEVLTLLANEKNVQEIMSE
LSYYVTSRKAIKSLGEIAVRVSFATEDSLTHLIDFLDSGVLHIISETMIVLKDILRKYND
LEFVYLPSITKHWSTLQDPEAISSFVWILGEYGDIIQAAPYILENFIDSFLTYHYSVRNQ
ILTSSMKLFFLRAPEMSAMLGRLFEVAVNDTSADVHDRALFYYRLISKSVVLTKKDVVTK
FSEEESVEFRDRLFSEFNTLSIIYGKPSERFIVASNIYILIEAKIFQTLRSSEAKSKQEE
DKLILKEMAILKTGMTLKLMKEYMVRLLYCEMLGHDASFGYVNAIKLTSSKEMLEKRMGY
LAVTLCLPELLLLLISNLQNDMKSTNFVSACCALTAAAKIVNEETVPALLPQVLELRKHA
KPIVRKKVISTLQRFYQISSVPEYAKESLCDPSVMGASLCLIYDLLVSQGLVAILKLPAP
WIQIHVLKCLALLCDDRQSSELVYEVLRDNIGHAVVFEFVKTITTIYPNNLLLESAASAI
SRFITSSNHNLKYLGIQSLTQIVIQHQMVVINCLEDTDETLRRRTLELLFTMTNANNVTV
IVRLLEFAKKSIDAMRKDLIERISILAKNFSPSIPWYLDTMNSLFEIDPQYESLQNMMSV
IGEMRSHCVETFCNVVDSKNHMQVIAWVLGEYSYMNEEETRCWIITAMLKEIVEYFRKYK
DSKNVDLQQRCYEGIALVDEFVLLVNKQGQTRLAQYT-FKTIERTALEGEIVRKCLSRNE
DQCSFIEGYKLIYRRYASLFFIVGVDSHENELAILEFIHCLVETFDKYFENVCELDVMFN
LEKAHFIVEEMVANGCITETNRTNIL
>Otau4 
SQFFILGPRGDALAHRDFRDVPSTSREDFYRRFWSASPPAFERDGVNYLHVKASGLYFVA
TTTSNGSPSAVLELLGRLARLVKDYCGALTEDAVRKNSSEVIDEAMDYGYAQTTSTEMLR
ERVCSVSASSATTR--DEIFVDIIEKLNVTFSANGDVVTSEINGHIQVRNFLQGGTKVKM
ALILDDCNFHESAKLEQFDVDRTITLRPPQGEFSLMNYRSAGNKPPFKVIAIFDYKVGVE
LKLFADFPSKHTCTGLIVNLPIPKGALGAVPSGSQHVMFDAAEIVWQFKKFGSHECSVQI
IGPLSLSFQIPTFCASALAVRYLQPRAPHRWIRYLTKSSSYVVR----------------
------------------------------------------------------------
------------------------------------------------------------
------------------------------------------------------------
------------------------------------------------------------
------------------------------------------------------------
------------------------------------------------------------
------------------------------------------------------------
------------------------------------------------------------
----------------------------------------------------ECKSKTDE
DAIMQRESMLLRALLDKHKIKEIMLRLMYLDMLGHDVSFGHIHAVKACVEPEVAIKRAGY
LATTSFLNDLMILIVNTVQRDLKSDDYLVVCSALTAIMQLVNDETVPAVLPQVTELLMHP
VAHVRKKAVMALMRFHQKQSVSGKFREMICDPSVMSAAVCALHDLIALNSFVSVLKVPAP
FVQIKLLKTLAILGHDRETSKEMYSVLEDQIGNALVYETVRTIASIYPSPQLLAQCALVV
SRFIKSSNNNLKYIGLNALACIVAEHQMAVVDCLEDSDEALRKKTLDLLYKMTKPNNVEV
IVRMLAFLKRDGDKVREETASRVAELSERYAPDAKWYVETMTELFVVAGDVSIAQGLMRL
IAAAQKSAVNAFLKLFNKPKLLETMAFVMGEFGELTGADVETLILSALAKKARHFVEMNM
KSKCVEKQQRATEIAVLIARFMLLVNKLGQTRLARYY-GTPTARNQLEGEIVRRCLARGA
KECSFVEEFKLAYRRYASLFFIVGCDGEENELAMLEFAHCAVETLDRHFGNV--------
----HCILEEMVMCGEIVETNKLLVT
>Ehux4 
SQLFILAPNGHTIVNKDYRDVPKDSPEIFLRV---EGEPIFNVDGVNYMCVRKNGLFFLA
TTLHNVPPAFVIELLTQLTKVCKDYIGVLSEESLRKNFYELVDEILDFGYPQSASTAELK
AFVFNALRSDDRRGEKNEIFVDVIDRISAVFNSSGQVRTFSIDGSIQMKSYLSGSPELHL
ALELDNVNFHECVQLDKFESERMLVLEPPHGEFVLMNFHIRHDQIPFRLTPIKRLKRELG
LQVEGAFPDKFPGANVKGQFPVPKLSTGAPGAKGQTSEYDDSTVTWVIRKFTAHSISCKF
MGPISMTFEIPMYNVSRLQVQHLKSYNPHRWVRCLTHADSYVCR----------------
------------------------------------------------------------
------------------------------------------------------------
------------------------------------------------------------
------------------------------------------------------------
------------------------------------------------------------
------------------------------------------------------------
------------------------------------------------------------
------------------------------------------------------------
----------------------------------------------------ECKSKQEE
DKILAAEVATLRQRFSPKKMKEAVVRMMYAEMLGHNADFGHIHAVNMSQQTNLIAKRVGY
LASTVCSGELTTLLVNTMRRDLKSTNHVEVCATLVAIPKLVNLETLPALMDPVCALLDHP
SEVVRKKAVMALHRFCQLQPSSEKLRRVLCDPAVMGASLYILHEGAEADSYVSILKTPAP
WIQIKLLKLMATLGADQRASEGMYEVLLDNIGYAIIYEAVRTITAIFPNIQLLETAASHI
SRFVSSDNHNLKYLGIKALAGIVLEHQLVVVDCLEDPDETLKRKTLDLLYRMTNAGNVVF
VVKLISHLRETSDDFRASLTERITQLAERYAPDNSWFIRTMNCVFELGGELDVAHNLMRL
IAEARRFAAATYYSMLDRPILVCVICWVLGEYGYLIG-----------------------
------------------------------------------------------------
------------------------------------------------------------
--------------------------
>Crei4 
SQFYILSPRGDVVIRKDYLDVPRSSSETFFRKFWKGEAPVFNVDGITYMHIKEGGVQLVA
TTRANLSPSFVLEFLRRICTIVKDYCGFLSEDAIRKNVYELLDEVVDYGFPQNTATEALK
QFVVNLETNRTDGKRRDEIFVDVVERITCTFNASGYIASAQVDGAVQIKSYLAGNPPIKI
KLVLDDCNFHEVANLDSFDVDRTISLVPPDGEFALMNYRTTHGKPPFRLHATVEYKALLT
LKLWCEVPSDKAASGMEVEIPTPRLTGRAAGAALQAWDYNEKTLRWKFKKCGSWTLRARL
VGPVNLRFTIPMYSASRIALKYLQNYNPYRWVRYVASSNSYTFR----------------
------------------------------------------------------------
------------------------------------------------------------
------------------------------------------------------------
------------------------------------------------------------
------------------------------------------------------------
------------------------------------------------------------
------------------------------------------------------------
------------------------------------------------------------
----------------------------------------------------TSGPKF--
----LKELREF----DNLVKKEYMIRLIYCEMLGHDASFAYIKALQFASDPNIHTKKAAY
LALTQFCDQLVLLLVNTLLSDMKSDNYLIVCTALVTATKLIGADLVNAVYPVVVERLRHP
KEHVRKKAVMALHWFGGLGPLAKHFRTMLCDPAVMSAALCALHECIKGDSFTSILKFPAP
FIQV--------------------------------------------------------
-----------------------------------DPDDTLKLKTLELLYKMTKANNIQV
IVKMMSYLATCSDEIRRDIVRKVSDLAERYAPSPSWFVATISEVFRLGGEHGVGHGLCRL
IASLHASAVEAYLGLLDGKKILLVICWVLGEYGHLAADRVRGALLTALAKSPADFVHACL
SSQNLELQQRAHELTALLKKFLLMVNKQGQTRLAKYFAFLSTERRALEGEVVRKCLSRTD
KQCSFYEQYKIVYRRYASLFFMVGVDDDENELATLEFIHCFVEVLDKHFGQVCELDIMNE
PEMVHYILDEMLLCGQIVDTNKTNIL
>Vcar4 
SQFYILSSRGDVIIRKDYLDVPRTSSETFFRKFWKGEAPVFNVDGVTYLHIKEGGVQLVA
TTRTNLSPSFVLEFLRRICTIVKDYCGFLSEDAIRKNVYELLDEVVDYGFPQSTATEALK
QFVVNLETSRTDGKRRDEIFVDVVERITCTFNASGFIASAQVDGAVQIKSYLAGNPPIKI
KLVLDDCNFHEVANLENFDVDRTISLVPPDGEFALMNYRTTHGKPPFRLHATVDYKALLT
LRLWCEIPAEKASSGLEVEVPTPRWVQRVGGGAAQNWDFNEKTLRWRFKRCGSFTLRARL
VGPVNLRFTIPMYSASRIMLKYLQNYNPYRWVRYVTASNSYTFR----------------
------------------------------------------------------------
------------------------------------------------------------
------------------------------------------------------------
------------------------------------------------------------
------------------------------------------------------------
------------------------------------------------------------
------------------------------------------------------------
------------------------------------------------------------
----------------------------------------------------ECKSKAEE
DRVISQEVELLKQRLDKSRGKEYMVRLMYCDILGHDTSFAYVKALQFASDSNIHTKKAAY
LALTQFYNNLVLLLVNTLLLDMKSDNYLIVCTALVAATRLIGPDLVNAVYPVVVERLRHP
NEHVRKKAVMALHWFGQLGALAKHFRTMLCDPSVMSAALCALHDCIKLDSFTSILKFPAP
FIQIKLLKILAALGGDRSAAENMAAVLHQTIGSAIIYECVRTITTIYPNPQLLAAAAESI
ATFLRSTSHNLRYVGIDALAGITAEHQVAVLDCLEDPDDTLKLKTLELLYKMTKANNIQA
GTKMMGYLGSCTDEIRKDIVRKVCDLAERYAPSPAWFVTTISEVFRLGGEHADGNRLVRL
IAEQHTSAVEAYLQLLDGAVILLVICWVLGEFGHLARDRLRGCLLTALAKEVAELVHKCL
NSQSLELQQRAHELQALLGKFLLMVNKQGQTRLAKYFAFLSTERRALEGEVVRKCLSRTD
KQCSFYEQYKIVYRRYASLFFMVGVDDDENELAILEFIHCFVEVLDKHFGQVCELDIMNE
PEMVHYILDEMLVNGQIVDTNKTNIL
>Atha4 
SQFFVLSQRGDNIVFRDYREVPKGSTETFFRKFWKAEAPIFNVDGVNYFHVKVVGLYFVA
TTRVNVSPSLVLELLQRIARVIKDYLGVLNEDSFRKNFYELLDEVIDFGYVQTTSTEVLK
SYIFNVAND-PGGRRREEIFVDIIEKISVTFSSSGYILTSEIDGTIQMKSYLSGNPEIRL
ALILDDCNFHESVRLDSFDSDRTLSLVPPDGEFPVMNYRMTQEKPPFHVNTLIELKAEVI
IKIRAEFPSDIIANTITVQMPLPNYTSRAPGAAGQRTDFKESNLEWNLKKIGGHTLRAKL
AGPVSMTFTIPMYNVSKLQVKYLQSYNPYRWVRYVTQANSYVAR----------------
------------------------------------------------------------
------------------------------------------------------------
------------------------------------------------------------
------------------------------------------------------------
------------------------------------------------------------
------------------------------------------------------------
------------------------------------------------------------
------------------------------------------------------------
----------------------------------------------------EARSKAEE
DRIVLSEVDILKRRLPKRKMKEYIIRLVYIEMLGHDASFGYIYAVKMTHDDNLLLKRTGY
LAVTLFLNDLIILIVNTIQKDLRSDNYLVVCAALNAICRLINEETIPAVLPQVVELLNHQ
KEAVRKKAIMALHRFHRKSVSHSNFRKRLCDPGVMGATLCPLFDLISEDSFVSILKMPAP
FIQIKLLKIMALLGGDKNASDIMSMVLGDNIGNAILYECIRCISCILPNPKLLEAAADAI
SKFLKSDSHNLKYMGIDGLGRLIEQHQLAVIDCLEDPDDTLKRKTFELLYKMTKSSNVEV
IVRMIDYMISINDNYKTEIASRCVELAEQFAPSNQWFIQIMNKVFEHAGDLKVAHNLMRL
IADARLSAVESYLQLISEPKFLQVISWVLGEYGTADGETVKGYAVSALMKECQSLIEELL
ASHSTDLQQRAYELQALLARFILMVNKQGQTRLAQYY-WLTLERRALEGEIVRKCLARND
QQCSFVENYKIVYRRYASLFFMVGVDDDENELAILEFIHLLVETMDKHFGNVCELDIMFH
LEKAHFMLEEMVMNGCIVETSKANIL
>Ppat4 
SQFFVLSLRGDNIVFRDYRDVSKSSAEIFFRKFWKEEAPVFNVDGVNYLHVKHSGLLFVA
TTRVNPSPALVLELLQRIARVAKDYLGVLNEDSLRKNFYELLDEMIDFGYPQTTSTEGLK
SFVFNVASD-ASGNKREEVFVDIIEKISVTFNASGYVLTSEIDGTIQMKSYLTGNPEIKV
GLVLDDCNFHESVRLDDFETERALTLVPPDGEFPIMNYRMTQEKPPFKVYPVIEFKAEIR
LTVRADFASNITANMVVLRVPMPKTTTRVEGAVGQTTDFKESTMEWCCRKIGSHVLVAKL
AGPISMTFTIPMYNASKLQVKYLQSYNPHRWVRYVTLANSYVIR----------------
------------------------------------------------------------
------------------------------------------------------------
------------------------------------------------------------
------------------------------------------------------------
------------------------------------------------------------
------------------------------------------------------------
------------------------------------------------------------
------------------------------------------------------------
----------------------------------------------------EAKSKAEE
ERIVMAEIEHLKKRIPRKKMKEYIIRLVYVEMLGHDASFGYIYAVKMTHDDNLLCKRSGY
LATTLFLNDLIILIVNTIQKDLKSDNYLVVCAALTAVCKLINEETIPAVLPQVVDLLGHP
KEQVRKKAVMALHRFQQRSMSHTKFRQILCDPSVMSAALCALFDLVSADSFVSILKTPAP
FIQIKLLKILALLGGDKHASENMYSVLVDNITNAILYECICTITAIMANSKLLGLAAEIT
SRFLKSDSHNYKYMGIDALGRVIEEHQLSVIDCLEDQDDTLKRKTLDLLYKMTKSSNVEV
IVRMISYMRTLSDANKTEIATRIIELTERFAPSNQWFIQTMNQVFELAGDLKVAHDLMRL
LSEARSSAVESYLQLLAEPKLLQVACWVLGEYGTADGNVVKGYAITAITKECRSFVDDLL
ASHSTDLQQRAYELQVFLGRFVLLVNKQGQTRLAQYY-YLTIERRALEGEIVRKCLARPD
NQCSFVENYKVIYRRYASLFFLVGVDGEENELAILEFIHCVVETMDRYFGNVCELDIMFH
LEKAHFMLEEMVMNGCVVETNKQNIL
>Tthe4 
SQIFILSARGDIIINRDFRDLVKNTHEVFYRKLSKGDCPLFNIDGVNFSYLKRAGLYIVA
TSRFDNSPSFILEILNRVCTVIKDFCGVLSEEAIRKNFYELLDEMIDFGYPQLIQTEQVK
PHIANNSQSKK-----NEIFVDVFEKISVLFNASGYVINSSIEGCIQMKSYLNGNPPLKL
ALVLDDCNFHDCVNTNEFDLSKTLRIQPPDGEFVVMNYRVTSEQTPFRIYPVIEFKLELH
LKVKACFPKEIFASYVTLTFPMPKLASNIASNQSVDIENKGDVVKWNIKKFDTQVLITKI
IGPINVSFEVPMYNVSNLQIRFLR-SNPFRWVRFITQSSSYVCREVDELREILKKHKKRD
LVKKVIAYMTLGIDVSKLFDQMVIQTADLVQKKMIYLYLTNYAEQNPDTALMAINTFIKD
CDNKDPKVKGLALRSLCSLRFSGSFEYLIPAINKALQDIDPYVRKTAIMGCVKVFYMNPE
VIKNIIDTLYKMIKDPDALVMQNAICALNEIRQMIIHLLNNLKNFNNWGQTIVLQLVAKY
TPINEEEMYDIMNLLDERLKQSCISVVLGTIKVFMNFTQNNQIYNSVFKRVKKTTGSF-E
ITYPVLCHINLITSKGGSFFQDDFKQFYCKADEPTYIKFMKLNIISNLANEINIGDIMNE
LGEYVLAKESIRTLGKIACRIQEMATPIIKQLSNFINMKQDYITNNTLVAFQQILRKYPQ
VFKEIVECIPECFDYATETESKCALLWILGEFSNQITDAPYHLINFISNEQSEHIDVKQT
YLVTCIKIFLRTPDEMRDTLGQAFQ-SFLGKDIDLKDRAAFFYRAMQKKIMLNEHSNPVE
KYCEEKEESEEQTNFDFNTLAVIYKKSQDKFIKAQGEVVYMEFDLNTCTRCAETRSKQEE
DKIILAEQAKLKVSISTRRQKENLIKAIYIEMLGHDASFAHFSAVQMAQSKSLQMKRLGY
LTCCLFEQDLLILLVANLQKDLQSKNIHEVVIALTALGKLMNKTILQGVLDLIIKLLIHH
TDLVRKKAIMVLQRIHNIDSIPDKMRRALCEPSVMGVALNLYLEAVKEDSFVLILKIPAP
WIQIKILQILSILGKDQKVSEQIYEILGQKIGFAVTYQCVKTIATIYPYQSLLEQAASAV
QRFLTAENNNLKYLGINALISIVHEHQLIIIDCLESNDETLKKETMELLYKMTNVKNVEA
IVRLIVFLKTSSDPFRRNLVNKITSLADRHSPSNEWFLKTMNLVFEYGSEYDILNTFLKT
LNASGTYLIDTYLETIKKPNTFQMIAWVFGEIGAATYTSTRGWFLNALAKQVAACLDYYG
ESRCLEVSSRSTEYKILSKQFILMVNKQGQTRLAQYY-SLSVERTTLEGELVRKCLSRNN
TQCSFIDNYKVIYRRYASLYFIVGLPEEENELAYFEFIHTLVETLDRYFENVCELDIMLN
IQKAHYILEEMVMNGQIVETNKALIL
>Tgon4 
SQFYVLSPRGDCLITKDYRDAPKGAAEIFYRTCWQGEAPLFCVNGITFAFLRRSGLYFVL
TTQQNPSPAVLIELLHRLTKIIQDFCGVLNEEAIRKNFYELLDEIVDYGYPQLTSTESLK
SAVYSGATAGEAGRRRSEIFVDVLERLTVVLSSTGQVVNASLDGSIQMKSYLDGKYLLKL
ALWVDACNFHECVDLSEFDAQRLLTFVPPDGEFVLMNYRVAHCAVPFRIFPSIDTKGELT
VKVKADIPEQTYAATVALSIPLPKGIVAC--VPLQSAEFLPAELVWNIRKFGAMIMRARF
FGPISMTFEIPMFNVSNLQVRYLRVASPFRWVRYVTQSSSYICRELYELRQVLRSLKQRD
ALKKLIAYMTVGLDVSRLFADVVMSTADLVQKKMIYQYLTNYADTNPSLSLLAINTFQKD
CNDEDPRLRGLALRSLCSLRLSCMLEYIEPAARKGASDPSPYVRRAAVMGMLKVCKLLQE
LMATIRQRLHEALFDDDPQVTINAICALNELKKIATHFLNRIKRFSEWGVCVILNLVASY
QPETEEEAFDVMNILDDKLKSSSAAVVLGCANCFLELTRGNAVYCRLKPPLLTLATTGPE
IAHTILRHILLIVQTAVEIFAGESRQLFCRYTDPSYLKATKLQTLAAIATENNCVDMIAE
IREYVIARQSLAALGVIACRIPSAADDVVTLLLSFVEMELADFLASAAFILRDILR----
KYTKMISRLVEAIYALSDGEGVAAVVWMLGEFSKNIDDAPYILEEIVDRFDEEPPVVRME
LLTAATKTFFNYPGEMQPILGKLLEKAVNDTSPDIHDKALFYYRFLKRRILSTPLPPAEE
LESSADRELSERLLEEFNSLAVVYRLPSSAFLCASGVLYLCELQLTLAVKAAEARSKQEE
DRIVANEIATLKVKLSQHKMQELLIRSLYVELLGHDASFAHFHAVKMTQTNNIKAKRLGY
LACNLFLSELMLLLINTIQKDLASPNILNVQSALHCVARLLTPEMLPALLPSLSSLLQHS
HAAVRRKAVMAVHKVLDLVMEGEKMRRALCDPSVMAVSLHVIHRLAAKNSLVSILKVPAP
WIQIKILSLLSTLAGDQRASEEVYELLQENVAYAVIYECVRTIAALYPYPKLLDIAGCSI
SRFISAENNNLRYVGVTGLAAVVTQHQLVVVDCLEDSDDTLKRKTLDLLVKITNPVNVAV
VVKLLGHSRATVDALRANLIQKIIMLAERYSPDPRWFLETILCVLEVSGPSSTAYSLLQL
VAAFREYAVNDMVALLERKKLMQVISWVLGEFGCYYHPTTQAWILTAILKCASVSTVDAG
SDPSKSSRPRSCGLLHLLQKFILMVNKQGQTRLSQYYDFVPIERVALEGELIRKCLGRT-
EQCSFVQQYSVIYRRYASLYFIVGVKDEENELAILEFIHCLVETLDKFFENVCELDIMFH
LEKAHFILDEMVMDGCIVETNKSNVL
>Bnat4 
SQIFLLSPRGDSILHRDYRELDRATCEVFFKKFYQGKHPIFNIDGVNYMYMKKNGIFFVL
TTIKNISPSLAMEFLLRITKVFKDYCGIFSEESIRSNFYELLDEIMDNGCIQGTSSDTLK
SYIFNPISFKHKNGGRDEIFVDIFERISITFNSKGNLLHSAIDGTIQMKSYLSGNPDLKL
ALEIDDCNFHECVRLDDFESQRIISFTPPDGEFVVMNYRITGDRVPFRIFPFFEYKIELI
VKIRADIPENNSGTNIVVQFPVPKTSSVSIGVTGQTTEYDSKKVTWKIKKMGGHTLRTKI
IGPVSLQFEIPLFNPSNLQVRYLRANNPYRWVRYVTKSQSYVCREVNELRGLLRNPKQRD
VTKKVIAYMTLGIDMSKLFSEMINHTKDLVIKKMIYLYLCSYATKKKDLAVLAINTLRKD
AQDDDPMIRGLALRSLCSLKLPTIVEYVVPLLRSGIKDSSSYVRKTAAMGLARLYRISPE
TYNAWTQALHSMLTDREPAVAINALNTLNEVAKTVVPLLKRVREFNEWNQCTILALAATY
QPSNQQEMFGIMNHLDPLLKHSNCAVVLATTKVYLNFTRNLPVIQRLKVPLLTLMSSSEE
LSFTVISHLKILVSRAPDIFADDHKHFYCRYNDPACIKKIKQDVLVEIGSGKNASELINE
LSEYI-------------------------------------------------------
---TVCGGVAD---------------WR-------------------------------E
LLTATMKLFFKRPPELQKMLGRLLDQAISDSNVDVRDQALFYYRLLRARIVNCEKVKQTE
VKKTVPPPAIDILA-------------------ASGAFFLVEANLHITIKCEESRSKQEE
DRIILHEMRVLKEKMSNAKMKELCIRMIYVEMLGHDAAFGHINAINLSCVKNLIEKRVGY
LACCLTLHQLMLLLISTIQKDLQSDNFLEVSMALTVVCRLISAETIPVIMPLVLKLLDHS
NPNVRKKAIGAMNRFWELDKGAQLCKKMIYDPSVMGASLIIMENLVAEETLVSILKIPAP
WIQLKLLRILGSLGGDKDASEQIYPVLKENVGYAIVYECVRTAISIYPNRLLLQEAASSI
SRFLTSDNHNLKYLGINALAGIVVKHQLTVIDCLEDPDDTLRIKTLDLLYSMTNPQNVRV
IMKLMTFLKATADPLRKQLVSKITQIAEKFAPDNAWYINTMNTVFELGGDLEMAHNLINL
VANIRVLAVDTYVALLSKPNLLKIIAWVLGEYGSLSKSDSQLWLLNATLKEVVRLVKKYQ
YSANVALQQKAHEFLQVLQRFILMVNKQGQTRLAQYYGNLTIEKAAIEGEIIRKCLARTE
NQCSFIEDYKCVYRRYASLFFIVGVDGQTNELGVLELIHNLVETLDKYFENVCELDIMFN
LEKAHFILDEMICNGHIIETNKSNIL
>Tpse4 
NNFFVISPRGDTVIAKTYRAHERSHTEAFFRTFWDGDAPVFVMDGYSYLHVKRNGLIFGC
ATEKNVSPVVVIELLSKIAKVFKDYCGTLSEESIRKNFYELLDELLDYGYPQVTQTENLK
AFVYNDGKKTSSNNQKNEIFVDILERLSVLFSNNGYVLNSTIDGCIQMKSYLAGNPQLRL
ALTVDDINFNDCVNLSEWEHGRTLSFFPPDGEFIVLNYRVTGEKTPFRIFSIEENKLEMS
LHVRAEIPDNHFGANVSIEVPLPHTTAASPGANGVRAEYESHEILWTLKKFGCQTMRAKI
IGPINMNFEIPMYNVSSLQVRYLRGYTPYRWVRYVTQSSSYVCREVNELRQLLRTFRKRD
IMKKVIAYMTLGIDVSRLFTEMMLETRDLVIKKMVYLFLCNYAETHPDLAQMCTNTLVKD
CGNEDPMVRGLALRSLCSLRLPQMIEYTSEPLRRSLQDGHAYVRKTGVMGILKMYHLNKE
EFDKFNDILYDMLRDPDSSVVTNCILVLNEIRAVMLHLLNRIHEFSEFGILSVLDLVPRY
IPANDEEGFQIMNLLDPVLRTANAGAVVATIRAFLSIADAVGVVVRIKAPLVTLVASGNE
LTYVLLKYVDQLIDLCPGIFDDEYRQFYVRYNDPTHIKHSKVRILAKLANPETAPDIVAE
LGELVMGRIAVRSMALIAIHDPGAVESIARRLVDMLLQGIPHVSSEAATALASLVRRHPS
IESVVSAPLPRALKYIIEPTGKASVIFLLGECGDSITEAPYALEKVIDSYSISDDCVKTA
LLAATVKLFFKRPPEVQQMLGRLLKKATEDVTQDLHDRALFYYRLLRKSIITSKSMTMTH
FAEEDDSELKAALMDEFNTLCTIYHCRAENFIDASGEFFLIQAVVQKTIKPNESKSKQEE
DRIIQREVMTLKKKLNKKKAREFLVRVLYVEMLGHDGSFGYIKAVELAASQSIIHKRTGY
MVCSCCLSEFRFMLVNQMQRDLISSNLLESCGALIAVTNLITADLVGTVSTQVIGLLDHT
AETVRKKAIIALHRLHQLDIVTEKVRRMLCDPAVMGSTLNVIEAMSRVDSLISILKIPAP
WMQMKIVRILSVIGNDAQSSEGMYEILGDNASNAIVYECIRCITTIYPNPVLLDAAGASI
SRFLSSRSQNLRYLGVTGLASIVAEHQLAVIECLEDKDDTLLRKTLDLLYRMTNPVNVEF
ITRLLHFLRGATDPLKSDLTEKICTIAERYAPSNAWG-----------------------
----------------------------LG------------------------------
-------------------SFILMVNKQGQTRLSSYY-WMDMERVALESEIIRKCLSRSE
LQCSFLEGFKVIYRRYASLFFIVGTDNYENELGLLEFIHALVETMDRWAGSICELDIMYQ
LEQVHFLLDEMVMNGYIVETNKSNIL
>Esil4 
SQFFILSPRGDTIISKDYRDAVAGTTDTFFRKFWEGDPPCFTIDGVNYIYVRKNGLLFAV
STQWNVSPSMFLELLNRLAKVFKDYCGVLSEEAIRKNFYELLDETLDYGYPQGTSTETLR
NHVRNSGQKNG---QRNEIFVDILERLSVLFSQSGQVVNSSIDGCIQMKSYLSGNPELRL
ALVLDDCNFHECAKLDEFESMRQLSFTPPDGEFVLLNYRMNAERCPFRLFSIGDYRMEVV
VIVRADMPETAAGTNVVVRLPMPRNVSVSSRVPGQTAEYSANEVVWTIKKFGSLTLRAKV
VGPVSMQFEIPMYNVSNLQVRYLKSYNPFRWVRYVTQSSSYVCREINELKQLLRAVKKRE
VIKKVIAYMTLGIDVSRLFTEMMLETRDLVVKKMVYLYLCTYARQKPDLAIMCINTLQRD
CNNQDPMVRGLALRSLCSLRLPAMVEYISDPLKASLTDANSYVRKTGVMAILKMWHLWPQ
AVEDMVDTLYNMLQDTDAQVVANCVVVLNEITAIVHHLLGRLEDFNEWGVCHILALVSRH
EPADEDEAFEIMNLVDPVLRTSNSGAVLAAVNCFLLLTKNMPVYERTKAPLLTLMAGGSE
TVYCILKHLEGMLPRCPGVFDDEYRQFFTRYNEPTGVKYAKVRCLALLADSTTAEAVIAE
LGEYALARQAMRAVGKICLRLPGSAAAAIERLIDLMGMDVSYVKAEAVQVVEVLLRKYPQ
WRTEVLPSLQRCLKHIDEPAGKAAVIWMVGEYGDEITEAPYMLEPLVDAWEEPSSQIKMH
LLTAAVKLFFKRPPEMQSMLGRLLARAVNDLSQDLHDRALLYHRLLKRRVCCCERPPVSE
FAEDRDTGRRDVVFSEFNTLSMVYD--------ASGNTYLMQCSVLKVVKSDESKSKQEE
DRIIMHEVGVLKKKMAREKMKEFLVRMIYVEMLGHDASFAYIKAVELTASQNLVQKRTGY
LTASLTLSEFRFMLVNQMQRDLSSSNMLEAAAALTALCKLATVDMIPAVMTDVVRLLKHE
RELVRKKAVMVLHRMNQLDSVSDHLRRMLCDPSVMGSALCLLHDLARVDSFVSILKMPAP
WIQMRLLRILALLGADQATSEGMYEVLMDNVGYAVVYECVRTVTSIYPNAPLLDAAAASI
SRFISAENHNLKYVGVTGLAAIVQQHQMAVIDCLEDPDETLKRKTLDLLYTMTNPVNVEF
IAKLLSFLEQGTDSWRQDLVNRITQCAERFAPSNSWYVGVMTKVFRLAGDMEVAHNLMQL
IAELRRNAVDSYLDLLETPALMQVMAWVLGEYGSLASPSTCGFVVTALMKPVAHLLTLYS
QSKQSDLQQRCLEFLQLARKFVLMVNKMGQTRVSSYY-WMPIERVALEAEVVRRCFSRSE
LQCSFFEGYKIIYRRYASLFFIVGVSDDENELGVLEFIHCLVETLDKYFQSVCELDIMFN
LEKTHFILDEMVLNGYICEGNRENVL
>Psoj4 
SQFYILSTRGDTIIFNDFRDVESNSAEIFFRKFWEGDAPTFNVDGVNYLFVKKNGLYFVA
TTRYNVSPSYILELLTRLCRVFKDYCGVLSEETLRKNFYELLDETLDYGFAQDTSTEGLK
VHVHNQSSKKQ---DENELFCDILERLNVVFSSGGQMLNASIEGRIQLKSYLSGNPELRL
ALVLDDCNFHDCVQLDEFERDRVLIFQPPDGEFTVINYRITGDRAPFRIFFVEETKIEMV
LKIRADMPENNYGANVIIRFPVPQSVAVSGKSAAGQAEYRENEVRWAIKRFGGLTLRAKI
IGPVSMNFEIPMYNTSSLQVRYLRNYTYKRWVRYVTQSSSYVCR----------------
------------------------------------------------------------
------------------------------------------------------------
------------------------------------------------------------
------------------------------------------------------------
------------------------------------------------------------
------------------------------------------------------------
------------------------------------------------------------
------------------------------------------------------------
----------------------------------------------------ESKSKQEE
DRIIIHEVAQLKRKLVNKRKREFLIRLMYVEMLGHDASFGYIKAVEMTASTNLMQKRVGY
LTCSLCLSEFRFMIINQLQRDLQSSNHLEVCAALMAVCKLVTVEMVPAVQPMILDLLRHD
AELVRKKAVMAIHRFHQLDSVSDALRRTLCDPSVMGATLCILHDLAEATSFVSILKIPAP
WIQIRLLKILALLGADQQTSEGMYEVLHDNVGYAIIYECVQTVTTIYPNSTLLDAAAASI
SRFISSDNHNLKYLGVTGLAAIVAAHQMAVIDCLEDPDETLKRKTLDLLYRMTNPVNVEF
ISKLTQFLREASDVLRTELVSRITQCAERYAPSNAWYIQTMTNVFELGGDLEVAHNLLRL
IAELRRDAVDTYLELLERPVLVCTMAWVLGEYGYLSDDTTRGYVLSAVTKVADAMMDKYK
TSRSTDLQQRCFEYLALTKKFVLMVNKQGQTRLAQYYDFLSIERVALEAEIIRKCLGRNE
TQCSFVEGYKVIYRRYASLFFIVGVDDSENELGILEFIHALVETMDKYFESV----IMFN
LEKAHFILDEMVMNGYIVETNKISIL
>Lmaj2 
SVLMFLNSRGDVVLSRTFRGNSVRSLETFCSISTKDRCPVNIVKHICFIHLKLTELYVVM
VSDSNVNCLMCLQYGARLLQHIQNDYEGLDEKRIKENFQGIIDESMDFGYPILTDAEAIK
EFITKPWRVEGLAYRVNEVFVDVFEDVNLLLSQTGETLQSSVLGRVVMNNFLSGMPECQL
HWPLASISFHNCVRLKVSGEERRLTFVPPDGKFTLMTYRSSVNHPPMKVLAKARTRTEVE
FTLRSDTPAGRVAKDVQVSVACPDNTATAVKVGHGKAKYDPVSIVWKLPEVGEIAFFAEI
KPPIRIAFQCVSLSLTGLRINELVMYTASKWIRYTVMAGDYQCRDAPMVKEDLASQRQLS
ALYQVVAYMTMGKDMSSLFNEVSASSAHSTMKRLAYLYLMENSRVQPERTVLQAGTFVRD
TLHDSPLVRGAGLRTMTSIQLSVMADFDTGPLSRCLEDSSAYVRRIAAMGVLKQYSKAPN
VSSALLDKLKGLLKDTNAAVAGSAVRAMLELPHLMEM---LLHG-NEWTTVYLLEEAVGR
ERRCCRGLQPTLEAVLPLMQYASPIIVLSAIRVVGLFLHSVTYTTSLLQPLVELLEAPFE
MQYVVLRNIAQFLTP--VFMPYLLSKFLVKFEDPIYVKMEKLNLLVRFANRENGVRVLDE
LMVYTLVRTAINAIGVLATMIPELSEECVHQLGQLIATRVPHLVEDTVVVVQMVLRCYPG
KFTDIIPPLCASLTILRATEAKAAVAWVLGEYPDSVSSVIEYLSVLVNEFMQQPRLVQCA
TMTALAKLYLRPGNGTQAMLEKVLGACTDSLHPDLRDRAFFYWRLITKRMLTTTEAVKLV
HHSSQQPGTSSGLQ-ELGTLASVASKPLRLLIGRREVRLLAQATLNMNVRSAATGNKKEE
ESRVDEELAKIRAKFTTYDRKKYVCKLMFISMLGYPITFGHIEGLKLMSQESPSAKLIGY
LSTSVLENDLLTLTTHTVYRDLLSVSDLSRSLALTAVANTGSRDFVEVMHEGVFSIVDSV
NQHIHKKALLTLLHIYRKEIVDPKAAELLTQDGVSMCAVAFLSGCISKEKLIQVLAVPAP
WLQAKLLRLLQYFPSEADQRNRIILVLRKSAMNAVLFEVVSLCIQWDVGSKLILECVALI
SSFLSDRESNLRYIGLSLLARLSRQHQQQIIVGLHDSDASIRKKALDVLVAMCNRSTADD
IIELISYLPIAADPFKTSLVLSIALLSEKYCKDYNVYVDIMLTVVSEAGDLDIVQRVVQV
VVSVQKRAANIVFQELRKTNMLRVAAFVLGEFGYQIAVVTQSIIISTFFKRIMKTLQAYT
KSPHPELQQRATEFIALVEHFILLQNRVGKTRLAKFYIVDDAGQAQIKRQVHVIVNTRDT
RATNFVSSIKLVYRRYAGLFFILGIDQEDNDLMYVELIHLLVEVLDMFFKDVCELDLIFN
FHKVFMIIDEMIMGGEIQEVSRPVIL
>Pfal2 
DALYIFFINGQLLIQRNYRTTKRTDLTQYINIKTKFYEPIVEINNVFFINVNINEIVITV
LTRSNSNICLIFNFIYKFIEILKYFFNELSGINIVNNFYEICDEIIDYGYPQTLEVNILK
NHIHNTWRNNNIYYKKNEIYIDILEILNVTINSN-NLIYAHINGKVTLKCHLSGMPLCEL
STIIDNCIFHHCVTLSKYENNKVITFTPPDGTFELMKYTITKNQIPFHILAIYNNKYEYS
VTIKSNYKGNMHASDVLIKIPIYKFSENVKYKSIGKTEFNNIDVIWRIKKFSSHNIKIHL
KMPITLSFKIPMFTSSGMYIRYLKNYKIIKWIKYLTESGIYQYKEIHELKEELHSSKKKE
AIKKIIAAMTVGKDVSTLFSDVCMQTSNIELKKLVYLYVINYAKVQPELAILAVNTFRKD
SSDPNPLIRALAIRTMGCIRLEQITEYLIEPLRRCLKDEDPYVRKTAVICIAKLYDISPK
LVEEFIDTLLDILDDNNAMVVANAVISLTDIENNVNKLLNAINECVEWGQVFILDALVLY
EPKTSKDAERVLERILPRLSHANSAVVLSSIKVILCLLDKINVHKKLSPSLVTLLSAEPE
IQYIALRNINLITQKLPNMLSDKINMFFCKYNEPAYVKMEKLDIIIRLVSDKNVDLVLYE
LKEYSFVKKSVRAIGSCAIKLPQSSEKCINILLDLIDTKINYVIQECIVVIKDIFRKYPN
KYESIITILCENLESLDESNAKASLIWIIGEYVERIDNADELIDSFLENFSDEPYNVQLQ
ILTASVKLFLKCSKNTKDIITKVLKLSTEESDPDLRDRAYIYWRLLSKKIVLADKPPIQE
ENKITDTKVLNKLIKNISMLSSVYHKLPETFISARRNVILSEVTIQPCIRTDNCRCKEDE
EKKVLQEIIKIKKKFTNYKRKKYIWKLIYCHILGYGISLSYLDIIKLISSNNFSDKYCGY
TALSLLENEMLNIMVSTIKADIKNNDEKINFLAFHFASHKINGLLIENLYEDILHIVYIY
KPNIRKKAFLCLANIYKKVIILEKKKNSLESSGSSNHSRRISLHIKNSKKYIHFILVRYP
FLLIKCLQMIQLYDNLSQTTRKLQGRLGNYIEYGIIYECSNLYNFLDDKIRNRDIIICLI
TSFDT-KKSNINYVILNSLSKLKETHIMHLINLLNSDDITIKLQTFNILFNMCNYNNWKL
LIVFLHHLPFIDPYIQNEVIIKISILAENFSPDLSWYIDVIFKMIEITHKSEVWFRLVQI
ITKVQTYAAMKCYRYL-SDHLVDLCTYIIGSFGYLIKSNTKCVILMAIMKSVKKILNTCI
NHSDLELQTRACEFLNLCNNFILLQNRQGKTRFSKWYICNEKKQKKIERDINKILINRSR
SYANIFVNFKIVYRLYAGLYFVVCI-ENENELYILEFIHFMAQLLDTFFTNVCELDLLFN
FHFLYYFFDNIILGGYIYEINRNIIL
>Tvag2 
SGVVILDRNGEVLCIRRYRDFDDTALENYRIIAAKEVTPVDLVDGTSFLHYLENEIYYVA
ATRQNVNVGLIFEFLSRIPKLIKSVIVECTVNELKTHTLELLDEICDTGYPQNTDPEAIR
GLTQRSWRTN-VKYRTNEIYVDVVEKVSMLASAGGKILDASVNGAINMKAYLSGMPECKI
GFEVDDMVFHQCVKLTSFANDRAIAFIPPDGEFELMRYRKTENSLPFKIDPLVKNKIEIR
VSVTSNYDMKLSATPLIVKIPMPENASETIEQSQGKGVFVGEQVIWKINGFKTADITIYV
KDPISCEFNIPMLSASGLALQYLKNYTPDKWIRYLTQAGKYEVRELNNLRNALDGNERKR
AAKRTVFLMRSGENVRSLFASMCV-TSDLELKKLAYLYLVQYSIQEPEQAIMAVNTFIQD
SQDYNPIVRALAVRTMCRIKLESVAEHMIQPLKRALQDSDPYVRKTATYSVAKLYEIIPE
AVENFKDLL--LLKDENPMVVSNTTATIFEISDTLAPILSALSSCSQECMTILFDALARY
TPESKEDATFLIDRLIPFLKHSNPAVVIGSFRCIFMFLEIDALFPQIIPPFITLVTSAPQ
IQYVVLRTLSLFVQKYPKALSKEIRVFFCKYNDPSYIKMEKLDIIITICNTRSAKLILDE
LQEYCFVRKSIRAVGQIAIKIESAARRCVDILTSLVQGKADYAIEEAVCVTCDLLRKFPG
EFEGIISNVCSNLEMIKEPRAKASAIWILGEYCQHIDNVDEILDTYLETFHDEQQIVQLQ
LLTALVKAYLERPEQTKDQLQFILNEATKEGNPDVKNRAVVYWRILSKKIIIFPKSTVVH
SGINFEPHILAELIKNMGTVSGVLHVVPSDFVRGKNAFFVCEITTHGTFKTN--------
-------------------------------------------MVELVASNVFSEKQIGY
ITLGVYLNDLVTMFIEHFRKEIRQENEPGQCLAIAAAANIGGREIAEALSGPILQALPKN
SDFVKKTACLALCRLYRESVIQPTFIEGLNNYGVQLSAASLILILLQRYALMQLGKNPAP
WLILKYMRILQYKTWDESETDRITRILDNHSNLILLFEAINFIIARQFSNQLMQRSASIL
GGFLNAKLSNVRYLALESLTRLVDQHRQTLYLALRDPDNSIRRRTLSLLFAVCTKESAEE
IVELLNYLRFADITMREPLCLKIAVMAEQFAEDPAWFVDVVLQLITMAGDEGVWHRVIQV
VSSLQRYATMTSFGSMCANNLIALTAQLVGEYIQITDDISKGIIITALAKTVLEFIQTLT
SSTNIDIQQRAIEYITILNRFFLVFNRQGAVRLVKWYTYSTAEKEKLKTDIHRLVCRRAS
NLTNVLENYKIIYRPYAALFMCMCVDANDNEFAILETIHLFVEVMDQYFGKVRELDLLLQ
FHKVYAILDEFIVAGEVGECNKQIIV
>Otau1 
SSFHILNSSYQLLLSRDWREITCACLRRLIQAYNLGVSPIVDPQHVCMLFVTHNDILIAC
TAETGTDYMATFIFLHKLIDVFSAYFDCFIEESIRDNFYELLDEVVDNGYPQLTDSAVLG
EFIKVSWRKHGIFYKKNEVFLDVIESCSLFVDAHGRETRSLLTGTLTLRSQLSGMPKCHL
SLTLEDVNFHPSVDLSAFRSRGLICFTPPDGTFDLLTYRTLHPKPLLDIHASTTSTVEYT
VNLSTLFKEQNMASNVRIEIPVAADATSPIQCSHGSVVYQPEDLTWTLKNVKRFKLQAKL
SVPVRVSFEVPYTTASGLQVKYLKGYTALPWVRYITRSDDYAFR----------------
------------------------------------------------------------
------------------------------------------------------------
------------------------------------------------------------
------------------------------------------------------------
------------------------------------------------------------
------------------------------------------------------------
------------------------------------------------------------
------------------------------------------------------------
------------------------------------------------------------
------------------------------------------------------------
------------------SSDWD------------CACWEG----------FVEQLLGHA
NSYVRKKAALTATRVIKKELTEEATKRLLGHHGVLLAACTLATEMGEQDQLCKVLKHADP
LLQCAILRVLRVLGGDADASDAMSDILAQNAGRAILYEAVETIIAIEAVGGLRVLAVNIL
GRFLQNKDNNVRYVALNALSKVVQRHRAIIVECVKDADITIRRSALKLVYSLVNANNVTT
LTELVEYLEACDEEFKCELAKKISALALKFSPSKQWYIDTFVSLLTQAGQYYECNDFMGL
VAQLHGYAGRSLYRAACEEGLCAVATWVCGEYSDAMVAKLKPLIMTALAKTIVPILDAYS
RQMDLETQQRANEYKKILT----------KIRLSKYYVTKPKDRTRIERDITAAVLARDP
KACNVVEEVKLVYRRYASLYFCLAVERDANELATLEMIQHYVEILDKYFGNVCELDLVFN
FHKAHYVLDEVFVAGHLQETSKKLVA
>Otau2 
SGVFVVNLRGDVLITRAYREIDRTVLDAFRTLLDRGKSPKRVIGSVTYFMKRSRDVYVVG
VRRGTANAAAAFTFLSHVVRLCRQYFGACDEGAIRENFYELLDEICDDGYPQITAGESLR
HFITQAWRRPGLVYKKNEVYLDIVESVNLMMSAEGTVLRSSVQGSIMMKAFLSGMPDLSV
GLDLDDLQFHQCVRLHKFASEKVIEFTPPDGEFELVRYRVSDNTLPFKLMPAVKTRLAMS
VNLRSLYDPSTVANEVRVRIPVPKLTARAIRVSAGKAKYVPEELRWKIKKLHQLQLDAEV
QPPINIEFNVPMFTASGLRIRFLNNYDVTRWVRYLCQSGDYEIREVTELSRALRSLDRRA
LFRRVNALVTSGVDCASLFPDVVVHASDPGCKKMIYGFITRHARRNGELAILTVNALQKD
SGDRDSTIRGLAIRSLASLGVKDLLEYSVTAVERGLDDDEAYPRATAAMGALKIYDVDAK
TVREILEKLRKMLSDTEEVVVGNCLIVLKEIKPIVYALINRIKSFSEWNQVLILDLVARY
KIENADETFDIMNALESRLAVPNSAIVLGTVKVFLTATLEMPVLERIKAPLFTLANSGAE
TSYAVWAHLRLLVRRAPVLFATDYKSFYFRMSDSSAVKNLKLAMLVAVADAQNTYDIVTE
ITEYAIAAASVRAVGDIALKAADELEGIVDRLLQYFDLDIEHVTAETVLAVADIVRKRPA
HATQCVEAMKNIDYDVQEPSARATLIWFYGEYGEHIPMAPYFVEPVLTNMNESDPKVRAQ
LLTCAMKLFFKRPPETQAMLGAALAACVRDANQEVRDLANTYYRLLQERVVNSRDDSPIF
KETMAEDKVFDKVFAEFNTLSVLYGRPAETFIDASGGIFLVEAMVDATIKCD--------
------------------------------------------------------------
------------MAINSVRRDVISTNETNQCLGLSCIANVGGREFADSLAGDVETILPTI
RPVVRKKAALCLLRLFRKEILIPKMVDLLEDLGVLIGVLGLLSGIVSYDKVITIMEIPSP
WLQVKCMRILQYFPEDPALLDAQLTAVRNNALHAILFEAINLVTSIDYAHELLDPCVELL
GKLLGM-GPNIRYLALSTLNTLAKVYQSEVVSALHDADISIRKRALTLLFSMCDASNVHD
IVELVKYLVTADFDIREELALKTAILAERYSNDRMWFIEIALQMIDKAGDFDLWHRLVQV
ATTLHADTAKLMFVKLRDDGVLRVVSYCIGEFGYLLPEGTQAIMLTAFIKKIVQVFTDMS
TSMVSEIQQRACEYLRLLQRFILLQNRQGKTRLAKYYVLDDDEKRRVESDVHRLVVNRDP
KHTNICENSKIVYRRYAGLFFSLCVDLNDNELTHLESIHLFVEMLDHFFANVCELDLVFN
FQKVYLLVDEFILGGEVQDTSKRAIM
>Tthe2 
SSIVFINSKGEILIYRIYKDISRAETMQFCTVARK-KEPIVNIDGTSFIHVSYKDIILLA
TTKCNINAAMTIQFLYQLINVCKSYFGDFDENNIRKQFYELLDEIMDYGLPQILDPDLLK
QSIQESWRAPNIFYKKNEVYIDIIESVNVSMSVKGSILKADVSGKVMVKALLSGVPDCKF
GMTIDDLKFHPCVVLPKFDKERAITFTPPDGEFQLMSYRITENNLPFKIMPVINNNIEVR
VKLKSIFDKTQYATNVALKVPCPKNTANTNTASIGRAKYEPEQIVWRIKKFETALLRCEI
KPPISLEFQVPSFTASGLRVRFLRGYHPTKWIRYITKGGEYLHREIQELQDDLINNIKKE
AVRKIIDAMTRGKDVSMLFPHVNM-TKNMELKKLIYLYIINYAKTKPDLVILAINSFKSD
ASDPNPMLRSLAVRTMGCIRVKEIIEYLLDALKKAVKDENPYVRKTAAVCIAKIYETYPE
LVVEFLQQLE-YLNDSNAMVIANAVCAQMQIKFKVQKLRTAMNECNEWGVIYILDALAVY
RPDDTKEAEEQIKRVIPRLSHQNPGVILSATRVIMKYLDYLTYCKKLTSPLISLLNMEPE
IVFIALKNINLILQKRPIIIEKEIKFFFCNFNDPIYIKVMKIEILIRLANIDNIPQILHQ
LKEYSIAKKSIRAIGRCAIKLEKAAQKCVQVLRDCLRSKDDYVTQETIIVIRDIFRKYPK
DYEGLLKEICENLKTLDNPEAKAAMIWIIGEYVDTIENSGSLLEEFVKSFIEEPAIVQHQ
ILTSCVKLFLMRPQDGYDLVHKLLQQATNNCEPDIRDRGYIYWRLLGKKIVYSERPEISD
NTYVLETALLDKLIENIGTLSSVYYKPPEQFVKNSQTPLLLDVIIDKQYHAPQCKNKEQE
YSRVAKELAKIRNKFSGYQRKKYVWKMLYIYILGYEIDFGHFQAANLINSSKFSEKYTGY
IATGILENEIYKTIAQSIKQDIQSMNEINQSLAISMIGSLAPKELTEQLDQEIIRIVRNC
QPQVRKKAILCLLRMYRKERYDSQTIKMF-EGSFLSASASFLLGVAQLSKIVKILSTPNP
WLQVKLLKILQLYPTDENVKKVLLEVLRTNVNHGILFEATSLLIHYGDGIKRMDEVIKRL
GVFISFREPNFKYLGLETMCKLVEKHLSTILKSLKSNDISIKRRALELLYLMCNQNTSKR
IVELLGYAEEKADLIKEELVLKIAILAEKFADNLTWYIDCVIKLISSSGDFDIWFRIIQM
IVELQRYAALKLFTSINIPHLVCIAAFVISEYSPLLVEKGRQMLLNAYAKIVQSIFEVSS
EHFDPDLQQRGVEYNALLNRFILLQNRQGKTRLAKWYVYDEQEKQKLQGEINRIIVYRDR
KHTNFLENYKIIYKRYAGLFFSICVDTTDNELTYLEMIHLFVEVLDSYFSNVRELDIVYN
FHKAFGILDEMIIGGEIMETSKSQIL
>Ehis2 
SAIFFMNAKGDLLISRIYRDVMKGVASAFRSLTEK---PVKIVGSTVFYHIRVNSLYIVA
LARSNNNAAVVFEVLHKIVEVFQAYFSTIDENTIKSQYYELLDEILDFGYPQFCTKDELQ
SLITFPWRSPDIFYKKNQLFLDVIESVNLTVSAKGTILSNDVNGVIKMRTQLSGMPDCSL
GMQLADVTFHQCVRLTRFDQDRSINFIPPDGDFDLMKYRTTDNSQQFRLLHNIKTHLSLD
INVRALFSELQYGENVRIKIPVPKNAALCTRCTAGSAKYHPEHILWRISRFKTQTITVDV
KPPILMDFVIPALTATGLQIRYLKDYKTIKWVRYITKAGAIQYRDTQDLREMLTNKERIE
GLKIVISQMTEGKDVGILFGEVCVATPNIDAKKLAYLYIMNYAKTQQDNATRAVQAFLRD
SNDPNPIIRALAIRTMGAIRVPKVTQELYNPLQKALKDQDPYVRKTAAMCVAKLYFLNQE
ECVRFVNTLKELIFDSNHVVVANALAALNEISENYNILLTALNKCNEWGQVIILDTISKY
VPENVQIAESICEQVAPRLKAANSAVVLAAVKLILVLLPHLSYLKKIAPPLGTLMSASYE
IQYVALRNIRLILQKCKDLLVNDVKIFYCKYNDPLYIKIEKLEIIVALANKDNIKEILSE
FVDYSFVRKAVRALGRCAIKLENVANQCITTLVDLINTKVNYIVQEAIVVIRDIFRRYPN
RYEKVIGTLCENLDSLDEPEAKAAMIWIIGEYSDRITNVADLLQMFLETFQEEDINVQLQ
LLTATVKSFLKASLEDQDVLQNLFTMCTESDNPDLRDRGLFYWRLLAKEMVCSEKPVIKD
DSEELDQAVLVKLIPHIGSLASLLHKPPEVFVSLYGQGVQPQAAPAQPQQTNRSQNPEEE
RKSVDKELAHIRMEFKGHGRRKYILKMLYIYILGYDVDFGIPIITELLTSPKFSDKQVGY
LAISILLYEATRLVINTLRAELIDSNPLNQCCAFNVISCIGNKEMVETLGPDILNILNTI
PTVVRKKAALTLKHLYLKTIIQDKLLKLLNDLCLVSCAVMVLLVIVEKDKLLNILSVPSP
WLQVRILRTLRYITPKKGAEENLSDCVKSNAMFSILFEIIELAPFVEFPENTKSKIVNML
GTYLNATETNLRYLALDAMCCAVQKYLSRMIDSLREIDISVKRRALQVLFDVCDNDCCNK
ILELLRFLPVSDLAIREEVIVKICLIAEKFAKTPQWYVDIMLQLTAVSGDYQILNRILRI
IISVQVFAAKATYKYLQEVAFIKISSYILGEYGSLVVYQTQLTMLSAFAKQIKSLFIKYS
SSSDAEISDRCQDYLFMTSHFFFIQNKVGRVRLAKWYDYSESEKVKLTSDIHRILVTRDS
RHTNFLENLKLVYRRYVGLYFICGVDETDNELACLEAIHMFVEILDSYFGSVCELDLIYY
FHKVYQVIDEVFLAGEVMEHRKQVVL
>Crei2 
SAIYFLNLRGDILLERKYKDVDREIAESFRDLNAQGQSPIRTLGSVTFMYLRHSDIYVLM
LTRSNGNAMLSFRFMTSLVSLFQSYFGDLNESSIRSNFYELLDEVMDYGLPQMSDPAILK
TLILQGWRREGIKYKRNEIFLDIVEQVNVLMSQNGTVLRNDVVGRIQMKCFLSDMPELRL
GL--QDATFHQCVNLGAYESQKVVTFVPPDGEFELMRYRVNDGTLPFKVLPVISTRLEAN
VSVRSTFSNKMQAGPVVVLVPVPDNTASALLVTAGRAKYDATKLVWKMSKFGAHTLRAEV
RPPIQMQFQVPMLGASGLRVQYLRAYKVDKWVRKLCKSGDYLVRELAELSAQLQNLAKKD
VFKKVINYMTLGMDMSALFPMMCASSDDLVLKKMLYLYLTHYATQTPDLALLTINQLQKD
SADHDPMIRGLALRSLCSMRVTNFLEYVVAPITTGLSDRHPYVRRTAVMGVLKVYHIDPN
TVAQMVERVKRLLTDTDVQVIANCLSVLMQL---------RLAE-KRPGQCQVLELASYY
TPSSEAEVYDLLNALEDRMGHVNSAVVLATIRVFLRLTINMTVLERIREPLKTLISREAP
TVYAALCHVLLLAQRAPMIFEGDCIAFFCRTHDPWFVKKVKLEILTAIASSNNVYDIVTE
LTEYAMAREAVRAVGRIALAVPD-SGGIIERLLMFLDGGSEHLIAEALVALKDVLRRYPD
VAAVCVGGLGELGGAIEEPAARAAYVWILGQFGTLVPDAPYLLEAFADTFAAEEPPVRLA
LLSAAAGLFFRRPPEAKPLLGAVLAAGAADADVEVRDRALLYYRLLRERVIAPPLMTVPW
FSETLSGEAKDAIFADFNSLSVVFQKPAAAFIEASGGEMLLRADTSGKTASPACQNKEQE
QRRVEKELAKIRAKFSGYDRRKYIWKLLYIYMLGFDIDFGHKQACDLIPMPKYSDKQVGY
MACSLLENEFLRLAINAIHLDLTSRNEAFQALALSFVGNIGGQEMAEALTLDVIKLLGAS
RPLIKKRASLCLLRMLRKLVVAPTMAALLEDLGLLLCSVTLLHGLVARSRVIKILEIPSP
WLQARCLRALQLFPDSATERKALHDVLQNNALNAILFEALAVALHHASATATLGSCLSLM
GRYLAGKDPNAKYLALDSLARLARHHQATVMASLKDPDVSIRRRALDLLFAMCDAASAPE
VVELLKHLVVADFGVREELVLKIAILAEKFAPSMQWYMDVVLQLLERSGDFEIWHRAVQL
VTSMQEYAA--------RNSLVCTAAYILGEYGRLIRQPTKGLLMTALLKDVRELFDRYK
RFMDAELQQRATEYLQALARFILLQNRAGRTRLSKYYVIEEKERRKLEYEIHRLVVNRDP
KHTNFLENYKVVYRRYAGLFFSMCIDQSDNELTCLEAIHLFVEILDHYFSNVCELDLVFN
FHKVYLILDEFICGGEIQETAKKVIL
>Vcar2 
SAIYFLNLRGDILLERRYKDVDREIAESFRDLNARAVHPIRTLGSVTFMYLRHADVYILL
LTRGNGNAMLSFQFMTSLVSLFQSYFGDLTESSIRANFYELLDEVMDYGLPQLTEPAILK
TLILQGWRREGIKYKRNEIFLDLVEQVNVLMSTNGTILRNDVVGRIQMKCFLSDMPELRL
GL--QDVTFHQCVNLGAYESQKVVTFVPPDGEFELMRYRVNEGTLPFKVLPVINTKLEAN
VTVKSTFSNKLMAGPVVVLVPVPDNTASALLVTAGRAKYDATKLVWKISKFGAHSLRAEV
RPPIQMQFQVPMLGCSGLRVQYLRAYKVDKWVRKLSKSGDFLVRELAELSAQLQNLAKKD
VFRKVVNYMTLGMDMSGLFPMMCASADDLVLKKMLYLYLTHYASQTPDLALLTINQLQKD
YADQDPMIRGLALRSLCSLRVANFLEYVVTPIMTGLGDRHPYVRRTAVMGVLKVHHIDST
AVAQMVVQVKRLLTDTDVQVIANCLSVLMQVKALVYSLLNRIKEFSDWGQCQVLQLATHY
TPTSEAEVYDMLNALEDRMGHVNSAVVMATIGVFLRLTINMTVLERIREPVKTLISRDAP
TAYAALSHVLLLVQRAPMIFENDAVAFFCRTHDPWFVKKLKLEILAAIASTSNVYDIVTE
LTEYAMAREAVRAVGRIALTVPD-SGGIVERLLMFLDGSSEHLVAEALVQLKDVLRRYPD
VAHVCVGSLGDLAGNISEPAARAAFVWILGQFGGLVQDAPYLLEPFVDGFASEDPSVRLA
VLTAAVQLFFRRPAEVKPILGTALSAGIADSHADVRDRALMYYRLLRERVVAPPLLVVPW
FSEALSPEAKEAIFAEFNTLSVVFQQPAAAFIEASGGLYLVELLLRSTVKTAACQNKEQE
QKRVEKELAKIRAKFSGYDRRKYIWKLLYIYMLGFDIDFGHKQACDLIPMPKYSDKQVGY
MACSLLENEFLRLAINAIHMDLTSRNEAFQALALSFVGNIGGAEMAEALTVDVLKLLGAT
RPLIKKRASLCLLRLLRKLMVSPAMGALLEDLGLLLCAVTLLHGVVQQSRVIKILEIPSP
WLQARCLRALQLFPDSTSERKTLHDVLQNNALNAILFEALALALHHAAASATLDSCLILL
GKYLAGKDANAKYLALDSLARLSRGYRETVMASLKDPDVSIRRRALDLLFAMCDAHSATQ
VVELLKYLVTADFSVREQLVLKIAILAEKYAPSMQWYMDVVLQLLERSGDFEIWHRAVQM
VTVMQEYAARNVAEALKRGAMVCTAAYILGEYGRLIRPPTKGLLMTALLKEVRDLFERYK
RFMDAELQQRATEYLQALARFILLQNRAGRTRLSKYYVIEEGERRKLEYEIHRLVVNRDP
KHTNFLESYKVVYRRYAGLFFSMCIDQSDNELTCLEAIHLFVEILDHYFSNVCELDLVFN
FHKVYLILDEFISGGEIQETAKKVIL
>Bnat2 
SAVFLCQENGDRLLERHYRDVGRQAIRAFRHVATKTK-PIVRIDGVTFLVTQCDSIYLVG
TVSENVNPTLVFEFLFALAKLFKEYFPKLSKEVIRDNFYELLDEIVDNGYPQLTSTTILS
KFIQMDWRPTGLVYQKNEIYIDVLERVNLLLSQKGGVLRSDVSGSVIMKTCLSGMPTCKF
GLVIDDITFHRCVRLGKFDQDRTISFTPPDGEFELMKYRITSNSLPFKLIAIVNNRVEYD
IEIKPNFSEKLFATNVLVKIPVPENTAKAIKVKGGKAKYHPTHIVWKFKRFTVYRLQAEV
RPPILLEFQVPMYCSSGLHVRFLQ-YKPTKWVRYITQAGAYQIREISELKKNLNDHVQKD
AVKKVIAFMTCGTDVSPLFNDVVKSSPDLELKKLVYLYIINYARKAPDAAMKIVDQFQKD
AQNPDPLIRALAIRTMGCIRIPKIVDSLASTLKLALRDKDDYVKKTAAICTVKLYDIDSD
IIFEFVPKLRELISEGNPMVVFNAVAALTEISNMLSGLAAALSECNEWGQVYLLDALAAY
EPDE-KEATSILQRVSPQLKHKNAAVSMSAIKVIMKYLPLVQSLDAMRPPLITLLNHSPE
IQYVALRNINLIIQKFPDLLSDGLKEFFCEYNDPIYVKVEKLEIMVRLATDTNIDIILTE
FKSYAFVRKAVRAIGRCAIKLPAKAQKCVHVLLELIKTGVNYVVQEGIIVIKDIFRKYPN
KYEQIISVLCDNLDSLDEPEAKASMVWIIGEYSHRISNADELLENFADTFENEGTQVQLA
ILTAVVKLFLYKPDEAGALVKKVLEICTKKIDPDLRDRGFVYWRLLYEAVVLGKKPEISD
RTFQLESKTLDILLSNVNTLSSIFHKPPEQLVKAYRQDVLIEIEFKG--KSEACKNKSEE
KDRVLKEMSNIRSKFGAYSRRKYTWKIIYIYMLGYEIDIGHMEAMQLCASKTYSEKKTGY
CACQVLFNDLLTMLTQPVKNDLSDTPEHIQALAMTLVSNIGSKTMADTLWKDVADILGSS
RSSIRKKASLCMLKMVRKENIEPRVISMIADFGVALCAVTLMIGLVSMGNTIRVLYTISP
WLQIKCLRLLQYFPPQGDSKKRLDESLLRNADHGILFECMNLIIYYEQTSDHLDAMAKLL
GRFISLKEANVRYLGLDAMTRLASQQMTTILFSLKDQDASIRKRALDLLFVICSKENSRK
ITELLSFLKVADYKIREELVLKIAILAERFATDLRWYLDVILNLITVAGDYDIWYRAIQI
VTQLQKYAALTMSRALKNKG-IKVGSYILGEFSDLVASRTKALLLSSYIKLQSQVLPD--
----EELQQRACEYKTIIGHFILLQNKQGKTRISKWYSFEHEEKRRLESEIHRVLIRRPT
KFSSFIEKYTLVYRRYAGLYFTLCVDPNDNELSYLEAIHLFVEILDKYFGSVCELDLVFG
FYKVFALLDEFVCGGEIQETSKKIVM
>Atha2 
SAIYFLNLRGDVLINRTYRDVGGNMVDAFRTMQTKGNCPVRQIGGCSFVYMRISNVYIVI
VVSSNANVACGFKFVVEAVALFKSYFGAFDEDAIRNNFYELLDEIMDFGYPQNLSPEILK
LYITQGWRREGLAYKKNEVFLDIVESVNLLMSSKGNVLRCDVTGKVLMKCFLSGMPDLKL
GLELDDVTFHQCVNLTRFNSEKTVSFVPPDGEFELMKYRITEGNLPFRVLPTIKTRMEVN
VKVKSVFGAKMFALGVVVKIPVPKQTAKTFQVTTGRAKYNPSILVWKIRKFQTSTLSAEI
RPPIQMEFQVPMFTASGLRVRFLK--STILPKNAMLSSRISKPLEVSDLKTQLRQLSKRD
LYKKVISYMTIGIDVSSVFGEMVMATSDIVLKKMCYLYVGNYAKGNPDLSLLTINFLQRD
CKDEDPMIRGLALRSLCSLRVPNLVEYLVGPLGSGLKDNNSYVRTIAVTGVLKLYHISPS
TCIDFPATLKSLMHDSDAQVVANCLSALQEISKPVIYFLNRIKEFNEWAQCLILELAVKY
VPSDSNDIFDIMNLLEDRLQHANGAVVLATVKVFLQLTLSMTVYERIKSPLLTLVSSGPE
QSYAILSHLHLLVVRAPFIFAADYKHFYCQYNEPSYVKKLKLEMLTAVANESNTYEIVTE
LCEYAIARESIRAVGKIALQQYD-VNAIVDRLLQFLEMEKDYVTAETLVLVKDLLRKYPQ
WSHDCISVVGGISN-IQEPKAKAALIWMLGEYAQDMSDAPYVLENLIENWEEHSAEVRLH
LLTAAMKCFFKRAPETQKALGTALAAGIADFHQDVHDRALFYYRVLQERVVSPPKQAVSV
FADTQSSEIKDRVFDEFNSLSVIYQKPSYMFTDASGGNYLTECIINTKVKADNCQNKEAE
RLRVDKELGNIRTCFTPYKKKKYVWKMLYIHMLGYDVDFGHMEAVSLISAPKYPEKQVGY
IVTSCLENDFLKLAINTVRNDIIGRNETFQCLALTLVGNIGGRDFAESLAPDVQKLLSSC
RPLVRKKAALCLLRLFRKDAVNDRMAQLLDDLGVLTSSTSLLVALVSNNKCVKILEIPSP
WLQVKAMRALQYFPEDPSTRKALFEVLQRNASHAVLFEALSLVMHLDAEKEMMSQCVALL
GKFISVREPNIRYLGLENMTRMLKKHQSQIITSLKDPDISIRRRALDLLYGMCDVSNAKD
IVELLQYLSTAEFSMREELSLKAAILAEKFAPDLSWYVDVILQLIDKAGDFDIWFRVVQF
VTDLQPYAASKAREYLDKIAMVKVSAYILGEYGHLLATPTIPILLSTYAKKVWAVFKKYE
SCIDVEIQQRAVEYFELSKRFILLQNRQGKTRLAKYYVLEESEKHKVEYEVHRLVVNRDA
KFTNFVETHKVIYRRYAGLFFSVCVDITDNELAYLESIHLFVEILDHFFSNVCELDLVFN
FHKVYLILDEFILAGELQETSKRAII
>Ppat2 
SAIYFLNLRGDVLINRLYRDVGGNMVDAFRTMQTKGTCPVRQIGGCSFLYMRISNVYIVT
VVSSNANAACAFKFVVEAVALFKSYFGAFDEDAIRNNFYELLDEIMDFGYPQNLSPEILK
LYITQGWRREGLVYKKNEVFLDIVESVNLLMSQKGTTLRCDVTGKILMKCFLSGMPDLKL
GLELDDVTFHQCVNLTRFNAEKTVSFVPPDGEFELMKYRITEGNLPFRVLPSIKTRMEVN
VKVKSVFGAKMFALGVVVKVPVPKHTAKAFQVTSGRAKYNAATLVWKVRKFQTLTMSAEV
RPPIQMEFQVPMFTASGLRVRFLKGYSTVEWVRYITRAGSYEIRELVDLKSQLRQLIKRE
LYKKVISYMTIGIDVSSLFSEMVMATSDLVLKKMCYLYVGNYARGHPELALLTINFLQKD
CHDDDPMIRGLALRSLCSLRVKNLVEYLVGPLRSGLKDGNGYVRTVAAMGVLKLYHIAPS
QCTDFPAMLRALLNDPDAQVVANCLCALQEIKPVIYSLLNRIKDFTEWAQCLVLDMVSKY
IPSDSDESFDMMNILEDRLQHTNSAVVLATIKVFLHLTISMAVYERIKAPLLTLVNSGAE
QTYAVLSHLHLLVLRAPALFSNDYKHFYCRYSDPTYVKKLKLEMLTAVANESNTYEIVTE
LSEYAIARESIRAVGKIALQQYD-VNAIVDRLLQFLEMEKDYVTAETLVLVKDLLRKYPQ
WSHDCIAVVGSVSA-VTEPKAKAALIWMLGEYAYDMPDAPYILEGFVQNWEENSAEVRLE
LLTAITKIFFKRPPESIKMLGAALSAGLADAHQDVHDRALLYYRLLQERVVNPAKQAVSV
FADTQSSEIKDRIFDEFNSLSVVYQQPSYMFLDASGGFFLVELIVNTKIKADNCQNKEQE
RVRVDKELANIRTRFSVYEKKKYVWKMLYIYMLGYDVDFGHMETVQLISAPKYAEKQVGY
IVTSCLLNDFLRLVINTVRNDIIGRNETFQCLALTMVGNVGGREFSESLAPDVQKLLNSC
RPLVRKKAALCLLRLYRKDVVNERMVQLLDDLGVLTAVMSLLVALVANTKCVRTLEIPSP
WLQVKTMRVLQYFPDDPTIRKSLLDVLQRNASHAVLFEALALVMHLDADKEMMSQCVVLL
GKFISVREPNIRYLGLENMTRILKKHQSQIITSLKDPDISIRRRSLDLLYGMCDVSNAKD
IVELLQYLTTADFGIREELALKAAILSEKFAPDLSWYVDVILQLIEKAGDFDIWYRVVQF
VTDLQVHAAAKALDYLDKPAMVKVSGYILGEYSHLLATPTKALLLSACVKQVVAVFRRYE
SSVDAEVQQRAVEFLALARRFILLQNRQGKTRLAKYYILEDSEKHKLEYEVHRLVVNRDP
KFTNFVETHKVIYRRYAGLFFSMCVDITDNELAYLESIHLFVEILDHFFSNVCELDLVFN
FHKVYLILDEFILAGELQETSKKAII
>Psoj2 
SALFLISQKGEVVLNRFYRDVSRRAADNFRLIAAKGTLPVKVIDGCSFLYTRHENLYLVA
VSRANINAALVFQFLYQLNVIFKEYFKKYNEETIRDNFYELLDETMDHGYPQNCSSDVLK
LFINLDWRREGIRYKRNEVYLDVFESVNLLMSSTGTVLRNEVAGQVVMKTLLTGMPECKL
GLEIDDCTFHRCVRLGKFDADRTITFIPPDGEFELMKYRVTENNLPFKIMPAYQTRLSVT
LKLASLFSPRMFATNVVIKIPTPPNTARAINVPIGRAKHEPENIVWRIRKFKLRMLDAEV
RPPLQIEFQVPMFTSSGLHVRFLKSYPTTKWVRYVTRAGQYQLRETHELRQELANPKKKD
AVKKVIANMTVGKDVSMLFTDVCIQTADTQLKKLVYLYLINYAKSNPDLTILAVNTFVKD
AADPNPLIRALSVRTMGCIRVDRITEYLCEPLRRCLQDEDPYVRKTAAICVSKLYDINPD
MVEEFLDMLKDLISDSNPTVVANAIAALSEIKSVLQKLLAALNECNEWGQVFVLDALAGY
TPADSREAEGIIERVTPRLQHANSAVVLSAVKVIMKFLEKVSLSRKMAPPLVTLLSAEPE
IQYVALRNINLIVQKRPAILANEIKVFFCKYNDPIYVKMEKLEIIIRLVSERNIEQVLLE
FKEYAFVRRSVRAIGRCAVKLERAAEKCINVLLELIQTKVNYIVQEAIIVIKDIFRKYPN
QYESIIATLCENLDTLDEPEAKASMIWIIGEYAERIDNADELLESFMDSFDDETAQVQLQ
LLTATVKLFLKRPNETQDMVQKVLHKATEESDPDLRDRGYVYWRLLSHAVVLAEKPVISD
DTFALEPSVLDDLIGKISTLASVYHKLPSAFVVAKRPVALFELTFDNCLKLEACTSREEE
QKRVDKELGKIRQKFQSYDRKKYAWKLIYIYMLGYDVDFGHVQIISLVSGSKYSEKCLGY
LGCSILASELMTLVINSIRNDLKSREASSQCLALCCVANLGGADLSETMGPDVAALLSAS
IAHVRKKAALCARRLMPDELLPSRLNDLMSHLGVVTSAASLLQTALSLHPCIQRLNTPCP
WLQVKLLRILQQFHADGRLNNMLNETLNRNAAYAVLIEAVNLVIARGKPGKLREQAVALL
ARFISVTEPNIRYVGLDSMYRMVKQHQETVLFSLKDADPSVRRRALDLLFAMCDSSNAQE
IVELVNYLAVAERTIREEIVLKAAILAEKYARDLRWYVDTVLQLLTIAGSEAVWHRVVQI
VTELQRYAAEQMFKAM-EPRTTKFGAYVLGEFGYLLCVPTKGVLLTAFVKTVHSVLAKAA
SNMNLEIQQRACEYLALRQRFFLLQNRQGKTRLSKWYVPPEDEKARLEAEIHRLVVARDA
KHTNFIENYKLIYRRYAGLFFILGVDLAANELLGLETIHLFVELLDQQFANVCELDIVFN
FNKVYSMLDEYILGGEVQETSKREML
>Esil2 
SAILIINRKGEIVISRFYRDVTRAAADAFRLIASKGSSPIMLLDGNTFLYTRHLNLYLVA
VTRGNVNPAMVFEFLYQKIRIFKAYFRDFDEDTLRNNMLELMDETMDYGYPQILSIDVLR
TYINLDWRREGIRHRKNEVYIDVLESVNLLMSSNGAVLRNDVSGKVIMKTLLSGMPDCKF
GLALDDCTFHRCVRLGKFDADRTITFIPPEGEFELMRYRVADNNLPLRIIPAVQGRVTIN
LKVSADFSYKLFGSNIVVKVPVPPNTARCIHVGSGRAKYEPEQIVWRIKRMGAAVFTADV
RPPIQAEFQVPMFTSSGVQVRFLKGYLTKRWVRYITRAGHYQIRETHELRQELNSPKKKD
AVKKVIANMTVGKDVAMLFTDVCIQTENIELKKLVYLYLINYAKTQPELTLLAVNTFVKD
ANDPNPLIRALAVRTMGCIRVEKITEYLCEPLRKALRDDDPYVRKTAAVCVAKLYDINAD
LVEDFLQILRDLICDPNPTVVANAVAALSEITSVLQKLLAALNECTEWGQVFILDSLAKY
TPADGREAEGIIERVTPRLQHANSAVVMSAVKVVLTYLDSVTFSRKLAPPLVTLLNSEPE
TQYVALRNINLIVQKRPGILESEIKVFFCKYNDPIYVKMEKLETIIRLVNDRNIDQVLLE
LKEYAFVRKAVRAIGRCAIKLERAAERCINVLLELIQTKVNYVLQEAVIVIKDIFRKYPN
RYESIISALCENLDTLDEPEAKASIIWIIGEYAERIDNADEQLEHFLETFEEESAEVQLQ
LLTATVKLFLKQPEDTQDMVQRVLQLATEESDPDLRDRGFVYWRLLSKAVVLSEKPNIAD
DTFTLEPAVLDMLIGQISTLSSIYYKPPEAFVMAGREHMLAEVTFPVCIRSELCSNPTQE
QQRVDKELANIRNKFSSYNRKKYVWKLVYMFMLGYEIDFGHMEMISLISSTKYSEKNVGY
VAVSLLSGTMMSLVINSIRNDLNSHSSPAQTLALATVANLGGNDLSDALLPDVERLLKGT
DPAVRKKAALCFLRFFREGNLVDKMARLLENLGVVTSVMSLLIGLASRSHVIHLLTTPSP
WMHVKLLKFLQMFPADGSQREKLDEALEKNADHCILFEAVNVIIHHGRDSELRSKAMTLL
GRFIAVKEPNIRYLGLEVMSRLAKKHQATVLMSLKDADISIRRRALDLLFVMADETNGAE
IVELVTYLAASGAAIREEMVLKIAILAEKFTDDLNWYVDKMLEMIAVAGDSAVWHRIIQI
VTDLQAYAAERLFATLQSPRAVNIGGYILGEFGYFIAPAAKALLLSTYAKLVTPVFERFS
SSQNLELQQRSCEYLGLPERFLLLQNRQGKTRLSKWWILHDEEKVRIENEVHRLVVTRDR
KYTNFVETYKLIYRRYAGLFFTFGMDVNDNELLALETVHLFVELLESYFSNVCELDIVFN
FNKVYNILDEFILSGEVEESSKREIL
>Tpse2 
SMIMVLNQKGEIMISRQYRDVSRVAADSFRLIAAKSSQPIKRIENCSFLYTRHLNMYFVA
LTKSNVNPALVFEYLFQKIRVLKAYLEEFDENSMRNNMYELMDETMDFGYPQNCAVDVLR
LYINLDWRREGIRYKKNEVYIDVLESVNLLISSSGSVLRNEVTGRVQMNTKLTGMPECKF
GLNINDCTFHRCVRLGKFDADRTITFIPPDGEFELMRYRVNDNNRPFKLFPAVQTKCSIN
LKMVAEFSEKLFATHVVVKIPVPKNTSKTIKNSFGRAKYEPEQIVWRIKRFKACMLSADL
RPPINVEFQVPMFTASGVHVRFLRGYHTNRWVRYITKAGGYQIREMHELRMELQSTIKVD
AVKKVIASMTVGKDVSTLFTDVCAQTANIELKKLVYLYLINYAKSQPELTLLAVNTFVKD
ANDTNPLIRALAVRTMGCIRVDRITEYLCEPLSRALRDNDPYVRKTAAVCVAKLYDIAPE
LVQEFIETLHDLISDSNPSVVANGVAALSEIASVLQKLLAALNECTEWGQVFILDSLAKY
TPADAREAEGIIERVTPRLQHANSAVVMSAVKVILSYMDVMGLTRKLAPPLVTLLNSEPE
IQYVALRNINLIVQKRSNILENEIKVFFCKYNDPIYVKMEKLEIIIKLVSEKNIDQVLLE
LKEYAFVRKSVSAIGRCAVKLERAAERCIGVLLELIQTKVNYVVQESVIVIKDIFRRYPN
RYESIIATLCDNLDTLDEPQAKASMIWIIGEYAERIDNADELLDTFLETFEEEDPAVQLQ
LLTATVKCFLKDPENCQEMVQRVLDLATEESDPDLRDRGFIYWRLLSKLVVLGDKPVIED
DTFRLEPNLLNVLVGQIATLSSIYHKPPEAFVVARRPVFMAELTFKKCLKTENSKSKLEE
SNRVEVELAKIRKKFSSYQRKKYVWKLVYIHVLGYDVDFGHAEVLALVRSKKYSEKVVGY
VALSLLGSPIMSTVIDTMKSDLTGNNDATQCLALCSLANISGLELIQAMHVEVQHILKSS
TDQVKKKSALCLLRLTRTNLISPHIGQLLQHLGVLTSVMSLLNGLALQQHVVHILSTPSP
WLQIKLLKFLQYYPESHDIGNQLINVVSKNADHAILFEAVDLIVAWGTTCSLREGAMKLL
GKFISVREPNIRYLGLMTMAKLAKKHQATVLVSLKDADISVRRRALDLLFVICDTDNAER
IVELVAHLVVADASIREEMVLKIAILAEKYATDLRWYVDTILKLISISGDYPVWHRVVQI
VTDLQGYAAATLFVAATPQRTVRVAAYILGEFGFLIATQTRAILISAYAKLVAPVFARSK
NSVDVEVQQRCAEYASMRERFFLLQNRQGKTRLSKWYDPPPSEKARIETEVHRLVTSRDK
KYTNFIENYKLIYRRYAGLFFTIAVDVQDNELSYLESIHLFVELLDSYFANVCELDIVFN
FNKVYSILDEYMLAGEIEETSKKEIL
>Ngru2 
SAVLILNSRGHTLISRAYRDVE----TAFRSLAAKDRCPVKTIGSVTFMFIRHEEMYLLA
VTKQNASAALVFEFLYKLIFIFQSYFGKFTEDALKENFYELLDEILDFGYPQNCEPQVLK
NIIVQSWRKAGIVYRKNEVFLDVIEDVNMLLSNKGTVLSSDVTGRIVMKCLLSGMPECKF
GLDIDDITFHQCVKLGKFDSDRTISFVPPDGEFELMRYRITDGVPPFRLLPIVRTKLEVK
VTIKSVFHARLFGKNVVVKIPCPSNTAKCIHVAQGKAKYKAEKIVWTVKRFDTLTLSAEV
RPPIGLTFQVPMFTASGLHVRFLKNYQAVKWVRYITQAGVYESREINEWRLGLGNEVRKD
TVKKVIAAMTVGKDVSMLFTDVIKATNNIELKKLVYLYIMNYAKTQPDLAIMAVNQFERD
SNHPNPLIRGLAVRTMGCIRVNKIVEYLAEPIRKTIKDKDPYVRKTAAVAIAKLFDINAE
MAIEFVEALEELLTDDNPMVVANAVKALDEIEKTVKTLLAALNQCTEWGQVFILDALSNY
QPKSDKETTEIAERVAPRLQHANSAVVLSAVRVINKMIDLISLIQKISAPLVTLLSGNPE
IQYVALRNIDLIVQSRPGILANNIKMFFCKYNDPIYVKLEKLDIMVKLASERNVDTVLME
FKEYAFVRRSVRAIGRCAIKLERAAQRCVDVLLDLIQTKVNYVVQEAIIVIKDIFRRYPN
KYEGIIGKLCENLDTLDEPEAKASMIWIIGEYSNKIENADELLQIFIDTFHDETSLVQLQ
ALTAVMKLFLRRPNDTRDLIKKVLHLSTEESDPDLRDRGYIYWRLLNKAVVLSEKPVIRD
DSTNIPKTLLNELVKHIGTLSSVYHKPPELFVAADHQIALLEIVVSANTRCAKSTTKEEE
QSKVEKELAKIRGKFKGYDRKKYICKLLYIYMLGYEIEFGHIEAVNLLASPNYSEKHMGY
LACSLLLNEMVTLITQCMKNDLNSKNPNDQCLALTAIANIGGKEQAEALAHDVQKLLNET
KLTVRKKAALTLLNLHRKESLPEKVIALINDLGVITSVMSLILGLAEKNKTARLLMIAAP
WLQVKAFQLLQYYPEDKAIYDSIIQAIEKNAAHSVLFEAMNLAIHYDSSKTILVTACSML
TKYLKDRETNLRYLALDTLSRMARKEQDTILLALKDPDISIRRRALDLLYSMCNRDNAGE
IVELLNYLPLSDYAIREELVLKIAILAEKFSVDLTWYVDVVLNLISQAGDFDIWHRVIQI
VTELQKYTAQTVFSAVSSPACVKISGYIFGEFGDLIATTTKCHLFNSLMKNIKDVFEKHT
NSFDAELQQRSAEYLALINHFILLQNRAGKTRLSKWYEFEDDEKEKIKIEVHRLITSRDQ
KFTNMVEKYKVVYRRYAGLYFSMGVDVNDNDLACLESVHLFVEVLDQFFGNVCELDLVFN
FHKVYMILDEMYMAGEIQETAKPVIL
>Ddis2 
SALFLMNGKGEVLISRIYRDISRGVANAFRLIGSQ-RSPVKLIGSTSFMYIKVGNIYIVG
VSRQNVNACMVFEVLHQLVDIFKSYFDNLDEDSIRNNFYELLDEILDFGYPQNCSTDVLK
LYITQPWRTPDIKYKRNELYIDVVESVNLLMSAEGNILRADVSGQVMMKCFLSGMPECKF
GMEIDDITFHQCVRLGKFDSDRTVSFIPPDGEFELMRYRTTEHNLPFKVIPIVRTRLECS
VTVKSNFSSKMFGANVKVIIPTPKNTAVCIVVAAGKAKYMPEQIIWRIRRFDTFTLRAEV
RPPISMEFQVTMFTASGFSVRFLKNYTPIKWVRYLTKAGTYQNR----------------
------------------------------------------------------------
------------------------------------------------------------
------------------------------------------------------------
------------------------------------------------------------
------------------------------------------------------------
------------------------------------------------------------
------------------------------------------------------------
------------------------------------------------------------
----------------------------------------------------NSPSKENE
EKRVTKEMAHIRKEFDGYQRRKYVCKLVYMYMLGYELDFGHMEAVTLLSSTKFSEKQIGY
IALGILLNEMLPLIINSFKEDLLARSDYFQSLALAAICNIGGKEVAEFLSPLIQKLLNTS
SPMVKKRCALAILRMNRKGLVTERLVSVLDDFGVLTSLMSLLIELASENKVIHLLKVTCP
WLQVKLLKFLRYFPDDSQGGKVLGEILTANSLNAVLFEAINLIIHLDNDPVLLKQTSLLL
GRFITVKETNIRYLGLEAMSHFAKKYQDTVLLSLKDSDISIRRRALDLLYGMCDKNTCKH
IVELLSYLQTADYAIREELVIKIANLAEKFASNYSWYVDVILQLITTAGDFDIWFRVVKI
VTDIQAYAASTVFNALQSRNLIKVGGYILGEFGHLIAAPTKALLLSTYAKQTQEVFKQHQ
SYIDAEIQQRACEYLNLTSHFILIQNRQGKTRLSKWYTYEDVEKRKLSHEIHKIVNSRET
KFTNFVETHRIVYRRYAGLFFSVCVDPTDNELFCLEAIHLFVEVLDAYFGNVCELDLVFN
FYKVYAIIDEVFLAGELMEPSKHVIL
>Ehux2 
SNVLLINQKGEVVISRIYRGASQKTIDTFRNIASKGRLPVKVLDHTAFMFIKHGNMYAVA
VSSGNAQAALAFQFLHELIKVLKSYFGDFTEESVRNNFYELLDEVLDYGYPQNTSDDVLK
MYITQSWRKEGIKYRKNELFIDVVENCNLLMSSKGTILRNDVSGCIMVKCYLSGQPECKF
GLDIDDVSFHQCVKLGKFDMDRTISFVPPDGEFQLMSYRITENNLPFRVLPVVKTRLEIN
IKVKSMFTFKLFATNVVIKIPCPKNTAIAVSAASGKCKYEPEHIIWKLRRFDTYFMSGEV
RPPITMDFQVPMFAASGLHVRFLKNYQTIKWVRYITKAGQYQHREIHELREELANPKKKE
AVKKVIAAMTVGKDVSMLFTDVCIQTVNIELKKLVYLYLINYAKSQPDLAILAVNTFVKD
TQDVNPLIRALAVRTMGCIRVDKIVEYLCEPLRKCLKDEDPYVRKTSAVCVAKLYDINGE
LVEDFLDMVYDLLGDSNPMVVSNAVAALAEITSTLQKMLAALNECTEWGQVFILDSLALY
CPSDGREAESIIERVTPRLQHANSAVVLSAVKVMIKYMDLITLYKKMAPPLVTLLSSEPE
IQYVALRNINLIVQKRPTILAHEIKVFFSKYNDPIYVKMEKLEIMIKLASERNVDQVLME
LKEYAFVRRSVRAIGRCAIKLERAAERCINVLLELIQTKVNYVVQEAVIVIKDIFRKFPN
RYESIIGTLCENLDTLDEPEAKGSMIWIIGEYAERIDNADELLESFLESFDDETASVQLQ
MLTATVKLFLKRPAETQKMVQDVLTLATQDSDPDLRDRGYIYWRLLSKQVVLAEKPNIND
DSFTLDPSVLDELITHLSTLASIYHKPPSTFITARRKVMLAEIGLRPVVKAQNCSSKEQE
EKRVEKEMAHIRSKFNGYNRKKYVWKILYMYMLGYEVDFGHMEAVNLLSSQKYSEKSVGY
AWCALMEGELLRLIINSIRVDLISRNDNAVCLALNSICNVGGKEFAETLSNDVLKLLNIT
KTYVRKKAALTALRLFRKDTLPDRILALLDNIGVLTSVTSLVLGVLAVDKAARTLTIPTP
WLQIKLLKVLQHFPEEHALKLRVSEVLQRNATHAVLFEAINLSIHLGQSSETLPQCINLL
GRFISIREANIRYLGLDTMARLSKKHQSTILFSLKDPDISIRRRALDLVYAMCDTATVKE
TVELLNYLDNADDHIKEELVLKIAILSERFASDNSWYVDVVLQLVRSAGDQEVWYRIVQI
VTDLQRYAAQGVWTILNAEVLVKVAGYVLGEFGHTIAPDVRALLLNTYVKMVSEVMQQHS
AAMDQEVQQRAAEYISLSAQFILLQNRQGKTRLSKYYRYTDDEKIKIEAEIHRIVTTRDQ
KFTNFVEQYKLIYRRYAGLFFTLCVDVNDNELVYFESIHLFVELLDQFFGNVCELDLVFN
FNKVYMILDEFFLAGEVQETSKQTIL
>Lmaj1 
SVLYILDSKGSPLIYRSYRDVSQDVPSVFQQIDEESRIPVFEEQGHTYTFVRENDVYLLM
VSTINACSLQQVAFLRRCVSVFNAYFKTVTQETVRDNFYELLDEMCDFGFPQFTEEKALR
EHILQPWRLPRYKYSNNQVFLDVIEQVDMLASQAGETLSSEIVGTVKMQSRLSGMPTCTV
GVEMEDITFHQCVKLNQFESERVISFVPPDGEFTLLSYRLNERQQPVKVSCIFTTRVKVQ
CTLQTKYRASLTANEMEVYIPIPSDADCPSNSQTGHLQYAPQMLIWNLGKINRCSCSAEF
KMPVKVRFVIPYFAASGFQVRYVKNYVATPWVRYVTQSGVYEIRETAELQNDLNGTRKKA
AVKRIIANMTMGRDVSYLFVDVVKPSTDLELKKLVYLYVLSTARLQPEKALLAVNTFLQD
TTNSSPVVRALAVRTMMCIRVSSVLEYTLEPLRRAVADPDPYVRKTAAMGLGKLFHDDMN
LFYQFKKDLVELLNDNNPIVASNAAAIVCEVNEWVNRLVYHLPECNEWGQEYILDLLAAQ
RPSDKESAETLLTRVLPRMSHQNPAVVMGAIKVVANLASRCSCTVRVNTALLTLAKRDAE
TQYIVCKNIHALLVIFPNLLRTNLDAFYVRYSDPPFVKLEKLRLLLKLATPSVAPDIIEE
FAEYAFVVEVVRAIASLAIKVDTMAPDCANLLMQLV-DRRPELLPHVVTAAKDIVRKCPE
L--LMLDALVTDYDEVVEEEAKVSLLWMLGEYCDFIENGKDIIQRFIDTIMEQEQRVQLA
ILSAAVKMFLRNPQTMEPQLNRVLETVTTHSDADVRDRAFAYWRLLSKKVVHGQMVPVNV
DHTFSDAMTMADLKKSLNTAAIVFARPSQSFLPPPHATAPVPISAAPQSAGRQCKTSEEE
RSNVKIISAQLRKGFKPYIRVRYMLMLLYIRMLGYPTEFAHMEVLKLLSQPDFSGIRVGY
LALQLLFSEVLTLVENRMRRAISYEQLCLIGISLNAVANIASEDMCRDLLDSILHLLKNS
PQQLRSKAALAVLRVVRKDQAGEYCTDLF-NTESLMCILTLVIECLQTDSAVRALKITDP
FLQVKLLHFMRIIGAGSDVTEALNDVLAQNVGCAVLYECVRTINAIESDEGLRTLAVNTI
SRFLSSKDNNLRFVGLQTLLMYSVQHQAIVLECLRDTDLSIRRRALDLTVTLITVNNVRL
LVDLIAYMSLCSEEMKGDVARHICSVIE-THPSDIWRVDYSIRFLKVAKQFDFARHLLVV
LSDVQTRAVEALWYPFDARHFLMVALWCIGEYVELLLTLVKQYGLTALMKQAMATFASNM
TSMDCELQQRACEYTTLLVQFLLLMSRQGKIRLSKWYVLSQKEQAKIIREVCQAALGRSA
RLSSMFEGRKYVGRRYASLYFIACVDKTDNELITLEIIHHFVEVLDQYFGNVCELDLIFN
FHRAYFILDEVLLGGELLLSNKRATL
>Tbru1 
SVFYILDSKGSPLICRSYRDVTHNPPSVFQRLDEEFRIPIFEEQGYIYCYIRVNNVFFLM
VSKLNILPLQQFAFMRQCVTVFESYFKHVLEETIMDNFYELLDEMCDFGFPQYTEEKSLK
KYITQPWRQPGYKYRKNEVFLDVIESVNILLSPGGETLSSEICGQIKMRVRLSGMPVLKL
GLEMEGVKLHQCVKLSQFESHRVISFVPPDGEFELMSYRTSKKAPMVTVECTTVTQVEMA
LVARTTFRRTLTASFLDILVPVPSDAFKPGRCSAGKVRHAPESLMWSLREVGKFTCSFKF
KAPVQVKFEVPYLTASGIQVRYLKNYQALSWVRYVTQSGDYQIREGTALQHELNSNRQKN
AVKRIIAGMTMGRDVSHLFMDVVKQTTNLELKKLVYLYVLSNAKLQPGKALMAVNTFLQD
TTNPSPVVRALAVRTMMCVRVDSVTEYTLEPLRRAVNDLDPYVRKNAVIGIGKLFHNSRQ
LYEDFSTELLKLLTDKAAVVVSNAAAVVMEVRHHIMHLLDQIPGTTEWGQLNILELVSCT
RPGDDRFAEDVVSRVMLQTNHTNQSVVMGAIKVIINYLPHCGVGVRINSALVTLSRGDPE
AQYVVCKNIHALLVIFPNLLINNLDSFYVRFSDPPYVKLEKLRLLLKLVSNSSANGILKE
LEEYSFVEEVVKGIAELALKIDSVAQSCVALLLRIV-KNRPELLPQVVTSCKNITRKYPK
L--LVLGTLISECDGVVEEEAKVSLIWMLGEFCEFVENGMDIIRKYIEELMLHEPPVQLS
ILSAVIKMFLRDPQGMEPTLNTVLDALTTQSSPDIRDRAYAYWRLLSKEIVHGHHAAVAV
ESTFSDAMTMGDLLKSINTAAAVFARPAQSFLP-------------------QCKTSSEE
RALISKESAIIRESFKPHVRTRNMLKLLYISMLGYPTEFGQVEVVSLIAQSDYAGKRVGY
LTIQMVLGEVLTLSENHIKKDLGSGQPLLQSMALNVVANIASEPMSRDMFDDILRLFACP
DSYIAKKACLAAVRIIKKDYAEQECTNVFHNQAVLLCKLTLVNACLLQSGAVRLLKVADP
FLQVKLLQFMKIVGGSPVVSETINDVLAQKAGSAVQYECVKTIYAVESDEALRSLGVSTI
GRFLASNDNNLRFVALQSLLDYARGHQDIILDCLKDADVSIRRRALELTVALIDETNVRL
LVDLLTYLTVCSDEMREEVVRHLCQLIE-TKPNAEWRVELSLRLLRLGRQHGFATRLIGL
LTELQTTATNALWSPFDAIHFLVAAVWCIGEYADLLVKLIKSYGLTALVKTAVAVFANHT
TSFDCELQQRACEYTTILERYLLLISRQGKVRLAKWYVIPNKEKTRIVRELCQTALGRSA
RFSNVLEGSKYVCQRYASLYFIACIDKQDNELAILEMIHHFVELLDRYFGNVCELDLIFN
FHRAYFVLDEVILGGELEDTSKKSIL
>Tvag1 
SAVYILDSKGRILINFDYREVDMSIPDKFMAQSNDILPPVFRVDDWCFAYIERSGLYLLT
VTRTNSNVTLLLTFLSSLVKVFEYYLGTLSAETIIDNFYELLDEVMDYGYPQITDPQSLS
EYIQRNWRKPGLEYAVNEVFVDVIEKVNMLVAKNGAVIHNEIVGEINLATYLSGMPELRI
GLELEDIKFHACVKLSQFERDRSITFIPPDGEFNLMRYRLSAAKPIIHIDSTIESRVEML
IRARAQYRPQSVAQNVTIRVPVPPDVDTPAQCTAGRMRYSPNDLVWTIKQFRKFSLRAHF
KRPIVVNFEIPFFTVSGLRVQYLKGYQAVTWVRYLTTDGTYEFR----------------
------------------------------------------------------------
------------------------------------------------------------
------------------------------------------------------------
------------------------------------------------------------
------------------------------------------------------------
------------------------------------------------------------
------------------------------------------------------------
------------------------------------------------------------
----------------------------------------------------AAQSIDEE
RHVITTELANIRTYIEPEMRPRVIAKLVYLNMIGETTSWGQMETLSLMADDRFSFKRIGY
LGAGLLLDDISVLLTHTIQKDLQSKHRFVVALALAVLANIGSTELCRSLAADVQKVLAID
DPFLRKRAAMAVIRIIKKEFTETHVHLLLNQHSVVLSGIGMVITMLKAQAFVKILRASDP
FLQVKVLEILALL-KSPSDD--LDEVLASSDGRAVLLQAVQTIVAVAKKPSLRTLAFSQI
GRLLSFRESNVLYSALNVFSRVLQRYKGQIVRCLDNPDISIRRRALDVISALIDRDNVER
LVEILKYLHLADTDFRMELVGRIFTAIQSFSPSEQWMFDAIMQILRESGGYDIISAVCKV
VGVMQQYAVKQLQEELTRNSLVQVAAWILGEFGSESEKETKAYIFTAIAKATMEALAFGV
TDNDLDLQQRSGEYLQLLTHFFLVFNRQGKARLSKWYEQTKKSKDKITREVSNAILSRPA
NFCTFIEDRKLVYNRYASLYFVMCVDVNDNESMMLDAIHFYVETLDAFFGNVREVDIIFG
FHYAYMLLDEIILAGEFVESSRNPIQ
>Tthe1 
SGIFILNNKGRVIIQRVYRDLQVHVIETFNKVEFDFNQPIVQDEGNTYIYRNHNNLTFLI
ITRRNTNVMMVFAFLYQFIEVLVHYFKELEEESVRDNFYELLDEVLDNGYPQITDCKNLS
EFIKTSWRPEGIKYKKNEIFLDVYEKLNMLIGKTGNVIEAEIIGNVVANSMLSGMPDCKL
GLNFEDMKFHQCVRLSKFENERLITFIPPDGEFELISYRIPVQKPLFQVDVIITTKIEIM
VKAKSNFKEKSTANDVDIYIPVPEDVQKPFKCAFGKSIWDQGRIKWSFKQFQKYIMQCTF
QVPISINFEIPYYTVSGFQVRYLKGYNALPWVRYVTKNGDYQIR----------------
------------------------------------------------------------
------------------------------------------------------------
------------------------------------------------------------
------------------------------------------------------------
------------------------------------------------------------
------------------------------------------------------------
------------------------------------------------------------
------------------------------------------------------------
----------------------------------------------------GCKTTAEE
RALVQKEKALIRESFEEEYRPRNVAKLLFINMLGHNTDFGQMECLKLISAQSFTEKRIGY
LGLTQLFHDVLLMATSRLLTDLQSQNNYVASLAIIAVSEICTTDMCRELIGNILKIMQSG
TSFTRKKAPLAAAKIMKKDHLPEKINTLMEHHGVLIATLGLIEEIILHDPMIKVLQVVDP
FLQMKILKFFRYMGGDTTVSEEVSNVLASNTGNAVLYECVQTIMEIESSSHLKTLGINIL
GKFLSQKDYNSKYCALFMLKQVVQKHKQTILDCMKESDISVKQLALDLVYIITNEQNVKS
IIELLNYLLAVTDEFLRELTNKICAIVDKHSPNRRWQVDTIIKVLTLAGNYESTNNMIHL
ICELQSYSVHKLYFSL-NENLAKAAVYCIGEFGHLLVDNIKEYGLNALIKRIIDLIEMFQ
TSTSLEVQKRSCEYLKLIEHCLFLISRQGKTRLTKWFSSFTNEKTRYLKEINSIVLTRSS
RLCNFLEEYKIVYKRYASLYFITIVDKEENELGILEIIHHYVEVLDKYFGNVCELDLIFN
FHKAYFILDELMVAGHIMEPSKKVIL
>Ehis1 
AALFILDSKGRTVISRNYRDIPMNAVNQFVTTEEEINLPVILIQDITYMYVRHNGLYFMA
FTDQNINSLLVVSFLTKLIEVLKTYFDVVTEETIRDNFYELLDEMIDYGYPQITETKVLQ
NYITQSWRTPGIKYRKNEVFVDVIEKVNVLVSQNGSLLRSEILGTIKINCKLSGMPELRL
GLEMDDVSFHQCVRLSKFDSNRIIGFVPPDGEFELMNYRLTSNRQLIWVESVIDNRIEIL
IKAKSFFREAINANNVQIRVPVPSDVFNPFRSSIGTCSYEPQNALWFIKVFNRFMMRASF
KKPVRVNFEIPYYTVSGLQVRYLKGYQSYPWVRYMTFAGDYCFR----------------
------------------------------------------------------------
------------------------------------------------------------
------------------------------------------------------------
------------------------------------------------------------
------------------------------------------------------------
------------------------------------------------------------
------------------------------------------------------------
------------------------------------------------------------
----------------------------------------------------SAKTAAEE
REIITKECAIIRSSMNLTIRHRNVAKLIYIQLLGYPTQYGQMECLALISSHHYSDKRIGY
LALMLLLDEVLTLVTNHLHNDLLSQNQFIVGLSLTTISNIGSEGIAQDVASEVEKLMSSP
INYIKKKAAAAALRIIRKSYSDQKTKALIVQLSLQLSGVTLAIELCKYLNLLNNLKITHP
FLQTKLIQLLGILGHDDKANSSMYSVLNFNVGNAILFETVKTILSIEADETLLHNAVDVL
IKLLNGKDSNFKYVALEYLQYLLQKHKSVIVECLKDRDHAIRKRALDLVYSLVNESNVVG
LVELLSFLQLSDIQFKQDVVIKICWLTDKFGPDIKWKFDSMLETITLAGDIEVTWNFILL
IQELQGYAVHKLFEAL-KKDLNKVAIWAIGEYGDLLASTIKGEILIALTKRIQEFINIYK
TNIDVELQQRAIEFSQFFSKFLLVVNRQGKVRLHKWYTHSLKERERIIREVSNLVLKRTT
AVSNFVEDSTIVYRRYANLYFMTCIDKGDNELLALETIHRYVVILDKYFGSVSEIDIIFD
FARAYVVLDEVINAGELIEAGPQIVL
>Ngru1 
SAYFILDLKGKNIIHRDFRNLPRNIIEKFVRIKEEENIPVFEEDGYSFCFIQKKDLYFVL
VAASNCNAMEMICFLYESYKVFEDYFKEVEEESIKDNFYELLDEMMDFGYPQSTEPKILQ
EFIKNSWRKEGIVYKKNECFLDVVESVSLLVSNTGTTLRSQIEGNLNMRVFLTGMPELKL
GLDLEDVKFHQCVRLNKFETDRIISFVPPDGEFVLMSYRLSTRKPLFLIECHATTRVEYN
IKAKAQFKKKSAANNVKIFIPVPKDADSPFSSMIGNGEYVPEEICWNIKQFGKFTFHAEV
KRPIRITFEIPYFTVSGLQVRYLKGYNALPWVRYITTSGGYEIR----------------
------------------------------------------------------------
------------------------------------------------------------
------------------------------------------------------------
------------------------------------------------------------
------------------------------------------------------------
------------------------------------------------------------
------------------------------------------------------------
------------------------------------------------------------
----------------------------------------------------NCKTAAEE
RSVIAKECAAIRTALQHAYRARNAAKLMYIHMLGYPTNFGQIECVNLISSSKYPEKRIGY
LSLMIMLDEILTLTEHRFKVDLNDSNQFVQALALTAIGNIASADICRDLSVEVEKLLIGA
PSFIRKKAAQCAIRIVSKDLIEERIDTILESHSAMLGIITLILTILNSEVFVRLLNVADP
FLQTKLLRLLKVLGGSSKASEQMTEVLTKNTGNAVIYECVRTVMDIECDPSLRKMAIGQL
GTFLGNKDNNLRYVALHTMKKVSSRHLATIVECLKDHDISIRKRALDLVYVIVDNSNVTY
LVELIQHLEVSPPEFKPELTTKICTIIEEHAPSKDWKITTLLQVIILSAQYEIASIFIGM
LSDNQAEITRKLYDLIPKPNLMQVSSWCLGEYGDLIVNIVRAYALVALLKDIERFVSRYS
DNVQLDLQQRACELLQIAKHFVLLISRQSKVRLAKWYSYSQNERARIVKEVAHMVVGRPS
KLSNFLDEHKLVFKRYASLYFVACIDKDDNELIAMEMIHHFVEVLDKYFGNVCELDLILN
FHKAYFILDEVFVNGELQETSRKTIL
>Crei1 
SAIFFLDIKGRIIIFRDYRDVSPKYAEKFMSNEMEGKLPVIYDEGVTYLYLQVSNLYLLA
VTRTNVNACSTLVFLHRMVDVFKHYFQELEEESLRDNFYELLDEVMDFGYPQFTEAKILA
EYIKTSWRMEGIRHKKNEVFLDVVESVNLLVSSSGQVVLSEVVGVLKMRTYLSGMPECKL
GLELEDIKFHQCVRLARFENDRTISFIPPDGAFDLMTYRISQNKPLIMVDCIVESRTEYL
VKARSQFKERSQANTVEIMLPLPADAISPMKCSQGSAAYVPEKLVWTIKSFGKYTLRCHF
MPPIKVKFEIPFFTVSGVQVRYLKGYQALPWVRYITTSGNYEIR----------------
------------------------------------------------------------
------------------------------------------------------------
------------------------------------------------------------
------------------------------------------------------------
------------------------------------------------------------
------------------------------------------------------------
------------------------------------------------------------
------------------------------------------------------------
----------------------------------------------------ACKTAAEE
REVIAKESAALREAFDQSYRHRNVAKLMYIHMLGYPTHFGQMETLKLIAGSGFPEKRMGY
LGLMILLDEVLMLVTNSLKMDLNTKNPYIVGLALVALGNICSAEMARDLAPDVEKLMDSS
MAYIRKKAALCAIRVVKKDLLEDKAAELLNSQAVVLCGATLMLQIVELEGICRILRITNP
FLQVKLLRLLRLLGGDAHSSDVMSDILAQNAGNAILYECVQTIMGIESIGGLRVLAINIL
GRFLANKDNNIRYVALNTLAKVVQRHRATIVECVKDADVSIRRRALELVYSLVNEANIRT
LTELLDYLAVSDAEFKPDLTAKICMLIQRFAPDRRWHLDQLLAVMLQAGSYEVARALLVQ
LTDLHAYAARAMFRSLSNGDLVCTAVWVIGEYGEMLLAVVTEHVLTAAMKRLKAVIGRYK
TNVQLEAQTRSCEYGKIFQHFFILMSRQGKVRLAKWYSYNMKERARVVKEITPMILARPL
KLCNFLDNIKLIYKRYASLYFVCGVDVADNELITLEIIHEFVEVLDRYFQNVCELDLIFN
FHKAYYILDELLVAGELQEPSKKAIH
>Vcar1 
SAIFFLDIKGRIIIFRDYRDVSPKYAEKFMSNEMEGKLPVIYDDGVTYLYLQVANLYLLA
VTRTNVNACSTLVFLHRLVDVFRHYFQELEEESLRDNFYELLDEVMDFGYPQFTEAKILA
EYIKTSWRMEGIRHKKNEVFLDVVESVNLLVSSTGQVVLSDVVGVLKMRAFLSGMPECKL
GLELEDIKFHQCVRLARFENDRTISFIPPDGAFDLMTYRISQNKPLIMVDCIVESRTEYL
VKARSQFKERSQANTVEIMLPLPADAISPMKCTQGSAAYVPEKLVWTIKSFGKYSLRCHF
MPPIKVKFEIPFFTVSGVQVRYLKGYQALPWVRYITTSGNYEIREIHEFKEELRSLKKKD
AVKKVIAAMTVGKDVSMLFPDVCMQTDDLELKKLVYLYLINYAKTQPDLAIMAVNTFVKD
SQDPNPLIRALAVRTMGCIRVDKITEYLCDPLQRCLKDDDPYVRKTAAICVAKLYDINPE
LVEDFLDMLREMLSDANPMVVANALAALQEISQTLNKLLAALNECTEWGQVFILDSLAAY
DTRDPRDAEKIAERVLPRLQHVNSAVVLSAVKVILRCMDVVAWSKKMAPPLVTLLAAEPE
VQYVALRNINLIVQRRPAILANEVKVFFCKYNDPLYVKMEKLEIMIRLASDKNIDQVLLE
LKEYAFVRKSVRAIGRCAVALEKATERCINVLLELIQTKVSYVVQEAIIVIKDIFRRYPN
QYESIIAALCDNLDSLDEPEAKSSMVWIIGEYADRIDNADELLEAFLETFPEETAMVQLQ
LLTATVKLFLKPTESAQKMISAVLSCATTETDPDLRDRAYIYWRLLSKDVVLAEKPVIAD
DSSTLDPSLLEQLVRYLATVAAVYHRPPETFVSYFNDDFLAAWKVRT-----ACKTAAEE
REVIAKESAALREAFDQSYRHRNVAKLMYIHMLGYPTHFGQMETLKLIAGSGFPEKRMGY
LGLMILLDEVLMLVTNSLKMDLNTKNMYIVGLALTLTCGHISAEMARDLAPDVEKLMDCP
APYIRKKAALCALRVIKKELLEDKTAELLNNQAVVLSGVTLMLQILELDSLCRILRITNP
FLQVKLLRLLRLLGGHAESSDAMSDILAQNAGNAILYECVQTIMGIESIGGLRVLAINIL
GRFLSNKDNNIRYVALNTLAKVVQRHRATIVECVKDADVSIRRRALELVYSLVNEANIRT
LTELLDYLAVSDAEFKPDLTAKICMLIQRFAPDRRWYFDQLIAVMMQAGAYEVARAMLVH
LTDLQAYATRAFYRALVNVDLLHTAVWVIGEYGEMLLPAAVEHALTAAMKRLKTLIARFT
TCTQLDVQTRSCEYGKVFSHFVILMSRQGKVRLAKWYSYNMKERARVVKEITPMILARPL
KLCNFLDNIKLVYKRYASLYFVCGVDAADNELITLEIIHEFVEVLDRYFQNVCELDLIFN
FHKAYYILDELLVAGELQEPSKKAIH
>Atha1 
SALFLLDIKGRVLVWRDYRDVSAAQAERFFTIEKEQSNPVAYDNGVTYMFVQHSNVYLMI
ASRQNCNAASLLFFLHRVVDVFKHYFEELEEESLRDNFYELLDEMMDFGYPQYTEARILS
EFIKTSWRSEGIQYKKNEVFLDVIENVNILVNSNGQIVRSDVVGALKMRTYLTGMPECKL
GLDLEDIKFHQCVRLARFENDRTISFIPPDGAFDLMTYRLSTQKPLIWVEAQIESRVEML
IKARSQFKERSTATNVEIELPVPTDASNPVRTSLGSASYAPEKLVWKIKSFNKYMLRAEF
KAPIRVKFEIPYFTVSGIQVRYLKGYQALPWVRYITMAGEYELREIPELKEELNSQKRKD
AVKKVIAAMTVGKDVSSLFTDVCMQTENLELKKLVYLYLINYAKSQPDLAILAVNTFVKD
SQDPNPLIRALAVRTMGCIRVDKITEYLCDPLQKCLKDDDPYVRKTAAICVAKLFDINAE
LVEDFLEALKDLISDNNPMVVANAVAALAEISTILTKLLTALNECTEWGQVFILDALSRY
KASDPREAENIVERVTPRLQHANCAVVLSAVKMILQQMELITLCKKMAPPLVTLLSAEPE
IQYVALRNINLIVQKRPTILAHEIKVFFCKYNDPIYVKMEKLEIMIKLASDRNIDQVLLE
FKEYAFVRKAVRAIGRCAIKLERAAERCISVLLELIKIKVNYVVQEAIIVIKDIFRRYPN
TYESIIATLCESLDTLDEPEAKASMIWIIGEYAERIDNADELLESFLENFPEEPAQVQLQ
LLTATVKLFLKPTEGPQQMIQVVLNNATVETDPDLRDRAYIYWRLLSKDVVLAEKPVITD
DSNQLDPSLLDELLANISTLSSVYHKPPEAFVTAKRKPFLIELTAIVAVKTPACKTAAEE
RAVVRKECADIRALIDPHDRHRNLAKLMFIHMLGYPTHFGQMECLKLIASPGFPEKRIGY
LGLMLLLDEVLMLVTNSLKQDLNHSNQYVVGLALCALGNICSAEMARDLAPEVERLIQFR
DPNIRKKAALCSTRIIRKDLAENAAASLLKHHGVLITGVQLCYELCTINGLIKTLRITDP
FLHIRLLRLLRVLGGDADASDLMTDILAQNAGNAVLYECVETIMAIEDTNSLRVLAINIL
GRFLSNRDNNIRYVALNMLMKAIQRHRVTILECVKDPDASIRKRALELVTLLVNENNVTQ
LTELIDYLEISDEDFKEDLSAKICFIVEKFSPEKLWYIDQMLKVLCEAGKFDVWHALIVV
ISELHGYTVRALYKSVLTYSLVRVAVWCIGEYGDLLVSTTKAMALVALLKRIKDIIVKQK
GSLLLEMQQRAIEYNSIVDHFVLLVSRQGKVRLTKWYSYTQKERSKVIRELSGVILNRGP
KLCNFIEGYKVVYKRYASLYFCMCIDEADNELEVLEIIHHYVEILDRYFGSVCELDLIFN
FHKAYYILDELLIAGELQESSKKTVA
>Ppat1 
SAIFLLDMKGRVLIWRDYRDVSSVQAERAFAMDGEASHPILLENGVTYLFIQHNNVYVMT
ASRQNCNAASLLLFLHRIVDVFKHYFEELEEESLRDNFYELLDEMMDFGYPQYTEAKILS
EFIKTSWRMEGIKYKKNEVFLDVVESVNILVNSNGQLVRSDVVGALKMRTYLSGMPECKL
GLDLDDIKFHQCVRLTRFENDRTISFIPPDGSFDLMTYRLSTQKPLIWVEAQVESRVEFM
IKARSQFKERSTASNVEIELPVPSDASTPVRTSMGTAVYAPEKLIWKIKSFGKYMMRAKF
RPPIRVKFEIPYFTVSGIQVRYLKGYQALPWVRYITTAGEYELREIHELKEELNSQKKKD
AVKKVIAAMTVGKDVSMLFTDVCMQTENLELKKLVYLYLINYAKSHPDLAILAVNTFVKD
SQDPNPLIRALAVRTMGCIRVDKITEYLCDPLQRCLKDDDPYVRKTAAVCVAKLYDINAE
LVEDFLEALKDMISDSNPMVVANAVAALAEINHTLFKLLAALNECTEWGQVFILDALSKY
KAKDVRDAENIVERITPRLQHANCAVVLSAVKVILLQMELITLCKKMAPPLVTLLSAESE
IQYVALRNINLIVQRRPNILAHEIKVFFCKYNDPIYVKMEKLEIMIKLASDRNIDQVLLE
FKEYAFVRKAVRAIGRCAIKLDRAAERCINVLLDLIKIKVNYVVQEAIVVIKDIFRRYPN
MYESIIATLCENLDTLDEPEAKASMIWIIGEYAERIDNADELLESFLETFPEEPAQVQLQ
LLTAAVKLFLKPTEGPQQMIQVVLNNATQETDPDLRDRAYVYWRLLSKDVVLAEKPTISD
DSNNLDPSLLDDLLANIATLASVYHKRPDAFVSARRVAFLVELTCKVAVKTPACKTAAEE
RSVVAKECAVLRNAFDQDYRHRNVAKLMFIHMLGYPTHFGQMECIKLIAAGSFPEKRIGY
LGLMLLLDEVLMLVTNSLKNDLSHTNQFIVGLALCALGNICTAEMARDLAPEVEKLLHSS
NSYIRKKAALCSVRIIRKDLVEVPATGLLTHHGVLVAGVKLCTELCQANSMVRVLKITDP
FLQIRLLRLLRLLGGDADSSDVMSDILAQNAGNAILYECVQTIMAIESIGGLRVLAVNIL
GRFLANRDNNIRYVALNTLVKVVQRHRATIVECVKDSDVSIRRRALELVCALVNETNVKV
LTELVEYLKVSDPEFKGDLTAKISGLVQRFSPNKQWYIDQMILLMVEAGKYDVTRSLVVV
ISDLHGYTVRTLYRVFQAWGLGQVTVWCIGEYGEMLVSTTVAFALTALLKRIKVLILEHK
RSLVLELQQRAIEFGSILTHFVLLISRQGKVRLTKWYSYTQKERTKVIRELSGMILSRGP
KLCNFLEGLKVVYKRYASLYFCMCVDTDDNELETLEIIHHFVEILDRYFGNVCELDLIFN
FHKAYYILDEVLIAGELQETSKKSVA
>Bnat1 
SGIFFIDAKGKVLLSRNYRDVSMSVAEHFTRLTDDNDMPVFQEGPYTYVYIKYNSLYIMA
VTNKNANVMVILNFLYLVVSVLKDYFNELEEESIKDNFYELLDEMMDFGYPQATNTKTLK
TFIQAPWRAEGIKHKKNEIFLDVIEKLNLLVASNGTVLHSEIMGTVKMKSYLSGMPELKL
GLEMDDIRFHQCVRLSRFESNRTISFIPPDGPFDFMQYRLTTKRPLIWIEAQVESRVEFL
VKAKSNFKRRSNANNVEIIVAVPEDADSPFKTSVGKVEYTPEEFKWKIKQFQKYMMRAHF
KKPINVKFEIPYFTVSGIQVRYLKGYHALPWVRYITQNGDYQVR----------------
------------------------------------------------------------
------------------------------------------------------------
------------------------------------------------------------
------------------------------------------------------------
------------------------------------------------------------
------------------------------------------------------------
------------------------------------------------------------
------------------------------------------------------------
----------------------------------------------------ACKSSAEE
RKVIFKECALIRTSFDSGLRHRNVAKLLYIHMLGYPTHFGQMESLKLIASPKFNEKRIGY
LALMLLLDEVLMLVTNCLKGDLKHKNPYIVGLALCSMGNISSADIARDLSNEVIRLFGSG
NPYIRKKAALTAIRIVKKEMVVKPATALLKQHSVLITAIALITEICKLKSLVRHLKITDP
FLQCKIIGLLRILGGSSKASEEMTDILAQNPGNAILYECVQTIMVIDAEDGLRQLAINIL
GRFLLHRDNNIRYVALNTLCGVIQRHKTHIVDCLKDPDVSIRRRALDLIYALVTKSNVQG
LVELVNYLSVGDLEFKRMLTDKIVLVAEKYTPSKLWHLNTLLSLIEIAGDVTVAANCVLV
SGELQPYTVHRLYHAVKEQVLRRLAIFCIGEYGNHLVKEVKAYALNAMVKAIKATIKKYT
SSMSVELQQRSCEYINLLEELILLVNRQGKVRLSKWYKVKRKDKLRIVREIGSSVIKREQ
KLCNFMEDKLIVFKRYASLFFVGVIEREDNELLMLETIHHFVETLDGYFGNVCELDIIFN
FHKAYFILDELIIAGQLQETSKRKVI
>Pfal1 
SAIFIIDLKGKVIINRNYREVNVNLTEVFYNIDQENLIPIFHVNGLTYCWVAHNNIYFLA
VTRKNSNATLIIAFLYKLIQVLKDYFKVLEEESIKDNFYELLDEMIDNGFPQLSEVKILR
EYIKNSWRSEGIKYKKNEIFLDVVESLNIIISSNGTVLRSEILGCLKMKSYLSGMPELKL
GLELEDIKFHQCVRLSKFENDRTISFIPPDGIFNLMTYRLSTHKPLFWLDINITTKIEYN
VKAKSQFKNKSIANNVEFHLPVPADVDSPFQTYIGTVKYYPDKLIWKIKQFQKYIMNAQF
KRPVNVKFEIPYFTVSGITVRYLKGYQALPWVRYITQNGDYQVR----------------
------------------------------------------------------------
------------------------------------------------------------
------------------------------------------------------------
------------------------------------------------------------
------------------------------------------------------------
------------------------------------------------------------
------------------------------------------------------------
------------------------------------------------------------
----------------------------------------------------SCKTAAEE
RSVVAKECALIRTAFDNIYRHRNVAKLLFINMLGYPTHFGQIECLKLIASNKFSFKRIGY
LGLTILLDDILMLVTNSIKNDLRNSNQYINGLALCALGNIANSEMCSSLRYEILDMMNIN
NPYIKKKAAMCAIRILKKDIEEEKINNLLDNHGVLSAGISLMITLMEKKKIVKILKINDP
FLQVKILKLLKYLNDDTSLSKQIYDMVNSNVGNAILYECVKTITYISTDPGLLVLAVNVL
GKFLQNNDNNIRYVGLCTLQKLLHIYRNTIIECLKDQDISIRKKALDVAFALITKDSLKI
MVELLNYLLVADIEIKSDIVSNICVSVNKYAPNVQYLLDTYIKLFCLAGNFHIKDDFIYY
LLEFHSYVVFKIFFSI-KENLIQVGIWCIGEFGDLLIDPIHNILLNMLEEKIEKMIQKYK
KNKCIEIQQRACEFHEFMNHFVLLISRQGKTRLAKWYILSQKEKAKIIRETSQITLNRTP
KLCNFVEEYKLVFKRYASLFFIACIDKGDNELITLEIIHHYVEILDKYFGNVCELDLIFN
FHKAYYLLDEILVTGEMQESSKKTIL
>Ddis1 
SAIFLMDSKGKVLISRNYRDVPMSVASKFISLEEELNLPIIQEDGISYIYVKHNNLFLLA
TTERNANAATILLFLYKMIEVFNEYFKELEEESIRDNFYELMDEMMDFGYPQSTEPKILQ
EYITQSWRKEGIKYNKNEVFLDVVESINLLVSANGTVLRSEIVGAVKMKSKLSGMPELRL
GLELEDVKFHQCVRLSKFENDRTISFIPPDGEFELMSYRLNTTKPLIWVECISDSRVEYM
VKAKSQFKGKSIANNVEIIVPVPPDADTPFRCTVGTCKYAPEKIIWTIKQFGRFLMRAHF
KPPIMVKFEIPYYTVSGIQVRYLKGYQALPWVRYVCLSGDYQFREIHELKEELLSQKKKE
AVKKVIAAMTVGKDVSMLFTHVCMQTHNLELKKLVYLYVMNYAKNHPDRAILAVNTFQKD
ASDPNPLIRALAVRTMGCIRVDNITEHLCEPLRHALKDQDPYVRKTAAVCVAKLYDVNPE
LVENFLNILNDLLGDSNPMVVANAVASLTEISGNLNKLLAALNECTEWGQVFILNSLCKY
TPRDSQEAENVCERVAPRLQHANSAVVLSAVKVLMKYMNSIGFCKKMAPPLVTLLSKEPE
IQFLGLRNINLIVQKRPEILQYEMKVFFCKYNDPIYVKMEKLEIMIMLANEKNIEEVLLE
FKEYAFVRKAVRAIGRCAIKIDRASERCIQVLLDLIQTKVNYVVQEAIIVIKDIFRKYPN
KYEGIIATLCANLESLDEPEAKASMIWIIGEYAERIDNAHELLNSFLEGFKDENSQVQLQ
LLTSIVKLFLKRPKDAQQMVQTVLNLSTQESDPDLRDRGFVYWRLLSKAVVLSEKPLITD
TTSHLDESLLNELILNISTLASVYHKPPETFVTVRKKYILIELAFNISSKTTSCKTAAEE
RSQIAKESALIRTAMDLESRQRNVAKLLYIHMLGYPTQFGQMECLKLIVSPSYADKRIGY
LGLMLLLDEVLLLATNCIRGDIMNSNQFIVGVSLCAFGNICSTAMARDISPEIEKVISHS
NPYIRKKAALCAIRVLRKDLTEPKIKALLSNHAVILTALTLIIEICEMDQLVRILKVTDP
FLQVKILRLLRILGNDPEASDAMNDILAQNVGNAILYECVQTIMTIESENGLKVMAINIL
GRFLLNRDNNIRYVALNTLSRVVQRHRNTIVECLKDPDVSIRCRALDLIYSLVTESNIRV
LVELLNFLLIADAQFKSELVAKLCIVTEKYAPNKRWQIDTILRVMSIAGNFEVPSNLIQL
ISELSSYAVQKLYLAL-KQDLTQVGLWCIGEYGDLLVQATRQYSLTSLAKRIKTMIDNYK
QNINLELQQRACEYSTLFDHFLLLLSRQGKTRLTKWYSFTNKEKSRFTREIGNMVLNRPP
KLCNFLEEYKIIFKRYASLYFVVCCDREDNELIVLEIIHHFVEILDRYFGNVCELDLIFN
FHKAYYILDELIMAGELQETSKKTVL
>Tgon1 
SAVFILDLKGKVIISRDYRNVSLASAERFQQVELDLLIPIFLEDGVTYAWIQYSNVYLLA
VTRRNSNAMMLLSFLYKLSEVLQEYFKALEEESIRDNFYELLDEVMDNGFPQSTEVKVLR
EFIKNSWRSEGIFHKKNEVFLDVVEKLNLLVSSNGTVLRSEILGSLKMKSFLSGMPELKL
GLEMEDIKFHQCVRLARFENDRTISFIPPDGEFELMSYRLNTQKPLIWIDAVVDTRIEFM
IKARSQFKSRSVASGVEIHVPVPPDADSPFKTSIGSVKYLPEKMVWFIKQFQRFVMTATF
KKPINVKFEIPYFTVSGITVRYLKGYQALPWVRYITQNGEYQLRELHELKEELHSSKKKE
AVKKVIAAMTVGKDVSSLFPDVCMQTTNMELKKLVYLYVINYAKAQPELAILAINTFRKD
SLDPNPLIRALAVRTMGCIRLEEITEYLVEPLRRSCKDPDPYVRKTAAICVAKLFSIRPD
MVGEFIEELTTMLSDSNPVVVANAVAALSEIESNVNKLLAALNECTEWGQVFILDALAQF
EPETPRAAESVLDRVTARLSHANSAVVLSAIKVVMKLLDKVTVHRKLCPPLVTLLSAEPE
IQYVALRNIELIVQKRPSILASEVKMFFCKYNDPVYVKIEKLDILVRLVSEKNVDQVLSE
LKEYAFVRKAVRCIGRCAIKLDCAAERCVAVLLDLIQTKVNYVVQEAIVAIKDIFRKYPN
QYESMISTLCENLETLDEPAAKASMVWIVGEYVDRIDNADELLETFLETFHDEPSIVQLQ
LLTATVKLFLKKPAHTQDLVTKVLKMATEETYPDLRDRAYIYWRMLAKKVVFAPKPPINE
DADALDYNTLDRLIGNISLLSSVYHKAPETFVAAQRSVVLAEVSLQRVTRSEAAKTAADE
RAVVSKECAEIRTAFDGRYRHRNVAKVLFISMLGYPTQFAQLECLKLLASPRFAEKRVGY
LGLSCLLDEVLMLATNSIKNDLQHPNQYVNGLALTALGNIGTGEMCGAIMTQVEDLLRCS
NPFIRKKAALCGVRVVKRDCEEACLPALLANHGVLISACALITALAERDTLVKSLKITDP
LLQCRLLRVLALLAGDAESSASLSDVLAHNVGNSVLYECVRTIMTIEDDPGLRVLGVNIL
GRFLSSRELNVKYVALGTLQQVVMRHRDILLDCLKDQDLSLRRRAVEVLFCLITDDNVRG
LVELLNFLLMLNDAFKQFVVNKIAVAASRHAPSTRWQIDTLLKLMTLGGDAAITYSFVDL
VVPLHSYVVHKCYFSFQHSLLWQAGVYCVGEFGDLLVPKAKQGVLTAAAKRLVGLLKRFE
TSNNVEVQQRSSEYMGLLEHFLLLVSRQGKVRLSRWYLLPMKERSELLREAASRVLQRSA
KQCNVVEDTKLVFKRYASLFFIACVDSNENALLTLEVIHHFVEILDRYFGNVCELDLIFN
FHKAYYLLDEIICGGELQETSKKAVL
>Ehux1 
SAVFILDMKGKVIISRNYRDVPMNCVERFSGLEAENDEPVWLEHGTTYIYIKYNNLYIMA
VTQRNSNAAMILLFLYRLVEVFKDYFKELEEESIRDNFYELMDEMMDFGYPQVSEPKILR
EYITQSWRSEGIKHRKNEIFLDVVERLNLLVAANGTLLRSEILGSLKMRSYLSGMPELKL
GLEMEDIKFHQCVRLARFENDRTISFIPPDGEFELMSYRLNTQKPLIWIEAVVESRIEYM
IKAKSQFKQRSTANNVEIVVPVPADADTPFKTSIGTVKYAPERIVWSIKQFGKYLMRAHF
KPPITVKFEIPYFTVSGIQVRYLKGYQALPWVRYITQNGDYQLR----------------
------------------------------------------------------------
------------------------------------------------------------
------------------------------------------------------------
------------------------------------------------------------
------------------------------------------------------------
------------------------------------------------------------
------------------------------------------------------------
------------------------------------------------------------
----------------------------------------------------SCKTQADE
RACIHKECASIRTAFNNELRHRNVAKLLFIHMLGYPTHWGQMECLKLIAGSKFLEKRIGY
LGLMILLDEVLMLVENSLKNDLQSSNQYIAGLACCAIGNISSAEICRDLSPEVEKLMVGS
NPFVSKKASLCCIRILRKELCDERIGTLLGNHAVLLTCLKLMREMCITETLIAALKIVDP
FLQVEILTMLRVLGGHSETSDQMNDILAQNAGNAILYECVLTIMAIEVESGLRVLAVNIL
GRFLINRDNNIRYVALNTLHKVIQRHRNTIVDCLKDNDSSIRQRALELVYALVNEANVKV
LVELLSYLLACDVEFKDELTQRICTVVEKFSTDKEWHVDTIIQTLSASTSFETVCSMIAL
ITELQAYATHKLYAKLADQTLLQLAVWCVGEYGEMLIVTTKEYTINAFVKLIHKQLAAYS
CSMSLELQQRSVEYSSLLKHFVLLISRQGKVRLTKWYSAMPSERARAVREVSAVVLSRQQ
KQCNFLEDKKIIYKRYASLYFLACVDEEDNELIVLETIHHFVEVLDRYFGNVCELDLIFN
FHKAYHILDELLIAGELQEPSKKAIL
>Tpse1 
SAIFLTDLSGKPLITRNYRDIPLTSAEKFTQLEVEENKPVFSAGGETFVYVQHNNLYLCA
VTCKNSNVALVLTYLYQLTSLFQDYFTTLNEESIRDNFYELLDETMDHGLPQSLDSTILR
QFITQSWRAEGIKHKKNEIFLDVVEKLNLLVAANGTVLHSEINGAVKMKSFLSGMPELKL
GLELEDIKFHQCVRLARFENDRTISFIPPDGEFDLMTYRLDTHKPLIWVEAVVESRIEYM
IKTRSQFKSRSVANNVEISIPVPPDVDSPFKSSVGNVTYLPDKVVWTIKQFGRYLMRAHF
KKPIGIKFEIPYFTVSGIQVRYLKGYQALPWVRYITANGDYQLR----------------
------------------------------------------------------------
------------------------------------------------------------
------------------------------------------------------------
------------------------------------------------------------
------------------------------------------------------------
------------------------------------------------------------
------------------------------------------------------------
------------------------------------------------------------
----------------------------------------------------ACKTAAEE
RAVIAKESAMIRTAIQEQYRHRNVAKLLFMHMLGYPTHFGQLECMKLVASPHFPEKRIGY
LGMMLLLSDVLMLATNSLKNDLNSTNKFIAGLALCAIGNLATGDMSRDLAPEVDKHLGNA
KPYLRKKACLAMARCLTKDMVEDRVVTLLNSHGVLITVVQLMTRVLVQDSLVKLLRISDP
FLQVQLLTLLRLLGHNVKASEEMNDVLAQNAGNAILYECVQTIMAVESDDGLRVLAVNIL
GRFLLNRDNNIRYVALNTLAKCIARHRTTVVDCLKDPDISIRQRALELIYHLVNQENVEA
LTELLNYLVLCPREHRSDICTRVLRVVDKFSPDDRWRVDTLITMLTIAGRENVQSSTVVY
ISDLRAYSTHKLLKALRDDDLLNVGIWCIGEYGDLLLLEVKQRVLTCFTKKLQNLVKKHE
GSHSLELQLRSCEYGALIN-FIVLMSRQGKIRLSEFFSYTETEKRRILRDIAADVLPRQA
KMCNIIEEFKFVYRRYASLYFVVGAPVEMNELIVLEQIHLFVEALDGYFNSVCELDLVFS
LHKSLMILFEMFIGGMLCESNRREVL
>Esil1 
SALFIMDLKGKIIISRNFRDVPMTVSETFSNQEREMEQPIFTVEGVTFVYVQYNNLILMS
ATKRNSNVALMLVYLYKLVDVFKDYFGELEEESIRDNFYELLDETMDFGYPQTMESKILR
EYITQSWRSEGIKHRKNEIFLDVVEKLNLLESSNGTVLHSEIVGAVKMKSFLSGMPELKL
GLELEDIKFHQCVRLARFENDRTISFIPPDGEFDLMTYRLTTHKPLIWVEAVVESRIEYM
IKAKSQFKSRSIANNVEIIIPVPNDVDSPFKASIGSVAYLPDQVVWSIKQFSQYLMRAHF
KAPIQVKFEIPYFTVSGIQVRYLKGYQALPWVRYITQNGDYQLR----------------
------------------------------------------------------------
------------------------------------------------------------
------------------------------------------------------------
------------------------------------------------------------
------------------------------------------------------------
------------------------------------------------------------
------------------------------------------------------------
------------------------------------------------------------
----------------------------------------------------ACKTAAEE
RGVVAQECARIRTAFDTEFRNRNVAKLLFIHMLGYPSHFGQMECIKLITSPNYMDKRIGY
LGLTLLLTEVLMLVTNSLKVDMHSSNMFVAGLSLTTVGNLATPDIARDLMMEVEKHLRGG
RPYLVKKAALCCIRILRHEHVEERIMEVLKHHGVLVAGVQLITAVVESDSLVKMLRVSDP
FLQVHILRLLRLLGHAEGVTDTMSDALAQNAGNAILYECVQTIMTLDTENGLKVLAVNIL
GRFLLNRDNNIRYVALNTLGKVVQRHRSTIVDCLKDPDISIRQRALELIHQLVNESTVVS
LTEMLNYLVVAMPEHKAQLCDKITAAAERYAPDRRWRIETLITMLSIAGSHRITSGTIMY
IGEFHGQAVHKLAAALQEDMLMKVAVWCIGEFADLLAASSRSSALTALAKRVEEMLEGYR
SSITLELQQRSCEYLNLLSNFLLLISRQGKTRLTKWYQYSAKEKARTVREITSTVLARAL
KMCNFVEDKKIVYKRYASLFFVACIDQDDNELITLEKIHLFVEVLDRYFGNVCELDIIFN
FHKAYYILDELFIGGELQESSKKEVL
>Psoj1 
SAVFITDLKGKVIISRNYRDIPMSASAKFTRQDKDSEQPVFTEDGYTFVYLKHNNLYLMT
VTKVNSNVALMLMYLTRICQVFRDYFGELEEESIRDNFFELLDETMDHGYPQTTEARILR
EYITQSWRSEGIKHRKNEIFLDVVEKLNLLVSSNGTVLHSEIIGAVKMKSFLSGMPELKL
GLEMEDIKFHQCVRLARFESDRTISFIPPDGEFDLMTYRLATHKPLIWVEAVVESRIEYM
VKAKSQFKSRSIANNVEIVIPVPPDVDSPFKCSIGSVTYVPDRIVWSIKQFSRYLMRAHF
KAPIQVKFEIPYFTVSGIQVRYLKGYQALPWVRYITQNGDYQLR----------------
------------------------------------------------------------
------------------------------------------------------------
------------------------------------------------------------
------------------------------------------------------------
------------------------------------------------------------
------------------------------------------------------------
------------------------------------------------------------
------------------------------------------------------------
----------------------------------------------------ACKTAAEE
RAVIAKESALIRTAFEKQYRHRNVAKLLFIHMLGYPSHFGQMECVKLIASPYFAEKRMGY
LGLILLLTDVLTLVTNSVKNDLNNQNHFIVALSLTCVGNVASADMARDLVMDVDRHLRSD
NDHLRKKAALAAIRVFTKDLVEESILGLLRHHGVLLAGVQLITEVVLLDKLVRQLRIADP
FLQVAILRLLRLLGDNEEASEAMNDVLAQTAGNAILYECVQTIMTIESDSGLRVLAINIL
GRFLLNRDNNIRYVALNTLSKVVQRHTNTIVDCLKDPDTSIRQRALELIYSLVNSSNIQS
LAEMLNYLVIAPNEQKAELCSRIAGS-----------------------------SLITL
IQDLHAYVVHKLFWAL-HDDLVHVGIWCVGEYSKLLLDITRAYSLNAMVKKLNAMISSFN
TSMVLELQQRATEYTTLGQ-----------------------------------------
------------------------------------------------------------
--------------------------
>Tvag3 
SSVFLVNNQGVILIEKQYKKVSRTEIEQALLIQTKGSQPAIIEGDFTILLHKQNEIWVVG
VCEGDDFAQFAISLLQHIGSLIEDLLKGATEISVKDEYYQILDLAVDYGFPFLDEGNSIS
TVINRPWRQMGVKRLTNEILLDFVETIDLVVSSNGRVDFSHIRGEIQVSSRLSGKPMAKL
VMHFEDVCFHRCADTPD---AKVIPFIPPEGKFVLLKYRLSAQNAPIWLVPKFTGSVTFE
IALRPDQNLSKGIENIVIEFEFPRGVNTPLAAPEGRASFDSKTVTWNIPFFKKITFKGSA
HPVVTAQFSVTGAIPSGFKVDHLDAERLYKGIKYISKAGSYEFRLFPTIQNNLQSTDKLN
GIKALLAVMSKGEDVSSFFPLVVQTSEDEALRHLSYIYLVHYAENDPDSALMSVNTFQRS
LTDSDPIVRAMALKVLSSIRNTEIIEIVLDSVTRCALDLSPYVRKAAALAVVKINETSPD
YIEELIPIVQRLLNDQSLVTISGALYAAEKIHPIYRTLCQALNRLDPWGQAIAMHMLQRY
ARRNFPKPSGLIKSVQPLLASITPSVVIAAASLFFYCAPPLK-VPLIAKPLIRLLYVDSA
TAYAALLSIASFVADNAEPFIPHIRHFFLFDDEPIFIMKLKLQVLSQLARPSNSDILMRE
LSQYIIATEAVKAIGRTASLAGDSSVSCIDVIVKMLSSPVQSVVNQAARVLSLLLRNLPK
QTPSILKKLLKAFIKITDSETKACVMSIVGDKCELIPYAHEVLRRVTNDFANSDPCVKLA
ALELSAKVLYVRPKESVELVKYVLTLGFYDQNINVRDRARLIHSLLTLEIRKTPKKFVLK
SDVVWGVDSVKASNIEAGTISQIIGINKTSLVV-------------------STLNNTVE
E-FISELVAEIQENAKDEDKGPLVQQVIFLNLLGYDTAWADFMILEVLSSNDYSLKRLCY
TAAGFLSNDVVLMATNRVRKDLTTNNPLFTTLVLSSIPSYLSIPISQHVANDVVSFMSSA
RADIRQKAIANFYNICVVALRTPALKARLDEPSVLFATLNVMTEFCRHNKLYKMLEPASN
WICLKLIILLRMLCVEPRLPKKLIPTFTTTGSATVLFELVRTIIEVPITNVLLTYATERM
KNFIDNSDANLRFLCLKLFIKLMAQNKEIISNCLDSSDEATRLLALDLLMALANSKTIDG
IVKMFLHFKESISVFKNTCITRIIEVCSKVISDFNWYIQVIGDFLDEGGFTIISNQFMDL
ATATRESLVEMMGKILSMRNLLLTALYIIGEYSENSKERVQVSALSTAFKQAESLFAEFQ
TGIYAEVQDLAVTTMQLIDYGFFVINENGDIRLARAYVVSQETRNRLAHEVFRMVSTRAS
NLCNILPKVSIVYRAYASLFVITVVDECENPLAMLDIIHTFVEVLNGCFKDVSEVQLAFN
PDKALQVLDSLINGGLIFETQTDVAL
>Ehis3 
KALFIVNCSNDIIYQKNYGTIDKGVLVPFYDTTIPNIPPVINCNTYCLFHFCRNSVYFIA
VTDIDVPPLFISSFLQRIRIILYCYPGSFNDNTLKQDYIQIMDQLADGGFPFITEPNTID
ALLNEPWRKDGVIHKTNEILFDVNERISTVFNVTGKASRTEVLGEVVCISSLSGIPDVTL
RFIMDDVSFHPCIRIGKWEQQKVLSFIPPDGKFTLFNYRVRGTQAPIKLGGSVKGLVELS
VYSNN--PLKSELINQQVVIEFPVSVTSCLVVNTGKYIFDGIKLIWTIGKHKIPTISGTV
FTKVSMNFQIINYAASGLRFKHLDPYQVRKGVKFTTYGGRYLIKSIEPLRKMLFAPDKLA
ALKAIIKLENTGLDTSDLFAEIAMGTQEMELRKLVCMYIVNHSEKDPTNALMAVNTMHKA
LSSPHTFIRTTALQSITSLRVRDIAQLMVIAVSKAIKDTSPYVRKAAALAIPKIYNLDER
RFDECVNLIVQMLDDKNPIVLGSTCYAFLQVHKHYIKLCQALIDCEEWGQVPIMTLLMHY
ARTQFTDPNLLISSVSPLFYSMNPAVVVQATLLYFHVGHQQD-RIKAARGIMKLTSSSQQ
FLYPVLLSL---IQQQPNVFFDYLEDFFLYPDDPTEICELKLEIVTLLVQETNCQKILDE
LKDYTIVTLAIQAMSRLAMIMPETSERCMVQLLQFMSNKNPEIVAEAVIGIKKLLQNDPE
RDLRIIGKMSKLLIDMKIPQARASIVWVIGEYSQMVPLGPDILRILAKTFVEEDECVKQQ
VLTFAGKLYITNKEQSEKLVRYIFQLAMYDNSFDIRDRERLLRRFLFKELFKHAKDILLK
PTPVITGFNQQRQGLLEGTLSHYLNTIINGYTDKEESDFIGSDEHQN-----LRSNAGNE
QAFINQTIADIKKDIDMKRKAICIQKLTYLEMLGQETNWSGFHIIELSAKQSFWMKRVAY
LAAQFVYM----------KKDLQ-GTAYESCNACACFSAIVNESLARDLAAELVKLLTSG
KDFLRRRACLMMYPMCKEALRPAKMKEKLKDPTVVAAACVSFVELVKHEILYEIIKQNND
LLMTKAIKILGMLAVELRLAKILVEPFNSNITSPILFELINCIIGLNKHIPTMKTCLGKI
NMMIQDNEGNIRYCGLKLLGLMMIESRDTVLACLSDPDDSLRRTALELLIGMVTKKNICE
TVKLLVIVEKSENSYRDELFLKIIEIIKKNVTDFEWYLKLLSRLSTQQLEQVVSKEISNI
MVDIRLFGITLLKTIITSHNLLVECAWCVGEYIYYLTPDVQASFLEAAFKEIDSTLTPFA
QSTHLEVQERACFMLAIVRKAFIIINNMGKIRLVRFYNHMKEEQQKVVRDLYALLCKRTG
KSCNIISGITAVSRTYATLSFICVFDDNENELFIHSLIQNIVEVLDKCFENVCELDLVFH
SDRVHYVLNEFIQAGLILNNDIDSII
>Otau3 
DSLFVLNNRTESLVAVKHWITSSEICERVFERDSAEGDACVADQDSYGFHISRGEITYAA
TCSRETSPLLMIEFLSQLYDVLRAYFDSVTEAVLQEHHYQLLDEMVDSGVPVNMHAGGLK
VLVPPPWRSNNIKYASNEIYLDLIESIDATIDAEGKVLSSAVYGSIEVNSRLSGMPDINL
TLLIDEYNFHPSVRVKQDPNQWQPRYIKANPWLKTANSDNPSSPLPLYIRPQSAGRVSVV
VGSKP--AFEKPVESVSLDVRLPSRVLSAPSATHGEATFDVASVRWSIPKFDKPCLSVQV
TPSAVASFKVPGAGVSGIKVETLQKYKPTQGVRYHTKSGAVVVR-------------KLD
ALKKLIALMAMGRDVSVFFPSVVVVSESFEVKVLVYMFLVRTADQKPEEALLSINSFQKD
LAHPNPRVRALALRVMSSIRIQVIVPVVILAARKCAVDPSPYVRKAAAHAVPKIYRMDNG
RQEELIEIIETMLRDSTPFVLSSAVMAFTEVHRHYRKICRMLVDMDEWGQILLCEVLLRY
ARSQFLAPDTLLRCTRPMLQSQNSGVVMAVAALHFYLSPAAD-LPKVVRALVFAAHSKPE
SQHIVVKNICTMVATQPLLFQSHFNAFFITPKDPLDVRALKLEILTHIVTSDNASLLLRE
LQAYLFVALTIRAIGRCAAIMPQIASVCIRSLLELSLHPSPKVASEAVVVIRALVQQNPK
EHIVVVMRLMRRLDQLMAPEARSAVIWLAGGEIGNEENIKASDKELREKFADEHEMTRQQ
IVNTCCKMYVQDPLRMSTSLKYVFALGASDPSVDMRDRIRVFRALFPSVKQHGDAIILCK
PEPKLPSPAMQTCEHALGSLSHFLEHVAPGYTP-------------------IRAHKDGQ
REFINKCLVDVRTEVDVRTKAVAIEKATYLHSLGHSMHWASFHVVELMSTQNVKYKRVGY
LAASQSFGDVVLLIPNLLKKDLASPNPAEAALALTCLGNIVTPELSQTLVADVYSLLNNH
KPDLRRRACLCLYKCFLRALRPTRLTECLDDQSVVQAAVTVLSELAMHNKFYKLLTSSSN
WMTIKLVKVFGALALEPRLAKKLAGPISETSAKSLMYECVRAVMGMTSQEKVIRQAVDKL
KDMLEDHDPNIKFLALHALTYLLAEHKGNIFECLDHEDSNIQYCALKIVCGLVTKRTLID
TTVLMNCMGKADQRFRDELVSSVIRICMNLVTDFVWYLSVLADLIRVPCSSLIGEQIIDV
CLVIREAAVGILAPLLLDVSALKAVAWVVGEYAHHIVGDAQAVYVQAIFKKVSRRIEPLT
TSFNLEVRERSCQLQKMLG-----------------------------------------
-----------LYRHFATLYFCILSDRSESELAMLDLIQVYVETLDKVFENVCELDLIFN
SPKAYTVLDETVVGGLVLEISTNKIL
>Tbru3 
TGLFFLNKHGEVIIEKEFRKVPRSSLEDFWCTYMTEEAPAVITSRFAFIQIHRNDVVLLA
VATSECFPLFVMEVLALAAKVVQKYLKVISESTLRENFYQLLVELIDNGYPLTTEMHVLE
ELVLPPWRDPATKHSSNEIFFDIVENLDCIVDCEGNVVQSAVRGAVEVNCRLSGLPEVIM
RLCIEDIAMHRCVRRSRYEVDRMISFIPVDGKFTLLQYRCANSQVPFYVTPQITGRFNCM
VGFRGAARREYEIQKLIIHLPLPPQTEAVHSISHGNTNFKKARLVWNVGSLHRCSLSGEF
GGSALVEFSIPNYLLSSIRVDSVQLTKPYKGVKYVTTAGRFAVRKPEDLRRHLNSDEKSV
AMKRIIAQMCKGYDMSTFFADVVKHSPSVELRKLIYFFVTHYAEERPNEALLSISAFQKD
LMDHSMHVRSLALRMLSAMRIPAIHTLVMVAVQKCALDTEPLVRKTAAISLAQVYAVNGS
EADLIYSILQQLLADKNSEVAAAAALSFVEIHKVYRNLCRVIGDCDEWGQVVLIHVLLRY
ARTQFCDPNELLDSVKPLLMSLNSAVVVAATAVICHCGPKAD-MDACTLPLLRLLAGPDE
RHSVVLSTIHTIVLTHAEPFVPYIREFFLMPQDKREIRILKLSIISKLATANNFPDLFRE
FRHYTHVVDAVRGLGLIAVRLSSCTSQVMRVVLPLLSHKNAEVVSESIKVLQLLVGRQTA
---RLVYRLLQRVGEVTSDSAKAVILWLVGENIHNVIAAPECFRILVKSFKTEGSEVRKQ
VLMLGCKIWMFVAERFRQLFFYLIELANFDDDYDVRDYARLVGCAVDKRMLLFRE----K
KQPQSSDPYAEHTHYELGSLSHFIGKPFTGYHPGSRSNAVREVINDKTTASVLRSSNESE
AEVIEQCIADIKSEVVQSVKVTAVLKAVYFSMLGYSATYAAFNIIEVMADKMFGYKRIGY
MAACLTFTEVLPLLTALLKRDLSSTNQYEVGFALYCISTVSSPDLARDLVVDVVNLLSHP
RNYVRKKAVLSLYRIFFESLRPPRLKEKLDDPAVRGALVCVLCELARRNPFFSMLSIQSN
WTLIKIIKVFGYFALEPRLGKKLVDPIIRTGAKSVRYECILAVAGMSKTPSLTKIVAEEL
RVFVEDSDQNLKYLGLDAMSRMVGGHRDVVLACLDDIDTTIRRKALEVLSGLVTKRNFVS
TINNMMCVRLPPDEWSNRVLATVIEVAQTYVQDFEWYVKILLDISLVNLSTGALVELVTV
LTAVRQFGVNELSQLLSNTNVLKAAAFLCGEYPYWLQPEVQVVCVTAVGKNLLGLQL-FR
HSVHPDVQERASMILYQLNKAVIIINMVGKIRLLNVYEEIPLVQQELVQRVHSLISRRGA
DLCNFVDDTRVVYRHYATLCFVFVVDSSESQLAILDLIQVFVEVLDRTFENVCELDLIFH
SDKVQLLLMEMVMGGMVLETSREEVL
>Lmaj3 
SCIFLLNEHGEVMVELQFSQIPRSMLEGFWAMAPSEAPAIVAYGGTVFSHIHRNNVFLVG
THPSDDTALVVIEQLCLVARVLTTYLSEVTENTIRENFYQLLQEMFDYGYPLTTELCSLE
ELVPRPWRDPETRHNTNEILFDVVESLDYVLDSEGRCVRAAVQGSIEVNCRLSGMPDVVL
RLVVDDVAFHRCVRLDRYEHDRTLCFIPPDGKFTLMKYTCKSSLPPFYVTPQVTGRFHCM
AGIRGVAEKDKDVQRLSVRLLLPPNTSSLTNCSSGTTVFDRSKLTWSVGNLSAPSLGGEF
APSRSVSFQLPNRIMSSLRVDSVQIGKPYKGLKYLTQSGSYFIRKVDDLRRSLSSEDKRD
GMKRIIAQMCKGSDMRHFYPDVVKHVPSIELRKLIYVFIVYYAEDCPNETLLSISAFQKD
LLDPSMHVRALALRMLASLRILAIQPVVMVAVRKCANDMAPLVRKTAALALVQIHTLARQ
ELDRVRQLLRTFLSDRNPDVVGAAAMAYTRIHGVYRRLCRILMDCEEWGQVVLLRLLLRY
ARQHFVDPSGLLNSTRPLLWSMNSATVVATIALFCHCGTRR-FQEACVKPAMRLLNTCTE
GHIAVLHVVYALLLLQRDAFLPYLKSFFLLPLDAADVRHLKLRILSRLVTPATWTEVSLE
FRSYLAVVEAIQGLAQAVQQCPPFAAHTIRLVTPLLRTSSPAVVAEAVAVLRVLVQTDPV
RISRLACQLTLDIQRITEPSAVATILWLTGENISKHPAAPDCFRVFAKRFGGLTSEVKRQ
VLTLGCKVWVHGNSELSERFKRVYHLAKYDDDYRIRDEERIIEATFDSGTFAGVQTALLK
PLPDVNDPYADRAGLEMGTFSQLLGSAVRIYDP-------------------SAPGGTEE
EA-VDRYIADTKNEVDPFVKMVAIQKATYFHMLGYSSQYADFRVVEMMASSIFLHKRIAY
LAACLTFTDVIPLMTASLKRDLSSSNQFEVGLALYCIASICTPDMAHDVVADVVNLLGHP
RAYVRKKATLSLYRVFLSSLRVVRLKEKLEDPAVRGAVVCVLCELARRNPFYSLLSVHSN
WTLIKIVKVFGYFALEPRLGKKLVEPITNTGAKSVQYECLLAVAGMSQVSSLKKLAAEKI
RGFVEDADPNLKFLGLEALSLLVADQREVVLRCLDDPDSTIRLKALYLLRDLTTRKTVIS
HIEMLDCVRTPPDEWSNAVIRTIIETAQTWIQDFEWYLSVLLDLCVVELTVGGFMELVCI
LSGVRRAGVEEIVPLLTNVRILCAAAFICGEYPHWLPEEGEQRIVPSLAERAHRGLRRFC
HSAFPSVLERAHLVHYQVMKAVLIINTAGKIRLLSFYETISLQQQELVRSIHRAIARRGD
ALCNFVDDTRVIYRRYATLCFVFVTDSSESQLAILDLIQVFVESLDRTFENVCELDLIFH
SEKVQYTLMEMIMGGMVLEMSRDEII
>Bnat3 
PNLFILNGTGEVLIEKHWEKVPRNVVDLFMELKKEDVSPVIETPKLYLVHTRRGDVILLT
TVKKETAPLFILEIHNKIMQVMYHYFPSVNSRTIRDNFYHLLDEMVDGGFPFTTDINQLQ
AMIQPPWRRTGVKYHSNEICFDLLEEINCIIERNSNVAVCEVKGSIVCTCRLSGMPDIVL
TVLIQDAVLHRSVRINRFRRERVISFVPPDGRFTLLTYFLRGPQMPIFVRPSINGNVNIS
IGTKM--REQKPIEDVVLVIPFPKEMLSSLTTNAGSVNTVETAVHWTIPRLDKPVLEGSV
RPTLVLQFNAKSWNTSGLAVEGLDKYKPFRGVRTATRAGKFHIRKFNELRENLDHRKKLN
AMKRLIAMMTLGRDVSSFFPDVVKIVDNMEVKKLVYMFLTHYAEDNQQLALLAINSLQQD
LKSSNQRVRANALRAMSSIHIKVVIPIVMFALKSCVRDTSSYVRKAAACAIPKVWRTDSG
RKAELVDMITELLSNSEPNVLGATMFAYSQVHPHFRKICHLLADFDYFGQTVSLGVLTRY
ARTQFLSPFGLIRSATILLNSADASVIIGVCSLMFSIGPKHE-ARQCAPALARHLSNYRE
MQHVVLANISTMAAKRPAMFRQYVKMFFVYWDDPEFIRELKLDILAHLASDSTIGPILLE
LFSYVFVHTAIRTIGRCAMTIPDVAERCLHMLLRLVKNSEETVVAQAISVIRQLLQRNPQ
EHIAIIKRMAKFLFKVKIPMARTALVWIVGEYREMIPVAPDCLRQLAQTFREEAVEVKLQ
ILNLAVKLYLSNPRQTSLLFKYIMDLSKNDINFDLRDRARMVRVLFFEELKSKAKMIMKK
PPPETESPFQDRNSLVLGSMSHLMQHEVKDYQQ----QVLIVVEESKTVNCDIRAHKHNL
APYISGVISEIKNELDDDIKSCAIEKLTYLQLEGYEMSWANFNIVECMSMPWFGHRHVGY
LAASQSFTDVILLTTHLFRKAFSPHVMYETGAAISCLANIANKDLSMALLKDVYGMLNSS
RPYTRKKAVLVLYKLFQAALRLPRLREKLQDPSVRSAAVYVVCELARNNEFFKILTSSNN
WILIKIVKLLGSLVLEPRLAKKLRDPLYDTPAKSLLYECINTLISGKLTSSVISLCMEKL
RTFIEDPDQNLKYLGLLGLHKLMAEHKDVVLDCLEDEDSTIRRRAIDIITRMVSRKNMSG
IVRLLQHLKGAEGDYRNYVMGRIIQICSQFISDFAWYIETLLQLTVMVGTNAVALQFIDV
LVGVRKFAVKHLSALLRDKEVLFAAAWAVGEYPDLVK-------ISRLNSNTQIVYLH--
----AAIK--ICAYVL---EAILIINNYGQARLARFYNKPAFDQKKIIQECFQLLSKRSD
RVCNFLEDIKLIYRHYATLYFVFAVDASESELGVLDLIQVFVEALDKCFENVCELDLIFY
ADKVNYILDEIVMGGMVLETSLKQIL
>Atha3 
QCIFLISDSGEVMLEKQLTRVDRSICAWFWDISQGKALPVIASPTHYLFQIVRDGITFLA
CSQVEMPPLMAIEFLCRVADVLSEYLGGLNEDLIKDNFYELLDEMIDNGFPLTTEPSILK
EMIAPPWRPTDPKYSSNEVYVDLVEEMDAIVNRDGELVKCEIYGEVQMNSQLTGFPDLTL
SFILEDMRFHPCVRYRPWESHQVLSFVPPDGEFKLMSYRVKKLNTPVYVKPQITCRISVL
VGIRS--DPGKTIESITLSFQLPHCVSSALSSNHGTV-TILSNCTWTIGRIDKPCLSGTL
FPTFKLGFKIMGIALSGLRIEKLDPPRLYKGFRAQTRAGEFDVREDVNIAPLLDSKEKCE
ALKRLLALIAQGFDVSNFFPQVVKASQSSEVKKLVYLYLLQYAEKRPNEALLSINYFQKD
LGDPNPLVRAWALRTMAGIRLHVIAPLALAAVSKCARDPAVYVRRCAANALPKLHDLRLE
EHASAIEELVGILNDHSPGVVGAAAAAFTSIGKNYKKLCQILPDVEEWGQILLIGTLLRY
VVARMLSIHGLLQCTSPLLWSNNSAVVLAAAGVQWIMAPLED-VKKIVKPLLFLLRSSSA
SKYVVLCNILVFAKAVPSLFAPHFENFFICSSDAYQVKAYKLEMLSLIATTSSIASILRE
FEDYIFAADTVAAIGLCAKRLMTIPTTCLDGLLALVADGEAGVLVQAVMSIQTMIERDPL
RHEKVLIQLFRSLDSIKVAAARATIIWMVGVYCSLGHIIPRMLTTITKYLKSEASETKLQ
ILNTIAKVLISAEAGDFHMLKRIVVLGEYDLSYDIRDRTRFLKKLLSEDSVASQENIAAR
KLKSVSPITLHNRFYLPGSLSQIVLHAAPGYEPSVDLPLLITITVEGKINCEFRLQLLGE
SNFISRAVEEIRREIDLSTKSTALHKLSYLALHGVDMSWAAFHAVEVVSSSRFQHKRIGY
QAITQSFNSVMLLITNQVRKDLNSANEYEVSLALECLSRIGTHDLARDLTPEVFTLLGSS
KSFVKKKAIGVVLRVFEKAVKVKRLVENLSDPQILSAVVGVFCELATKDEFYKVLVSRNN
WVLIKVLKIFAKLAIEPRLGKKVAEPICETVAKSLVFECVRTVVSLSDNEAAVKLAVAKI
REFLVEDDPNLKYLGLNALS---LENKEVVVKAMSDEDPNVKLEALHLLMAMVNEDNVSE
ISILMNYALKSDPLFCNEIIFSVLSACSRIIVDFDWYLSLLGEMARIPHCQDIEHQLIDI
GMDARPQLVRVSWALLIDPAILSAAAWVSGEYVEFSKPSIKAIYIHSAFKSYFSSQEPTS
SSLAQESSS-GSLLVNVFTKAVMMMNTQGKPRLAKFYDYLPVEKQELIRGVFSVLCSRPE
NVSNFLEDSRLVYKHYATLYFVLVFDGSENELAMLDLIQVLVETLDKCFSNVCELDIVFN
YSKMHAVLDEIVFGGQVLETSSAEVM
>Ppat3 
HCVFILSDTGEIMLEKHWMQVDRSICAWFWKSERQQVPTVVAAPTYYVLHIVREGITFLA
CAKTEMPPLLGIEFLGRVADVLTEYLGGLNEDLVKDNFYQLLDEMMDHGFPLTTEPSILK
EMILPPWRASGIKHAKNEVYFDLVEEMDATVNKDGFLARCEVYGEVLGSSRLSGMPDVSL
TFILNDVSFHPCVRIQAWESNQKLSFVPPDGSFKLMSYRIKNLNTPIYVRPQFSVTVTVM
VGIRA--NVGKPVDNITLQLVLPPSVASSLTANHGSVLPNHTTTTWTIGRIDKPCLSGKL
YPTFLVGFKIMGVALSGLRSDRVDDYSAYRGFRAVTRAGNYEIREDGNIAMLLDSKEKVE
GMKRLIALVSQGRDVSSFFPQVVKATTSLEVKKLVYIYLVHYAEKRPDEALLSINSFQKD
LSDLNPLVRAWSLRAMSGIRVRVVVPLVVMAVTKCTRDPSPYVRRCAAHAIPKIHAIERD
LHKEALEEMVDLLNDSSPSVIGAAASAFLIIGPRFRKLCEMLPDVDEWGQAVLLDILMRY
AVARYLLCQSLLHWSTPLFRSQNSAVVMAVATLYWVFAPDTD-LKKIVQPLLFLLRSSKD
SHYVVLANIATFALQMPPLFASYFEEFFVRSFDTDPIRALKLDILTTIATEASIHTILRE
FQAYLFAANTVSAIGRCAVRLPAVRSACVDGLLMLALSQEAGVVAQSVLALRSIVQQNPS
EQEQVFARLVRLLDHMKVPEARAVVIWMVGEEGSELVMLPVVLRYLAVSFTKEADETKLQ
ILNCAAKIVLKSASILKETATLVLELNLSDLDNDIRDRARMLRRLVLTDVLTKLAKQLLK
APPVLPALAPDRSSFLPGTMSHIVNAPGYTSLPSATLKCLISVTFDTKVNCELRLQMVGE
SRYLAKALEEVRKEMDPIIKVTALQKLTYLQMACGDMSWASFCAVEVMTMTRFSHKKVGY
LAASQSFHDVLVLTTNLLKKDLGSKNEYETSLAIECLSRILNADLAAALTPEVFTLMASS
RSYIRKKATLVLLRVFVKAIRVKRLVEKMDDPQVVCAAVSVLCELTLKEEFYRLLDSSNN
WLSIKLVKIFGALTLEPRLGRKIAGPLCDVHAKSLLFECIRTVTGLRDHTGAVKLCVEKL
RENMDLGDPNLKYLGLKALAALMAESKEVIIKCLNDGDISIQRRALVLIMGMVSESNVVE
TV-LLRYAQSADASFCNELLSSILQTCGRIVSDFGWYVTVLSDIACIPHSEEVGRQLMDV
AISVRTDVVRACCGLLADPAALCAAAWIVGEHITRAPPRTRLLHFSVHAVYLQTVLKVFV
SYA-ISYQHRYFAKKEVLELAALIMNTQGKPRITKFYDHVSVRQQEILRVVYSVLSSRSG
NLCSFVEDTKLVYKHFATLYFVFVIDSAESELGILDLIQVFVETLDRCFKNVCELDIVYN
FGKVHTILDEIVMGGQVVETSSAEVM
>Ngru3 
KSFFILDKLGEIIIERHFLNVSRSVAEEFYTMKEQNVSPIISTKYVAHVFRHS--LYFVG
VVDREFQPLMIIEMLHRIVDTLEIYIEKVNEQNIKNNFYQLLDEMIDGGFPITTEIALLK
DLVRQPWRKAGIKYMNNEVYFDIVETLNVIVDVNGGSAVSEVFGVIKSSCKLSGTPDLLF
NFIIEDISFHPCVRYARYEQDKSISFIPPDGDFELLSYRMSNLMLPIYCRPQITANVNVM
LNLRHTHN--KSLDNVRVIIPIPTIDNQQLTTTVGSISYESSILVWNVGKLKSPSLSGKI
CPAVQVQFELDGVSMSGLKVESVQNYKPFKGVRYVTTSGRYEVRKFDEITKQLDSNDKLV
GMKKVIAMASSGKEVEPLFPYVCI-TKNVELKKLVYMYLVHFAEQKQEEALLSINNFQKD
LDDKNQFLRALALRVMSSLNVQDITTVILVGIKKCLHDMSPYVRKAAALGIIKVFRQSPE
ELAVCAELIGELLKDNNTMVLGAAVHAFNEVHPVFRKLCRYLVDCDEWGQCSIMQMLLRY
GRTHFQSPFKLLRSTAPLLRTRNSAVVLMVVNLHFYLSPRQEFSLKCVTPLLRILRSYRE
NAYIVLMSVSTIARERPEVFGNHLKDFFIYASDPAYVRNLKLEILSLLATDETVHSILKE
FRTYVFVNNTIKAMGRVASKIPEVVESCIGTLMNLITKGSEHIVAESIIAIHQLLQQNPE
DNKKIILQMAILLDDIKVPIARASIAYMIGEYIEYLPVAADALRILAKDFVKEDDLVKLQ
ALNLSTKLYLSKSEQINMLIQYVLNLARYDQSYDVRDRARFMRNILFTSTLHEKSDEIFN
SVSLNSKFVEDRARFLLGSLSHILNHSTSGYTP-------------------IRANKATE
DAYIRSCVSEIKDELDIKKKAVAVQKLTYLHMLGYDMNWAAFHILEVMSSPIFTYKRIGY
LAASLGFTDVILLTHQLFRKELKSANQYDTGLAVSAIANIATPDLAKDLASEILGLFNSS
RQYIRKKSVLCMYKIFLQALRPPKLKEKLSHPSVISSAVNVICELARKNIFYKLLTVTNN
WTLIKIVKLMGSLAHEPRLAKKLVEPIANTPAKSLLYECLITVTGMQEHMTVVKLAVDKL
KSFVEDKDQNLKYLGLAGLNNLLSDMKDTIMECLEDQDVTIRYRALDLLCGVVNQKNIKG
IVKLLKQLEKAEGDYRDFLIERIITSCSKAIANFKWYLDILIQLTNIKSAQLIAQHIMDV
LISLRQHGVNEMISLLTSPHVLYAASWTIG-------LQNSHWTLKRNLKKILMLQLVTI
NDKEMSLSSR---------KGILVVNNHGKARLSKFFEQVPFEKQQAVRECYSLVVRRPD
NVCNFLEDTKLIYRHYATLYFIFAVDQNESELGILDLIQVFVETLDKCFENVCELDLIFH
SDKVHYILEEIVIGGLVLETNKEEIL
>Ddis3 
SSFFIIADQGDILIEKHWRLMNRSICEYFWDLQSKSVPPIISTPKYYLINIQKQNVYLLG
VCQSEVSPLLVVDFLQRIYDTFVEYFSNITSATIKENFYQLLDEMADNGFPFTTELNFLK
EMIKPQWRKTGIKYTQNKIFFDIIEEIDCIIDSNGYIVSSEINGEILCHCNLSGMPDLTM
TFMLDDVSFHPCVRYSRWENDRVLSFIPPDGNFKLLSYRVKGIQFPVYVKPQISGRVNVT
VGAKGNVQNKLSIEDVVATIPFSKTTSSTLTANIGSFGMDEQSLRWNIGKIEKPFLNGTV
TPSIMLQFKIPQYAISGLTIDSLARYKPFKGVKCTTKAGKFQVRKIEEIKKHLDSPDKLE
SMKKLIAMLSKGRDVSEAFPQVVKIVKNLEIKKLVYMYLVHYAESQNDSALLSINTIQKS
LNDQSQVIRASALRVMSSIRVIDIIEVIILAIEKSVKDTSPFVRKAAAFAIAKVHKLDCD
KQEPLIDLLE-ILNDTSTMVLGAAIVAFNELHQHYRKICQLLADFDEWSQVIVLDILTKY
ARSQFRCPDSLLKSTLPLLQSRNNAVVMAVSSLYFYCAPSIE-AQKVGKSLVRILRSGPE
VQYITLTNISTMVTLRPSMFEPHLSEFFIHSSDPEYSIKLKLEILTRLATPENIGKILKE
FKEYVFVAATIQAIGSCASTVPDVTESCIYGLMSLLSNQSTVVVAESVIVLKRLLEKLEK
LEKNIILHLSKLLDTLQVPSARASIVWVIGEYCYRVPVAPDVFRKLVKSFSDEHESVKLE
TLNLGSKLYVQPNEKITLMFQYVLNLAKFDQNYDIRDNSRMLKHFYFQSINSNIKQIVIK
PIPTETSISEDRQRFTLGSLSHIVNHTALGYTAPILPNIYVQIQLLKIIRSNIRNHKKNE
TKFINQCINEIKEELDMQKKTVAVQKLTYIQMLGFDISWASFKIVEVMSCNKFSSKRIGY
LAASQSFNDVIVLATHQIRKDFLSSNQSEAYLALNCLSNICTTDLARELANDILTLLSTQ
KTHILKRAITVLYKIFLRSLRPPKLREKLDEPSVVSCSVNVICELARRNVLFRILTTNNY
WMLIKIVKLFAALTHEPRLGKKLIDPLTNSPSVSLLYECIQCITGMSDHIPLMKLCISKL
RTLIEHNDQNLKYLGLLALNNIMSEHRDLVLNCLEDDDISIRLRALDLLPGMTSKKNIGD
IVKLLDHLDNAEGQYKEQIIEKIIELCSMFITDFEWYINILVKLSQIQDSILIASQLLDV
VIIVRAYSTRQMIELLKNPKVLYAAAWIVGEFSGYVNHIQSVYMLNSLKVECLEIIKSFT
HSIYLNVQERACLINELLSKSILIINNHGKPRLIKFYEHYSEEKQQIIRELFLLVSKRTE
RSCNFLEDTKIIYRHYATLFFIFCVDSSESELSIIDLIQTFVESLDKCFENVCELDLIFH
IDKVHYILDEMVMGGLVLETNPTIIF
>Tpse3 
QSLFVLSPTGEVLIERHFRVTSRTVCDIFWSSEGLGGADAGSGGSLYLFSVLRDGLSYLA
ACPAETPPLLVIEFLHRIADTFVLYFNPADESAVKDNFYQLLEEMVDYGWPLTTEPNALT
DLIRPPWRKAGVTHPNNEIYIDIVEEIDAILNSNGAVISSDVSGSIQAQSNLSGVPDLIL
TFLIDDCSFHPCVRYARFEKDKVVSFVPPDGPFELMRYRVSKS-----------GQISLS
VTARSSRKGPLVIEDVTIIIPFPKFVRTALNVTAGQVVYDEAGAKWVIGKLKAPQMNGSM
QPPLLVTWKILLASVSGLNVSGLSHYKPYKGVRNITKSGMFQIRDAQFFEESISPSNLLK
GMKWLLANMSKGRNVSDFFPHVVKGAPNLEVRKMVYIYLARYANHDREMALLSINAFQRG
LADREPLLRSLALRVLTCMDVPDVLQLQIMGVQTCCKDSSPYVRKCAANAVGKLHPGDGA
QAEQLINIITKLLEDGSTMVLTSAMIAFCEIHGCYRKMCHLLTDMDEWGQVMVMDALTRY
CRTFFKQPRGLLDSSFSLLKSRNSAVVLAVCSLHYYCIASIKIRTALGKALVRIHRDRRE
IQYVVLVSIRTLVQECPSAFTPFLNDFFVKGMDPSFTRMIKLDILVSLCIDAAIDAVLSE
LRTYVFACAAIRAVGKCAR--ADIALNCLSGLVSLSEFSKNDLVAETIQILSQLW-SKDT
---ELKMQLVNDPAKVQEHAAVASTLWLVSEWATEAKIRLEILRLLASSFSELDPQIKLQ
GVHLSSKVLLMTADKEGALCEFILAMGRIDVLQDVRDRSRYESNILHASIILTRDTSTLS
DDKAKSIVQAETDMFRFGTLSSVMSRTSVSGLPSNGSELAGGLSVRMRIKE-IRTHRRDT
ALYISQNISEIKQELDFYTKSNALQKLTFLQMMGYTMSWAAFASVEVMSSPRFALKRVGY
LAACQGQPPVVLLTTNLLKKELRGENMYHAGLAINCLSNIATEDLGRELLPDLLHLLNHP
SPYVRKKALLCLYKVFLKGLRLDKIKQCLEHPSVVSCAVNVITELSDKNAFFKLLTSANN
WMLIKVVKLLGSLVEEPRLARKLLDPLCNTHAKSLLYEAVFTLCKADGSQGVVDLCVETL
RGFVRETDQNLKYLGLVGFGSLLSECKGLILQCLSDEDVTIRTRALGLLKFMTTKRNLVE
LIQLLSHVEAASGEYRCDLVDEIVRMCSSLLMDFAWYVDVLVILAGVRGIEEIIAQWMDV
AWPVRSYSVRR---------SLEMLVWETGQEGKESELPAAAWIVGDGNDDFDSRYDAFT
KGPYHALVQS---------KGIIIVNNSGKPRLVKFYQVFGERQQSVIRRVFQQVSTRPD
SFCNYLENIKLIYRHYATLYFVFAVDSQESDLGILDLIQVFVEALDKRFENVCELDLIFH
SDRVHYILDEIVMGGMVLETNINSIL
>Esil3 
QSLFIMSKTGEVMIEKHWRITPRNVCDFFWDNRHDAVPPILQTSKHNLIHVYRDDVFLLA
TCTEDVSTLGVIEFLHRVLDIMGDYFGNVDESAIKESFYQLLEEMMDNGHPLTTEPNALK
AMIRPPWRKAGVKYSQNEVYLDIIEELDAILNVNGQIVSSEVSGTIQANSRLSGIPDMLL
VFVIDDCSFHPCVRYGRFEKDRVVSFVPPDGHFELMRYRVRDHTPPVYCNPTISGHIHIA
VGHRHPRKGSMVVEDVTVTVQFPKVVRTALHVSSGTCLFDEALAKWNLGKLDKATMTGTL
SPPVQLSWKVPMASVSGLAITSLQKYRPYKGVRTLTKSGKFQVRNPMKVKEYLGRPDKLK
GMKWLLAMVSKGRDVSEFFSDVNMAVRSVEVKKMVYIYLVHYADNDRELALLSINSFQND
LRGSNQLIKALALRVMTSIRVPDIIQIQLLAVRDCAADSSPYVRKCAANAVPKIFVLDPE
QAPQLWQVVEQLLKDSNTMVLGSAVAAFTEVHPVYRKLCHLLADVDEWGQMAMLAALQRY
VRSHFTNPQGLLRCSLPLLKSRNSGVVLAVCTAHFYCSSRTGTMNQIAKAMVRILRNRRE
IQFVVLDAIRTMVADSPSVFRPFLQEFFVKAADPLFTCTLKLDVLTALVTKENCATILGE
LQTYVFVCAAVRAVGRVADARPEAADQCLHGLLTLVCSKTSVVVAEAVIVLRQLLQQNPN
FEGDVVRRLSVLLSFARAPGARASIIWTLGEYHQHISVAPDVLRVLAKAFPELEEEVKMQ
VLNFSVKLALREDTRVQSLASFVLEMARFDLSHDLRDRARFMTAMLGEAALLALHAKAGR
PPPVADGGGSGRSTLVLGTLSAIVGHPINGYLPASDTRVFIKVAADGNVYSDIRANKRDP
SDYISATIAEIKVELDAFIKAQAIRKLTYLQMLGYDMSWAAFYVIEVMTMPRFAHKRVGY
LAANQCFTEVVLLCTNHLQKEFKSQNPYDVGLAINCLANIATPGLSRDLISDLVQLLGNH
KPYVRKKALLAMYKLFIKGLRLDRIKERLEDSSVVSCAVNVICELADKNQFFRLLTSSNN
WMLIKVVKLLGSLVEEPRLARKLLEPLATTAAKSLLYECIHTMTALPFTRAAVRLCSEHL
RKFTEDPDQNLKYLGLVGFVNLMAEHRALVLACLSDDDITIRTRALELLTGMVTKRNLED
LVNLLQHVARAEGTYRDELIAKIILVCSRYLSNFRWYTGVLIDLSRVEGSKALALQLTDV
SLEVREYALHKSVGLLLEPSVLGAAAWIVGEYRPHLEPPRTQAVLKVLIAMVPGRLRALM
QSPHMEVQERASTVYHLLVRGVIIVNNHGKPRLVKFYQVVGEAQKSVIQRIFQQVAQRPD
SFCNYLEGTKLIYRHYATLYFVFAVDSQESDLGILDLVQVFVEALDKCFENVCELDLIFH
SDKVHYVLDEIIMGGMVLETNINQIL
>Psoj3 
-----------EEVNK-YR--EREDV------------PIITTSKYYLVSVFRDDLFVLA
VVTNEISPLFVIEFLHRVLAVFRDYFGNFDENSMKDNFYQLLEEMLDNGYPLTTEPNALK
AMVAPPWRKSGVRYTQNEIYFDIVEEIDAIIDVSGRMISCEVNGVIHSNSRLSGVPDLTM
VFVIDDCSFHPCVRYSRYERERVISFVPPDGQFELMQYRVVQEVPPVYCQPQITGTLDLV
IGTRGMPTNSLQVEDVTVEVTFPKSVRTVVNTEHGTCLFDEATVKWNVGKLKVPSLRGNI
KPVVLLGFKVPMSTVSGLNVETLLKYKPYKGVRTMTKAGRFQIRNLDRIRKLLDNKEKLE
AMKALLASISKGEDVSMFFADVVKIVASVEVKKLVYMYLVHYADANRELALLSINSFQKD
LADQNQLIRALALRVMTSIRVRDILQIQLIAIRKCAADESAYVRKCATNAISKVFVVDPE
QKDVLAEIIGTLLNDSSTMVLGSAVQALNEVHRPFRKLCHLLADIDEWGQTVTLNVLIRY
CREQFQAPEVLLRSSIPLLKSRNSAVVLAVATLHYYCTHSMATSTLIGKSLVRIMRNQRE
IQYVVLSVISSMATSRPDMFRPFLQEFFVRATDPAYARKLKLEILTSLVTDENVSIILRE
FQAYVFVTMTVRALGRVADAMPSVAERCLSGLMRLVRSSNEQVVAESVVVIRQLLQAIKK
DRLVVVRSLAAMMGRVTSPSARASIVWMLGEFNGNGTCAAESLRLLVKDFSDESTEVRLQ
ILNLAVKLGLRQKRTIQLLLQYVIELCKFDIDYDVRDRARLVRAALSASVVNPHKLFASK
PAPLIGYDDETKTRFTLGTMSNVVHHSVPGYLTNNMNNVLIGLEVQLLVVMRIRSAKGDV
SVYISQALQEIKAELDPFVKAQAVRKLTYLHMLGYDMCWAAFHVVEVMSYERFAHKRIGY
NAACQSFTDVVLLCTNLLKKEFGSTSEYEVGLAINVMANIVTTDLARDLLGDVLAMMGSP
KPYVRKKATLVLYKMFLRGLRLDRLKERMEDVTVVSCAVNVICELANKKQFFRLLTSSNN
WMLIKVVKLLASLVEEPRLARKLLDPLATTPAKSLLYECISTVTTALLYTAVVRLCNDHL
RRYIEDPDQNLRYLGLVGLGNLMTEHQELIVECLAVDDITIRMRALELLSGMVNPDNAAP
IIELMRQTLSADGAYRHELITHILHVCSVNIHDFDWYIHVLVQLARVPGNTEVARQLVDI
AVSVRSVMVDNMIELLMEKEVYYAAAWITGEYMEFLDGHVQTVFIQALLKVIMERLPAFV
QSEYIEVQERAVCLQQLLLKGILIVNNHGKPRIVKFYEHVPDEQQAVIRDIYTQVSKRPD
TLCNFLEGVKLIYRHYATLYFVFAVDKQESDLGILDLIQVFVETLDKIFENVCELDLIFH
SDKVHYALDEIVMGGMVLETNINEVL
>MpusTSET 
------------------------------------------------------------
------------------------------------------------------------
------------------------------------------------------------
------------------------------------------------------------
------------------------------------------------------------
--------------------------------------------GAQAMPKRNAVVRKET
ALATVRAQQREGYRADHLVGPICRLKNNSTASQLR-LAVVGHAEDEAGLAFTIRQGFETD
PAGPPSLEAHLRLLMHAPPRVERYVKGPAPPANDDSDATSPLSRATALDALVGVAPYGSD
ATGAWRRVVGACSADDQPPSPRVQISALNAVFEACVHVLTRADALLEWRACAALRAAPPP
KPRTIDDPVGLMRRALVEVQCGGYSTALACGFGMLSLSGSLPWASAGCAALFAAFDRPPQ
VNAVAMEDIRP-TPRGPGAGFDVASAAAETAAKALFGRKK--AAAAAPTAPRSRADALAE
MSKQSDGADAVAPVSKAAVAFTALPTMPIHQPLRALVNRVRLGLPDLRVVLAIALRTHPE
AI-IVMSPLGEILY-MDEKRAAAAASWTIGGKIAETADVEASLPGLKAAAPRNDVELSLA
TLRTVPGLCGRPGKAAQRVLTALTQAAEKGTLAAAAAAAWIASRHLDARVVTGLVAGLLD
KKTASEQRSAGTLSAGLACVDLLAQRCPAMIPGDKDPDDDGEASASDRLTAEGVPAPEEL
ER----ELVDLTASDHKHATKDLLARTLRVASHGATSTSAIPTLLSLLPDGAVSERYAYY
LVQRACYGAIVTALAKD-ASERKGARQILATRALSSAARAGASDAVDSACAAAIERFKDP
KGGSKKKILGAKRRILLRASQPNALPTPVADPIAARHALSTASAVASAAALLPALNDVEH
WKQA-ATEYKNAVDDDKNAAAK----AKRERSGAAVYETPATAA------ALARLCGTLR
ARALAERNGNG-----------------------NDPDAPACSRACEIILAIMKHDGLG-
--GGGGGESGGGGG------------GD-AKPSP---MKSPSKASSSSGGGGSSDRPIPP
RA--ALAAVEGLCASNAPRGAARAAAWTRG-GGGSAAPRYGGATIATACRSATGVVGEQL
SSLAISLEHVAAALSVGGGLCVIITSATGHVIIERFYDRLGEDQMRWRERLNEASSSDRV
AACGTSRDECLAWIRVGNVRFYAVGSGEYDELAVAEVLQALVTSTKGTKGGLDDERLFAQ
YGMLCLALDEIVSDGVVDAIDWDTAR
>VcarTSET 
------------------------------------------------------------
------------------------------------------------------------
------------------------------------------------------------
------------------------------------------------------------
------------------------------------------------------------
--------------------------------------------------MALSSATQAN
ILIGILGAASSGNDVSHTAPELLLPAANPHLRKLAY---CRHANLTETDYWKLWESIASD
VNNGDPEVVAAALRSLACLPSSQLADRLSELLKPCLAAEAAVVRAAAVLALSRVLLLEVQ
QAAALWDEVMDSLDER-PFVVGQAAAAASQLSSLTSFLSAALGPVPGPGQVVVCELLLAL
TRRLLTHPLRICETLADALPALLPAARADVLRKLWPLASRIDWKAAIASEMAGLLGAPPP
PSSAGLDPLGLLVTAVPSFRVQLYLGAILAGKVPAFTVQASASLLGSVASMRAAPPRPDS
MRSSAFFRSKVKATKGAAATAAASSSQRTATVWAYTSPAHATLRHELLQLLQQLV-HHPA
AAVSLARRVADTVVAMACPYVVPAILWLGVLQAQAVRSSQALLGRMVAEAEVTDEAHYLE
QFELLQGLLLKLPGHWDHRWELLLELLVYGTDLAASRRHDLLGSALALGLLVALTALQQH
GHAGAAVAVAKRLERILRCLTTIMTTPPVNLPPSPDLALLQSYSASA-TATNALKAYDEK
QSIISRTIAGVQLALDIGRDEKALMRIVYLVLLGLDGSAGTPLPVRMNAGGMVLTKAVDQ
LGLDALMTALRALAAIT-RASLTDDATYVQGLYETLRGLMDKVDALRAGRRGLAHIISQA
QGNKKKNLVADMRQRVEMLLRAQRSLSALSDPVCARHALALSSLVAR--AVEPLLKVADP
SERVALEAIRAMFGPRATTAAAMRAPGTRESSQSKILASWHLVMALEQPPGIFGRIARRL
LRCLQSRSQSLRAAAVLAESRAWRRWMRSLQGFLGDDNVSERAAALEALIWQGIDQPPTL
MLRAASGFTAAPIAWPSWLLAEMLGVLARTAMPAELVLELAGALAAGSPSGEALQTLWDL
APLAARAALQLLSPLCQEMAKAMAACWLAGEYGPVMANVVRVAAAQALAKPALEVLDAVL
ERHVSQYGTRAHGWPEAALHCFLVATRGGDVIYERFFDFTELEKAEIRAAFSAASSRMPP
DEQDFIALTRFAFVPVADTVFYLLGSGEYDEVGLVEVLRVIIQVLKDVLGKAPSSGLLLK
YAKLALVVDEVINEGLLEAVDKEAIK
>GtheTSET 
------------------------------------------------------------
------------------------------------------------------------
------------------------------------------------------------
------------------------------------------------------------
------------------------------------------------------------
--------------------------------------------MLAAAIAGAREPMLMY
IIRESTHSSPLSSTAPLLLPAVCISSSNTLVRRLAYSFICGVY---GEEWDMVFDMITRD
AQNDDVELCLCALECITVIPLKRLAE-VVPLLRDTVQSSIQDVRKVSIDVIVHVMMQALE
TMIELGKMMSSSLDDSD-LVFCATAESLERVPDSFEY---VFHGVSPWGDLLASQILSVL
QREILEISERFLDHFLPSACSLDSALALESCRAILELSRFNGWIKSVVEGCLMILQRRER
AMKLLLVAVRLLPSDAIRVCPNVINEVKSRSSRVEYLLLLTMAWIGPTGEKRRSHSAVMD
LLQHDFVACYAQACLLCPQGMKDIEARAIEFLEMFHSAEAAKLYMQLLSCCARAISHQRN
YRAQILKSVMSAFPIISFHTIRSRVLCVLSEFLYPLCNVETALKGNETE-KEKADLHKRD
LIRMIRLQFLG--TSAQRGRQELLISGNLRPRFEAKTLAESKGEVLGSLCLLRCAFHWPQ
SFAEMLSANRDHLKVRDPSMIQRIHRSHLRLMQSREETSALNQSFSSRARAS--------
------------------------------------------------------------
------------------------------------------------------------
------------------------------------------------------------
------------------------------------------------------------
------------------------------------------------------------
------------------------------------------------------------
------------------------------------------------------------
------------------------------------------------------------
------------------------------------------------------------
--------------------------
>EhisCOP 
------------------------------------------------------------
------------------------------------------------------------
------------------------------------------------------------
------------------------------------------------------------
------------------------------------------------------------
--------------------------------------------RVEDVSKSLSQTSKIT
ALTKIITAELNGDHHPELLMEV-NPCTEHQIKRLVLIYLIDKMDKGRPELILAINGLLQD
LNHPNEYIRGITLKFLCHVSEKEIIQPLVNAILENMTHKHVYVRKATANAIGHIYQVDPS
LVEHAGDILRKALEEKDSMTRVVIFSVITRYEHAIKFLISIAQQITTFSEPFIMVVLKFI
RLIYKSTPQFYIEILGCLISSNSLMVKLEVASIFPLITGNAHVVTQSIQTLVDVVCSSVN
VKIIGIQRIKMICSRYPVIKGSCISSLLRMLSIP-SIRKDVLQLVMTSLAPRNAGEIVTA
LRKEIFVVEVLVALRKCKEVN--EGVEIDDVMFEAL--TTPELAKEAIEYIEYRLQEQRE
---NTVARLIDFIEEVSDNKTLRSIIWMICEYCSHYDEVISMFKRLIVELIEEKETEEIK
TVVLADGTYGSKQTEKNKFFQKVGLRTMIEQMLVISSLAIGIAKICSNCIRAKGIQILLE
THNKMSQDCKEIIQNIIFIISGKKT--------TPAIDALINLSAEKRIRSKLEQTIFPD
KGVLQQRIVCAEQKINLVQCRLFLTKLIAVFTFTQEATELFFATTKLFYSPNVPLRQLLF
TALRSVYACDVFVVMNSLSKDATSTYDFQRSSALRTLGMILTDQTINSLERHYKQGIVDK
IPNVSVSALSTACKLALTHADVPEISTALSNHLVQYQAIRLLHILKKHDALIRCVVLRSP
YAHVELLKICKDILGERAFSKTLVEYIQTPNNDLVALEAIKLASQLELDASLSAQLMNSI
QVYLQSNKTILRFEAIRVVSEMSSTVRIDVESLLRESNRAILTLAIATSLNICNESSIDG
LLKVAKFMSELPDSFRTKVVNTVEKLAERYPSKYLTLLSFLSHSLTIKGVKAVVNTIRRL
CIRCRETSLTTLADYIEDCEIMKVFSF-IGEEGPHSKPIIRAAGITTLSKNIIEILKKCA
YDEDQEVRDRACFYSVFLDKALIIIDLDGKRLYSKFYENPNVHKQDIETRIAKAVSKGNS
EF--LLDKYVVLYRMVSDLIIAALTDPQENELFVSNALNCIVEGFEIIFDKDKKIALEF-
YDKIAIAIDEVIDDGIILEVDSEEMA
>PfalCOP 
------------------------------------------------------------
------------------------------------------------------------
------------------------------------------------------------
------------------------------------------------------------
------------------------------------------------------------
--------------------------------------------TNNEIQKKLESQKKIE
GMENLIFNIIQGVSYENLLMCVYIPHKDHRLKKMCHIFFVDKCNSDKEEMILVCNALRND
IISPNEYVRGSTLRLLSKIKYLKILDPLMETITKNLGHRHSYVRKNAITCIHTIIKHGVD
IIPNAVKEVEKILLEGDISTKRSALAMLTDIDQLYDTLLEVIHLIHVFDDSYLLINDENN
DKESDHNDYNVIKILLNMLKNVSYSVLYEGACCLLYMSTSALSIKTACECFIKLLINQNN
IKLIVIDKLYYIMCKWKNILENYAMDLLRALNFPRDIKVKILNLVLHVLTKRNVHLVLNV
LKKELYKKILIKSLQHICNLYSSECLHIVDLLLIYVNHNEQDINYEAAVCIRKLV-KNNN
FQNNILEKMIDSIFDIKKATILRIFFWVIGQYMEHMINLYDNLSPLLNNSNLSNSNIQTK
TVILEDGTYATNDKNKENTFVYNILYENDDILVICVSLTKLYLKLLSEIICSKEKKEMKN
NNTLDTTNSENKITKCIYILASIIKGEKNSKPDERFMDSLANLSVQKRVRSRFVNPHEGD
KASILQETRVFSSYPNTQKCLQILTKILYLIILTSECTDIFFSITKLFQSNNERLRRMIY
LLIKNLSEKEIFIVTSSLTKDMNSANDCYRANAIRVLSKIIDFSLATQIERYLKTAVVDR
NPFVSTSALLCGLNLYNNSSDINEVSECINHPMIQFHALTLLCSIKNQDALEKIINLSSS
LANCLLIKYASYLINNTAISNNCFDYLKNNKDAIILFECIKCIFELAIYDDILNECIKVC
QLFLLSSKIVDKFSIIRQINKLASKLNQDIENLLYDNNKSICVLAFTTLLKTGNETSIDK
LLQINNYMTADNTTFKIKIIEEVKNLCFIYPNKCNIILNFLSNNLRDDESYSTIDSIILI
ITNAEETAILQLCEFIEDCELLKVIRFLLM-HIPKTKSTIRIDGMYALFYDILVLLNCLL
ADNDDEVRDRTNFFYYMLKEGIVILDSDGKRIAVKYYNFKTVDQKLFEKDITEKIKKLGL
NYSNLLNKYVILCLSVNDIVIYIIGDDNDNEIILYEIIETVHQALNNITNNIGKKQLIDK
LDSVYLILDEIADSGIIMETSASVII
>OtauCOP 
------------------------------------------------------------
------------------------------------------------------------
------------------------------------------------------------
------------------------------------------------------------
------------------------------------------------------------
--------------------------------------------SAAELREALETGEKAD
AMRKVISLLLGGESMPQMFITIYVPSDDHTVQKLLLLYMIEKCGPDLPEMILLCQNLRNN
LQHPNEFLRGCTLRFLCRITEHDLLEPLIPSIVQNLEHRHPYVRRNAVMAINKIYAEGEH
LIPDAPEIIESFLSGENLGTKRNAFLMLYTHDRAVNYLMSNLETVSSWGDIMQTVVLDLI
RKVCRSDPTQYIKIILMLLGTNNASVVYECANTLVALSNAPTAIKAAANCYCQLLVSQNN
VKLIVLDRLIGLKKSYREMLQGMVMDILRAVSSPIDIKQERFDLVLDLINSENIDDVTSI
-----YRQMLVQAIHKCALKFPEVSGSVIYLLMDFLSDANSASSADVAYFVREIAFTNKA
LRPGIIEHLLDLFSTIRSSRVCATTLWIIGEFTEQ--EVDAALEVIRMSMDDVVEPVA-R
PTVLADGTYATKAIPVLPNLRELLLKGDFFLAVIASTLTKIALRAMTNAIQAECMLYIVT
LALEIDQDSKARLELCFHVISQPDEADREVWLQTPPSDALVNISIESAFAQRISPFVGIE
KGIVLQEARCFNDPQDVRKCQQVITKLLYLNIQGEEITEIFFSVTKLFQSKSSNLRRMVY
LIIKEISSDEVIIVTSSLMKDMNSKVDLFRANAIRVLCCIADAATLGQIERYLKQAIVDR
SDAVSSAALVSATHLTHADVDISEIQEAITSPEVQFHALGLLYEIRKSDKLVAQLALRSP
LAQCLLIRVMRDSTEEAAVP--LHAFLQSHKSEIVVFESIRAITSQQDLAHDLVSVVNVL
KLLLSSPKPSARFASMRIMNKLAANCNADIESLISDGNKSIATLAVTTLLKTGGEAIIDR
LLRIHSFMSDIQDDFKMMIVDSVRMTCIRCTHKYRVSLSFLSTYLREEGGFSIVRAIVQL
FSEAKELALSYLSEFIEDCELSCEVLYLLGEEAPSTNPSTRAAAISAMANRILVLLRRCL
FDADDEVRDR---------QGIVILDEDGKRVAVKYYDFSVIAQFQFERNLCKRSTHLSC
NDVELLVNHIAVHKSSHDLRFYMIASQSENELIIVSILETLYDSLHNLRGLVDKQSALEN
LDLVLLVIDELIDGGLILETDPNTIS
>Pfal3 
------------------------------------------------------------
------------------------------------------------------------
------------------------------------------------------------
------------------------------------------------------------
------------------------------------------------------------
--------------------------------------------DENDIIMNLECTKKIE
TMKHILIAHILKIDVSNLFFDVLKSINNLTLKKLIYNYLILYAEGNEELTILTINSFKND
LNNNNYQIRASALKAMASIKSIDMINILMNSLKKLSKDKSPYVRKSCADVIPSIYNIDKD
QFMFLRKILLDLINDQDVVVLSSAIMSFNSLHPYYYKLCSYLLIIHPYHQTYLIDLLLRY
CKMFYKDPLSFIDKLLLLLSSNSCSVVLMCISSLYHLTKFFYIIDSIINTLFRCTMEKED
MYEIFLKSVKHI-----IIYLDFISFFYIKPQDTNIIKSIKIDLLYILKNDYNLDEFL--
YILYIIIKKLFSYITSIALTNSLCLSKAMQHIIIMLNSNIKLYSYQSILSLRKLLKSHKN
QIVKILFFLCKILLSIHLEEVKISILWTLTKYQKYIDLLYDISRILLKSFHTSTKVIKIH
IIHFVFKIWIYSNENINNQTNDAIHNNNNNNNNNNNNINNNNNNINNNNNINNNNNNINN
NNNNINNNNNNNVNISLNKKTDFNQDQIKIYTETKIQQTFCNNSNNQHFKHENDGIYFDK
NKYDENDIIMNLECTNIYKKIETMKHILIAHILKIDVSNLFFDVLKNISINNLTLKKLIY
NYLILYGNELTILTINSFKNDLNNNNYQIRASALKAMASIKSIDMINILMNSLKKLSKDK
SPYVRKSCADVIPSIYNIDKDQKILLDLINDVVVLSSAIMSFNSLCIYNNIYKYVNSYEH
FCKINCIERCKMIEKDGMLE--VKEPQKENIGRGDNNGCDDNNIGRGDNNGYNNIECDVN
NNNLGNNNNNVRVSDIHINENNIHNFLEHPKECKENNEMYNSLLCLHPYYYLCHQTYLIR
YCKMFYPLSNKKINFNRSFINNLYNIDEDYEVDIEIFIDKLLLLLSSNSCSCISSHLTKF
FY--KEYIIDSIINTLFRCTVKHIIIYLKDDFVKYISEEVKISILWTLTKISRILLKSFH
TSTKFKIW--IYQYASIMLKGVLVINNNGKPRFLRFYDESNHEKQQLITKVYELIKNRLD
RCCCFIEDIKVVYRHFATLYFVFIIDSMESELGILDLIQVFVQVLDSNFENVCELDLIYN
YEQINYILDEIIMGGIVLETNIDTII
>Tvag4 
------------------------------------------------------------
------------------------------------------------------------
------------------------------------------------------------
------------------------------------------------------------
------------------------------------------------------------
--------------------------------------------ARDDLDKALTKFGVRA
GLQEVLTQLSLGVDVSPLLGSVICEAHDIPCKRMVYTILTSIACKDPETSILVTNSLLKD
CSSNNPIVCGMALRAICDIKVATMADELPKIIAIGLANSNPYVRRMAVLATIHLNKVAPQ
AIKEIVNRLYELLRDRDPQIICNSLFALSDIMKLIHHLVNSLPKFSEWAQSEALQVISKY
TPDSDKERFDIMNIVDPYLSSASASVLVAATKVLLALTDSKQVVQRVIPKFITHTSAAPE
VQYSIFKHLHVMARRFPAAFKPHIPHFLVAFNDTPYIAECKFEILKIITDEVFARDVIET
TARYVTIEASIKLLRDLALSINGAIKFVIMKFRSFFDMKRKNLINQCLIVLPDLMRRVPS
ALPELVALIPSEPDL--SGPALAAYAWILGEYGDKVADSVYCLEHVMLKFHDEQSMMKIS
LMTSLAKLLFVTPGEARPVLAAALAMGLHDAHPGVKARAHFLFQLLKRAALLTAKTSTEP
FVEDADAENIDMVFDEYNTFSVVFDKPESDWNVAKGSNVALTQCIEKSIKAEECKSREAE
EQIVGQWMQDVKKTLGLSDLYENVISLVHLTLLGYDTSFGQIQAVNLTQDSQMMTKALGY
LACSALFDDLIVLIVNSTQRDLSSGHPTSMALALTAIAQLVTPELIQPVIGFVGQCLNHT
VPIIRQKAVMCVHSFIEKTCVVPDLCRLLSDLSIVNAVVTTFTTLLDNKDLVRTAQVNAP
FILVNIYRLMQKIANSEGISEQIEPLITQPASASILYEAIRTAICLEL--TEIPQLKGAI
SLFMSSREQNYKYIGLSLLS---TEFQGIIIDCLEHPDPSIRLITLNLLHAMASPDNSQI
IVNMLKFLQKTKNEIRRDLSDRITDIASKYSPSPIWFAKTMEQLFSIGGDLEVAFQVMKI
IDEMRRSIVNLYLDVAQSARFVTVIAHVIGNYAELSDDNPREWVLNAILKEVLDVFENYK
QSRSIIVQNICYEALQLLNKFFLIVNRYGQTRLAQYYGRPSIERQKLESEIIRQCVSRNE
QSFTFHHDLKIVYKRYLAIYCIATVEEGANEIAVVSFFDFFFQTLREYFGDITEFHILYN
LPQCYTALNEIIVDGQVVETSKQKVV
>AcanTSET 
------------------------------------------------------------
------------------------------------------------------------
------------------------------------------------------------
------------------------------------------------------------
------------------------------------------------------------
------------------------------------------------------------
------------------------------------------------------------
------------------------------------------------------------
------------------------------------------------------------
------------------------------------------------------------
------------------------------------------------------------
------------------------------------------------------------
------------------------------------------------------------
------------------------------------------------------------
----------------------------------------------------LCHNLYLQ
SK--QPAYHQIEAALTSKGKKASTAKVVALRGLSFTPDEQLIDLLNVLQHEDRKIAGAVY
HFLSS---APQQLRSDGLTNEAKHTSVGRRALALRTLATLANKTIDDFLVDAISNVVETE
RPLDQAGALLAARYRFGNPLIPVAIRGMFCDPVGARHAIALCLQLAALYNVMRTPRLSDT
FARALFVRVCGRLAVSKDVGEAFFQALCQDLNERVAFEAVAALCAFPWSR---ISAACVL
PI----AD---EY-GYKPSGPLAQAVVTRIVQALSDPTRS--AVALHAACRTARLFARAR
IINSSSHVRDADGT--------LDVMCRS-----------LLALLPQANNNSASSSTSSV
ET-------GRIYIEME---VMRALVWL--TFPHHNTHHIRANILADLFKDMIKFATKLA
YVWYSNVPEK---------HSIFIIKPADQILYSRHFVAEANEEAEWQEALYNATAKPEE
HLIAVVHNKLVVYTLVGELIFVAGQENNADELGLSDVLQAIVNVLNELKKKVTEEGILSQ
YAKVCMSLNSIVANGVVNLLDVEEIR
>PpalTSET 
------------------------------------------------------------
------------------------------------------------------------
------------------------------------------------------------
------------------------------------------------------------
------------------------------------------------------------
------------------------------------------------------------
------------------------------------------------------------
------------------------------------------------------------
------------------------------------------------------------
------------------------------------------------------------
------------------------------------------------------------
------------------------------------------------------------
------------------------------------------------------------
------------------------------------------------------------
----------------------------------------------------RCLSQYLQ
SK-IPTNYDSLKQSLDKKNSSKIQTSLQ---NLTYKVEKDILDLLSIIMTDDKKILKLAY
YFLVEIYREIKNMITIF-TKEMNHKDISRKVVSLKTTAMLAPNDSLSNIMEVISGILGRE
RALLQYACFVACRNRFKNNPSLPIVEGIKCDQVGARHAVQLTLDYAKENRFLPLLKLIDP
FARRSFIALCGLIASSPADSKDFFQNICQDSHTAVWCCAINTLCKFPWK----TLESGTI
EPISTTDNDTPSYY--DPIG---NRIKTGFAVH-ISSHAT--QQSVPFTHMAC------K
LINSLSYVKH----YPKD--------AA---QNPQ--VGVWTELEKSDPKM----PVHPF
AG--LTAAVTSLLQISPNISALRALVWLCP--SSLCPPGHPILLFRELFGILSPFLLQLV
YDWIDIVPHK--------------------------------------------------
------------------------------------------------------------
--------------------------
>PsojTSET 
------------------------------------------------------------
------------------------------------------------------------
------------------------------------------------------------
------------------------------------------------------------
------------------------------------------------------------
------------------------------------------------------------
------------------------------------------------------------
------------------------------------------------------------
------------------------------------------------------------
------------------------------------------------------------
------------------------------------------------------------
------------------------------------------------------------
------------------------------------------------------------
------------------------------------------------------------
------------------------------------------------------------
------------------------------------------------------------
------------------------------------------------------------
------------------------------------------------------------
------------------------------------------------------------
------------------------------------------------------------
------------------------------------------------------------
------------------------------------------------------------
-------------------HSLICCNEANYVLLSRYFQELTLARRTYEAQLALICKKDAD
PPSQLLVSQFVVARHVGELRLMLSGNEEYDELILDEIMGVLQAVLTTQLDKLTEASLLAN
YAKVVVALDEMVQQGHLENADEASID
