# Supplementary material for: Characterization of TSET, an ancient and widespread membrane trafficking complex
Source: eLife. 2014 May 27;3:e02866. doi: 10.7554/eLife.02866 (PMC4031984; doi:10.7554/eLife.02866)
Supplement: Supplementary file 1. — Untrimmed, masked alignments used in phylogenetic analysis (Figure 4A, and Supplemental Figures. Masks indicated regions of sequences retained for phylogenetic analysis. Text files containing aligned sequences are in FASTA format. Alignment for the concatenated tree is composed of the trimmed TPLATE.R2, TSAUCER.R2, TCUP.R2, and TSPOON.R2 alignments. [file elife-02866-supp1.zip › Supplementary_File_1/TSAUCER.R2.mask.afa]

>Bnat5 
------------------------------------------------------------
------------------------------------------------------------
------------------------------------------------------------
------------------------------------------------------------
------------------------------------------------------------
------------------------------MASRRQGATGSGGRKESKRKKLDKKGKQGG
TELQKFLFYAVQVFQSHSTTYNKEVLHVL------------RDLWLVLNEGY--------
------------------FRQAKGKTLPPNPKKYVSPREIEYVEQLLDQLAATLGVLMMN
ISHSLK-RHLASADLN---HFRKHTET-AWENPEVERSKLQRIQ--SLAAMILVIIAYDK
RLNPSPSSPTSASLL---------------------------------------------
------------------------------------------SSSPLPSSKISKDLAKLL
IKADLAGPSRQKRTGGSFSS---------------------------------ANVSPVA
RCI---------------------------------------------------------
-------AILPRR-LRVSIAF--ACTKPGDI----QEYVASLTGNL--------------
---------------------------------------NSSIP----------------
--------------------------------------------------VST----KSL
SAS-ARTSSS--------------------------------------------------
------------SSSSHPFS----------PFHIPSSY----------------------
------------------------------------------------------------
-------------------------------------------SRPSSSSSN-DK-----
------------SLSF-----------IANSYSADNRVPLRFIALCA-------------
-------------------------------------FGRLSSLQLVSNDRSNGGAYSR-
------------------------------GERKGGGDEFG------DTKLGALLQE---
-----TIEKEEEEEDRK---------------EGIREDWKEKETRQTGGRRRLRK-----
------------------------------------------------------------
---------RNQQLQ------------QRRRLW------------P--------------
----------------------------------MPKAL---------------------
------------------------------------------------------------
------------------------------------------------------------
--EE-------------------------LLEEI--------------------------
---------------------MQQ----------------TYGNSIQKR-----------
-------------------------------------------------------SDSRK
SWSMMTLLSFP---------SMSG-----------------SATKGSYSDPSSMGESGAG
TAGQGEHGSTEEVDTVLMDTDSVRSSLSKM------------------------------
------------------PQKL--------------------------------RR-FDA
NL----------KYLRVGMISLNSWLRMVAQNQRRLIRADNDD----GDDDDDDDD----
------------------------------------------------------------
--------WLTKLKE--GEGKKLGDTRQQQQQQQQQPARGMVNVAAKMH-SKREQGQQKR
IQQQREGGGGGGSLTLNQQKVFR-------RLS--HRFNYKSPISYGNNRAASASSSGPS
TGGDKTTFGKNKDPSF-------------------YGEK---------------------
------------------------------------------------------------
-----------------------------------LANALTIHCIRIVQLSQGMLKAEMK
AATLN-KDYVWSSISSPFFNAPE-----------------AHQRHEFH------------
--------SA------------------AVISAIELLSLNC-------------------
-----------------------------------SLAQA--------KA----------
------------------------------------------------------------
------------------------------------------------------------
------------------------------------------------------------
-------------------LPLRVALQLE---------NLSHVLT---------------
------DMLQSPDVERLQIGK---------------------------------------
--------------KGNM-------ILS--------I-----------------------
-------------------------------------IDFFIKHPSSTY-----------
------------NAESLIELYFKRCLSSNF---------------------MEPILAYST
VQ-FCVKN--------------------------------------------CETLLKNH
LTVFFPLL----------------------------------------------------
------------------FKIFA---LFPI-----------SYVQE-------AKVFVRF
--------------------------------------------LAIRPKIKCEVLNTIL
DL------------------------PLLAALVQYEL----------------------R
LRRQNKLEE------------------------------------------WERFTSKHS
NVCRYMLRDRSSSSSQASIQL---------------------------------------
------------------------------------------------------------
-----------------------PSSSSSTPHAMQRPSSWEVLR----------------
----CQPPPHSSVATSRTTMGKNVKTRLAAQLRPTLLNIYFDCMLQTVTMAECKKMVASI
IERVSCWSPQRRRLLAMFEKYPALVVNTKLTLLQS-IKRSAATTSFSQLPQHRQQ-----
--QILAIQIIWLIGEYLQTEHTHTEFKV--------------------------------
---------------------------------------------VVEYQQVLAQVIDTQ
MAIHVAICKANDTDGAIRSPRHSGRGKDSGSS-NSSRIAPPRVLMGLLDNRSNSVYGG--
------------------------------------------------------------
------------------------------------------------------------
-----------------------------------------------------------Y
DGSSPSYHYQQQHQPHYHSRKDTLSVQRESDGHNIGGDRKADGISYI-------------
------------------------------------------------------------
---------------------------QSLSGGEEIATRLIHVSLMALCKLAARCVELVP
SVRAILIRVLGNRSMLPASVSLRASQCARLLQQPSIAYSLFKEPFFCSPHLNENTPLTLM
TNHPDASDFIIP------------------------------------------------
------------------------QKNRSFIP---------------------------S
NESNITVAKDPSPAAPLR------------------------------------------
------------------------------------------------------------
------------------------------------------------------------
------------------------------------------------------------
------------------------------------------------------------
------------------------------------------------------------
------------------------------------------------------------
---------------------------------
>AcanTSAUCE 5014 bp
R-----------------------------------------------------------
------------------------------------------------------------
------------------------------------------------------------
------------------------------------------------------------
------------------------------------------------------------
----------------------------------------------METASALAPPSGGS
LSSVTSGILAAGQQLCHNLYLQSKQPMAYH------------QIEAALIEQTS-------
-----------------------KGKKASTAKVVEALRGLSFYTP---------------
----DEQ-------------LIDVLLNV-LAQ-----HEDRKIAGAVYHFLSSA------
--------------------------P---------------------------------
---------------------------------------------QQLRSDGL-------
--TNEAK--------HTSVGR---------------------------------------
-RAL--------------------------------------------------------
--------A------LRTLATL--APSDNKTI-D--DFLVDAISNVV-------------
----------------LKEEEVDPQKTSRRTFRRHKTETSETERP---------------
--------------------------------------------------LDQA----GA
LLAARYRFGNT-------------------------------------------------
-------------RP----------------------LI---------------------
------------------------------------------------------------
--------------------------------------------PVAIR-GMF-CD----
-------------DPVG---------------------------ARHA------------
--------------------------------------IALCLQL-----AALYPVEVAE
---------------------------------GVK---DFL------PQNVMRTPRP--
----AVITATSFPGDR-----------------PNLSDTFA-------------------
------------------------------------------------------------
----------RALFVR------------VCGRLA------------Q-------------
-----------------------------------STEVS--------------------
------------------------------------------------------------
------------------------------------------------------------
---KD-------------------------V-GEA-------------------------
---------------------FFQA----------------LCQ----------------
--------------------------------------------------------SVAD
LNERVAF-EAVA---------ALCA-----------------------------------
------------FPWSRIS-----AACVLPI-----------------------------
-------------------ADEY-------------------------------------
-------------GYKPSGKLPLAQAV---------------------------------
------------------------------------------------------------
---------VTRIVQA------LS-DPTRS--------AVALHAA---CR-TA-------
-------------------------------RLF--------------------------
------------------------------------ARAR--------------------
------------------------------------------------------------
------------------------------------IINSSS------------------
----HV-RDADG--TLDVMCRSLL------------------------------------
-----------------------------------ALLPQAN------------------
------------------------------------N-NSA--------SS---------
------------------------------------------------------------
------------------------------------------------------------
------------------------------------------------------------
--------------------STSS--VETG---------RIYIEME--------------
-------------------VMR--------------------------------------
---------------ALVW--------LT-----------------F-------------
--------------------------------------PHH-------------------
-------------NTHTYANAFGHHI---------RAN-------------IFSSAQLAD
LFKELHERV----------------------------------------------EASPD
MIKFATKLA---------------------------------------------------
-------------------YVWY------SN-----V-----PEKTN-------ADSITA
L---------------------------------------------------------WA
TIL---------------------------------------------------------
KLDEEFDARG--------------------------------------------------
--------RRQGEEEEESRENG--------------------------------------
------------------------------------------------------------
------------------------DGGEDEFEDYRYSEGDQPTKA---------------
------------------------------------------KALRE--------VLLKH
VFKMLDCQHK---------------------ASQST-PDTKRIRDVVWRLRTRFYH----
---FLAENAQFLSAWDSESD----------------------------------------
------------------------------------------------------------
VEESAALKAILLRLEAAAVSGSWETRIVAAEGV-AKLAFRLPALRSQVGHLFTSAESTS-
------------------------------------------------------------
------------------------------------------------------------
------------------------------------------------------------
-----------------------------------SSSSSAKTATSSS------------
------------------------------------------------------------
--------------------------------------SSSVPGALLLRSPPVVPWVASP
AVHLM----ELSAG---------------------------------LQDRGVSFLSLPL
EERRSAAEISAKV-----------------------------------------------
------------------------------------------------------------
KSQMNLFGQLLAD-----------------------------------------------
------------------------------------------------------------
------------------------------------------------------------
------------------------------------------------------------
------------------------------------------------------------
------------------------------------------------------------
------------------------------------------------------------
----------------------------------
>PpalTSAUCE 5014 bp
R-----------------------------------------------------------
------------------------------------------------------------
------------------------------------------------------------
------------------------------------------------------------
------------------------------------------------------------
------------------------------------------------MSDHHHHSNGSG
LSDKDLFETRC----------LSQYLQSKI------------PTNYDSLKQSL-------
---------------------RDATDKKNSSKIQTSLQNLTYYKV---------------
----EKDILD------------TLLSIISMTD-----DKKILKLA--YYFLVEI------
-------------SAYR---------TQINNS----------------------------
-------------------------------------------AEIKNMITIF-------
--TKEMN--------HKDISR---------------------------------------
-KVV--------------------------------------------------------
--------S------LKTTAML--A---PNDS-LVDSNIMEVISGIL-------------
-----------------RKVGEDPDKVQKKKGFFSKVSDLGRERA---------------
--------------------------------------------------LLQY----AC
FVAC-RNRFKN-------------------------------------------------
-------------NP---S------------------LF---------------------
------------------------------------------------------------
--------------------------------------------MPIVE-GIK-CT----
-------------DQVG---------------------------ARHA------------
--------------------------------------VQLTLDY-----AKENVSTVAA
---------------------------------------TIK--------RFLPLLKA--
---------NKGKEA------------------VALIDPFA-------------------
------------------------------------------------------------
----------RRSFIA------------LCGLIA------------K-------------
-----------------------------------QSSPA--------------------
------------------------------------------------------------
------------------------------------------------------------
---DS---------------------------KDF-------------------------
----------------------FQN----------------ICQ----------------
--------------------------------------------------------SVMD
SHTAVWC-CAIN---------TLCK-----------------------------------
------------FPWKTLE-----SGTIEPI-----------------------------
-------------------------------------------------------STTDN
DTP----------SYY----DPIGNVT---------------------PLLVGISNR---
------------------------------------------------------------
---------IKTGFA-------VHISSHAT--------QQSVPFT---HM-AC-------
--------------------KLIN-------SLS-QSYVK--HQYPKDA-----------
------------------------------------AQNP--------------------
------------------------------------------------------------
------------------------------------QVGVWT-----ELE---------K
SDPKMPVHPFAG--LTAAVTSLLQ-----------------ISPNISI------------
-----------------------------RVQALRALVWLCP------------------
------------------------------------S------------SL---------
------------------------------------------------------------
------------------------------------------------------------
------------------------------------------------------------
--------------------CPAA-----R---------AFFDIFK--------------
------------------------------------------------------------
---------------AQLY-------EPG-------------------------------
------------------------------------------------------------
-------------HPILLFRELFGEL---------YKR-------------IVETPILSP
FLLQLVYDW---------------------------------------------------
--IDIVPHK---------------------------------------------------
-------------------VDTS-------------------LVRQI-------WETILN
F---------------------------------------------------------GL
EGR---------------------------------------------------------
ERVLQNCFSV--------------------------------------------------
--------MDRSIHPDFRVVSL--------------------------------------
------------------------------------------------------------
--------------------------------------EILKDIV---------------
------------------------------------------------------------
-------------------------------FFLGDYANVITYENQNNSTTLAVTD----
---NQALNSIILRLEQYAIFH---------------------------------------
-----------------------------------------------------------P
WQIRMTAIDALAKIAFLSSSAVRIHI--------YHFLTTSPNDSHGWTS----------
------------------------------------------------------------
------------------------------------------------------------
------------------------------------------------------------
-----------------------------------VKSNNSTIINIID------------
------------------------------------------------------------
-------------------------------------------QLLTLRSKWLPLLKTIN
PTQKK----------------------------------------ELINDHNSLTLQIGM
FFDSPPTDYYPIG-----------------------------------------------
------------------------------------------------------------
IETKQLVI----------------------------------------------------
------------------------------------------------------------
------------------------------------------------------------
------------------------------------------------------------
------------------------------------------------------------
------------------------------------------------------------
------------------------------------------------------------
----------------------------------
>DdisTSAUCE 5014 bp
R-----------------------------------------------------------
------------------------------------------------------------
------------------------------------------------------------
------------------------------------------------------------
------------------------------------------------------------
-------------------------------------MSELSESGSYNSYNSLSAGSPLP
LQEIFNGAETKC---------QSHYLQSRI------------NTNYEQVKQQL-------
---------------------KESAEKKNSSKIYSSLQHLTYYKV---------------
----EKDLLE------------TILRIIDITD-----DKKTLRLA--YYFLGEI------
-------------SQFK---------HLINNS----------------------------
-------------------------------------------TEIKNITTIF-------
--NKEMQ--------HKDISR---------------------------------------
-KVV--------------------------------------------------------
--------S------LKTTASV--A---PNDV-LIDANILDVISGIL-------------
----------------RKVGEDPDKTQKKKGFFTRATTDLGRERS---------------
--------------------------------------------------LLQY----SC
FVAC-RNRYKN-------------------------------------------------
-------------NP---S------------------LF---------------------
------------------------------------------------------------
--------------------------------------------MPIVE-GIK-CV----
-------------DPVG---------------------------ARHA------------
--------------------------------------VSLTLNY-----ALENPSTVAA
---------------------------------------TTK--------RFIPLLKA--
---------NKGKEA------------------VYLVDPFA-------------------
------------------------------------------------------------
----------RRNFIK------------LCGHLA------------A-------------
-----------------------------------TPSPI--------------------
------------------------------------------------------------
---------------------------------------------------------GNV
ITMEN---------------------------KDF-------------------------
----------------------FQS----------------LCQ----------------
--------------------------------------------------------SVMD
AHLSVAF-YAIN---------VLSR-----------------------------------
------------FSWPTLE-----SAHIDAI-----------------------------
-------------------------------------------------------QF-DS
ELP----------HFE--SLAFQTSLI---------------------VGIC--------
------------------------------------------------------------
---------NKMRIGF--NTYSIGAYSNYS-----MQ-HGHHHLH---HYHQG-------
---GSGTVG-----------GSVP------------SSSS------SSS-----------
------------------------------------SSSN--------------------
------------------------------------------------------------
------------------------------------ITTSAL-----SSG-------S-S
SNSSLS-SQQLL--LVQQQQQQLL-----------------HQQSNPFL-----------
-----------------------------HLAC--KLISVLS------------------
------------------------------------------------------------
------------------------------------------------------------
------------------------------------------------------------
------------------------------------------------------------
--------------------QSYV-----K-----------YSYPK--------------
------------DSTTQQPI----------------------------------------
---------------IGDW-------SFD--------E----------------------
--------------------------------------KQYQHQSVYPYH----------
-------------HNLSPFTGLPNPISNNNN----SSN-------------NTKDQSTTT
TTSTTSSSS----------------------------------------NSIHPFSSLTQ
LILNLLN-----------------------------------------------------
-------------------ISPS------------------ISIRIQ-------ALKALV
W---------------------------------------------------------LC
PSN---------------------------------------------------------
LDQSKLYLET--------------------------------------------------
--------FRSQLRDPYHPTHL--------------------------------------
------------------------------------------------------------
-----------------------------------------------------------F
KELFLELYKRIIATPILSPMILELVYDWIDIIPSKCDTSLVCEIWKT--------IVEFG
KVF----------------------------ANEKLLASIFKILDRIVHPDFRVLA----
---MEIQKDIIKFLGEYSNQITFE------------------------------------
----------------------------------------------QPSRFEQCKSRSGS
NQQQHLSNMSLNSIIQRLQQYSIFSPWQIRLES-IDSLAKIAFQSSTVVKVHIYNFLTL-
------------------------------------------------------------
------------------------------------------------------------
------------------------------------------------------------
-------------LPNESHGWTT------------VKSNTSIIVNTLD------------
------------------------------------------------------------
-------------------------------------------QLLTCRAKWLPLFKSSD
LSQNQ----IKDLKNDHTNLCLQIGL--------------------FFDQLSFDYLPLGI
ESKKYLGSK---------------------------------------------------
------------------------------------------------------------
------------------------------------------------------------
------------------------------------------------------------
------------------------------------------------------------
------------------------------------------------------------
------------------------------------------------------------
------------------------------------------------------------
------------------------------------------------------------
----------------------------------
>DpurTSAUCE 5014 bp
R-----------------------------------------------------------
------------------------------------------------------------
------------------------------------------------------------
------------------------------------------------------------
------------------------------------------------------------
---------------------------MESGGNVDNISNGIGGGSNYGSYSAGSPLPLPN
LQDLFSIDTKC----------QSQYLQSKI------------STNYDSVKQSL-------
---------------------KEATEKKNSSKIYTSLQNLTYYKI---------------
----EKDLLE------------TILQIINITD-----DKKTLRLA--YYFLGEI------
--------------------------S---------------------------------
-------------------------------------------QYKHLINNSAEIKNIQT
IFNKEMQ--------HKDISR---------------------------------------
-KVV--------------------------------------------------------
--------S------LKTTALV--A---PNDV-LVDSNILETISGIL-------------
----------------RKVGEDVDKTQKKKGFFSRATSDLGRERS---------------
--------------------------------------------------LLQY----SC
FVAC-RNRFKN-------------------------------------------------
-------------NP---------------------TLF---------------------
------------------------------------------------------------
--------------------------------------------MPIVE-GIK-CS----
-------------DPVG---------------------------ARHS------------
--------------------------------------VSLTFDY-----ALENPSTVSA
---------------------------------------TTK--------RFIPLLKA--
---------NKGKEA------------------VYLVDPFA-------------------
------------------------------------------------------------
----------RRNFIK------------LCGHLG------------T-------------
-----------------------------------TPENK--------------------
------------------------------------------------------------
------------------------------------------------------------
---DF---------------------------FQS-------------------------
----------------------ICQ-----------------------------------
--------------------------------------------------------SVMD
SHLSVSF-WAIS---------TLCK-----------------------------------
------------FSWPTLE-----SAHIEAI-----------------------------
-------------------QYDA--------------------------------EMPHY
ESL----------AFQCSLVVGICNKM--------------KAGFSIHSAGA---SS---
------------------------------------------------------------
---------SSSSVIGGSS---IGASSSSS--------SSSQQQI---LQ-QQ-------
---QQQQLQ-----------QQQQ-------QQS-NPFLH--------------------
------------------------------------LACK--------------------
------------------------------------------------------------
------------------------------------LISALS---------------QSF
VKYSYP-KDPKT--QQPIVGDWSF------------------------------------
---------DE------------------KLFNSQSVYPYHH------------------
-------------------------------------------------NQ---------
------------------------------------------------------------
------------------------------------------------------------
------------------------------------------------------------
--------------------SPFT-----G---------TPVNYLS--------------
--------------ANGPTILQ--------------------------------------
---------------SSS--------TQG--------N----------------------
--------------------------------------TNSVAP----------------
-------------TQNNVNLNLPNGITSANI----TAA--------------SFPTSTSS
SSK-DTHPF----------------------------------------------SSLTP
LILNLLNI----------------------------------------------------
-------------------TPSI-------------------SIRIQ-------ALKALV
W---------------------------------------------------------LC
PSN---------------------------------------------------------
LEQSKLYLEA--------------------------------------------------
--------FRTQIRDPYHPTHL--------------------------------------
------------------------------------------------------------
-----------------------------------------------------------F
KELFLELYKRIIASPILSPMLLALIYDWIDIIPYKTDVNLIVEIWKT--------IVDFG
KVAREKLLQ----------------------SIFKILDRSVHPDFRVVSLEIQKEI----
---IKFLGDFSNTITYENPYRYESI-----------------------------------
----------------------------------------------KQNRSGANQSNSTS
NMSLNSIILRLEEYAIFSPWQIRMEAVDALAKIAFLSSTVVKIHIYNFLNSAPNE-----
------------------------------------------------------------
------------------------------------------------------------
------------------------------------------------------------
-----------------SHGWTC------------VKSNTSIIINTID------------
------------------------------------------------------------
-------------------------------------------QLLTLRAKWLPQLKGTS
LSTNQ----IRELKNDHTNLCLQIGL--------------------FFDQLSSDYLPLGI
ESKNLIFSK---------------------------------------------------
------------------------------------------------------------
------------------------------------------------------------
------------------------------------------------------------
------------------------------------------------------------
------------------------------------------------------------
------------------------------------------------------------
------------------------------------------------------------
------------------------------------------------------------
----------------------------------
>EsilTSAUCE 5014 bp
R-----------------------------------------------------------
------------------------------------------------------------
------------------------------------------------------------
------------------------------------------------------------
------------------------------------------------------------
---------------------------------------------------MPKKRLVPL
LRELCIRIGD-----------YTVCDGAFF------------GALLVILRSAK-------
--------------------------------EGDWDGKAV-RLV---------------
--------------------HFFVRGMVTVQG-----DTEGRVLGSHWEGRGIS------
--------------------------P---------------------------------
-------------------------------------------RQIIDAIECF-------
--RQESE--------HRSSVR---------------------------------------
-QIP--------------------------------------------------------
--------AFHTVATLCQLASVSGVGGQPSPVEVLRETTLTPLRSLQ-------------
-----------------------AQERPERGGKTKGRALRQRQEA---------------
--------------------------------------------------FEES----LQ
VSAAIFSAIRR-------------------------------------------------
-------------CPALAR--------------DQSILP---------------------
------------------------------------------------------------
--------------------------------------------PVLLGCCSE-------
-------------NHLA---------------------------ARHA------------
--------------------------------------FAILADL-----AMKSPDVVSQ
---------------------------------------TLLSKAMLVP-TTVGMLQA--
--------PGGLASAGGE---------------PNLADSLA-------------------
------------------------------------------------------------
----------CVYYLR------------AIKALA------------F-------------
-----------------------------------AGALD--------------------
------------------------------------------------------------
------------------------------------------------------------
---DT-------------------------MRLDM-------------------------
----------------------YRT----------------MVS----------------
--------------------------------------------------------SVSD
ARHRVAL-EAMQ---------CLLD------------------HPRAWELLVNAQRE---
------------SRDADIF-----RRVVDRI-----------------------------
-------------------KVCV--------------------------------EEATA
PAT----------AAA--AATAAHDGS---------TAASRPGSPTELPPAAPADLG---
------------------------------------------------------------
---------HKKKKKM------MRKKEKGSGGGAGNG-PAGVGAS---EA-HC-------
---NWALAH-----------AACRVC-----RVVGRTFQV--AIRPCRT-----------
-------------------------------------KIE--------------------
------------------------------------------------------------
------------------------------------LVSTAA-----AAV----------
-------AAPSW--QARLRQQASA-------------ESVVAAGPPARA-----------
---------PR------------------PSTPATASRKVVE------------------
-------------------------------------------------EQ---------
------------------------------------------------------------
------------------------------------------------------------
------------------------------------------------------------
--------------------NTAA--I--R---------DLCRALQ--------------
----QHRLLESPHLHVRSLALE--------------------------------------
---------------AMFL-------LVP--------D----------------------
--------------------------------------PSPLDP----------------
-------------QLRGLWDWLQQRV--EQC----PST--------------LPDTVLSE
LVDTLLTRV---------------------------------------QCSATSREEVIP
IALALTE-----------------------------------------------------
-------------------SFMY-----QVP-----SEEMGRCVLRA-------WCQCAG
Y--------------------------------------------GGRARESVLQSVYRI
LDR--------------------SIALPPDNPR---------------------------
TAFASAANDR-------------------------------------------ASTGSVG
DRGGAARHVRGMASEDWTRQPI---------------------------------STGGA
QGSEDGSQP---------------------------------------------------
------------------------GRIPPTIVSGGGSSGSSGFAT----------SLNGV
SMILGGDEASRWGNAGGGGAGGDPSETPRLKYLRTKSAATRLKRSAF--------WFLGE
YCCQLTGAPAESSQNPDQ-------------SPPPA-ETGGNELLDVWTSPVPSPT----
---KGGTGRLPAGLGDMGAEASAEA-----------------------------------
-----------------------------------------------------------H
PVVSGMNGATISILMRLKHAAMFEDF-QTRSTC-ASALCKIALRLPDPIRFDAYCFLQG-
------------------------------------------------------------
------------------------------------------------------------
------------------------------------------------------------
-------------LADSAALFP-------------LVPSRQDNDPGCS------------
------------------------------------------------------------
--------------------------------------GEGLLEGHWREQEALFERIENA
GAYGI--REVVTPVLDYLGCLYSMPD-------SEETRPSSSQDGSLPTERTEVGQRSAM
ETKLLGVYRRVLD-----------------------------------------------
-------------------------QHGAAPGP---------------------------
------------------------------------------------------------
------------------------------------------------------------
------------------------------------------------------------
------------------------------------------------------------
------------------------------------------------------------
------------------------------------------------------------
------------------------------------------------------------
----------------------------------
>Ddis5 
------------------------------------------------------------
------------------------------------------------------------
------------------------------------------------------------
------------------------------------------------------------
------------------------------------------------------------
-------------------------MQTNVSGAVNIEELLNKIENVFGKNQKSLSINSTF
IEKFTTLLLDPNTPYKIKLFTLSTLSKFS------------KNEHQILYKNF--------
------------------------KTFDPKTLPLILSLLL-----------------ST-
---GTDSQI-----YISSIPFLVQTISSQDPITRSASMPSLAISARYHSNSLT-------
-----------NLHI----------KPIETQ-----------------------------
------------------------------------------LIQFLSHASL--------
-ISDQK--------QSSIGF----------------------------------------
------------------------------------------------------------
--------------FSKIGNT--SATPVTEL-D--GSVSIEFFTVL--------------
---------------------------------------NNSTN----------------
-------------------------------------------------YTED----QTF
NIYSFSILYT--------------------------------------------------
------------WL------------------INLYKI----------------------
------------------------------------------------------------
-------------------------------------------NKQQS-LTNTDQ-----
------------QIEQ---------------------------LDQQ-------------
-------------------------------------IEQQLEL-----IEKQQDQLLQ-
--------------------------------------QQQ--------QQQQQQQQQQQ
QQQQQQQQQQQQQQ------------------HRTLNQSF--------------------
------------------------------------------------------------
---------QNTIVS------------YCLRLI---------------------------
----------------------------------DQSKL---------------------
------------------------------------------------------------
------------------------------------------------------------
--KP---------------------------IDG--------------------------
---------------------SGN----------------NNSNLNGGNSGN--------
-------------------------------------------------------SNSSG
GGSMIYNKPIQ-------------------------------------------------
-----------QQSATAI-----ALGIDES------------------------------
------------------------------------------------------GG-DDL
SV----------MALLESIRILDYLC--------------LLD----SNLI---AK----
------------------------------------------------------------
--------IFPTVQK----------------------AYQLHLP---SS-KN--------
--TNATSG-----------HILL-------ALL--QFFV---------------------
-----------------------------------NHSH---------------------
------------------------------------------------------------
----------------------------------------------TLV-----------
---YD-PEPLFKVYFQTYLPRTY-----------------MNS-----------------
----------------------------FVSF--ETINFCL-------------------
-----------------------------------K------------NK----------
------------------------------------------------------------
------------------------------------------------------------
------------------------------------------------------------
-------------------KTLL---------------KNSNVFN---------------
-------------LYFPPIFK---------------------------------------
--------------CLAW---FPNSLSG--------E--------F--------------
-------------------------------------SELLPSFI---------------
------------SPNSFIEVFHLLLDLPLLTLSMESVLVEQRKYASMGIEHNDVGVDTAW
SE-YRVLY----------------------------------NYLLRNESGVNINFWSTT
TLPLLQQF----------------------------------------------------
------------------CKKN-------------------PVTPRSIG----SCELVPL
-------------------------------------------------------LLDIY
FE---------------------------------------------------------V
LLEYGSLNT---------------------------------------------------
---FVTLLPVIFERMEQIFPY---------------------------------EPYQKR
IRENLMSH----------------------------------------------------
-----------------------LLSIFKKHSTLIQSEKELILS--------------VI
SEARMTYKDIVTLSLSFIIGEYCSPYVCPTITSDVYSDYHEALELI--------TYEKIN
TIKMESLSNSSQSSLQQS------------SLIMKQQQQQQQKQQQHQQEQSSSS-----
--NNNNNDIKNIENNENDN-----------------------------------------
---------------------------------------------DIEKLNNDKKNNDNE
NDQNQNFINNYNLNYNLNINILNNINNFNLNN-IIDNDDFEKLQEQYNINIMLNLISS--
------------------------------------------------------------
------------------------------------------------------------
------------------------------------------------------------
------------LTKIASRWPD------------ATSRVVLCLMKII-------------
------------------------------------------------------------
-----------------------------------GYQQYFDPQVIQRANESISLLKYPS
FAAALYSCQQPQNDSFHSTISSTTI---------------------GQTIQDCNSSLSFL
LNDTLNYKSKNT------------------------------------------------
------------------------------------------------------------
-IHPFILK----------------------------------------------------
------------------------------------------------------------
------------------------------------------------------------
------------------------------------------------------------
------------------------------------------------------------
------------------------------------------------------------
------------------------------------------------------------
---------------------------------
>Nvec5 
------------------------------------------------------------
------------------------------------------------------------
------------------------------------------------------------
------------------------------------------------------------
------------------------------------------------------------
-------------------------------M?IFFARSVSVRSSIFYTSDEMKEYGHGD
VDVISLVEKPHVYIIGRCGSSEAEKLCYI-ETRVECLMDMGHKCSTSTGREV------ND
IMRFFHGDGPEQQFESGEQKGGNAGCSACSGDTRMYSNLT-YCFRCPELSLADRKAKVLA
GPAGKNKRNAGVKPFH---NLKIKELEVECRARGIADFGCRKSLQDNLSQELG-------
----------------------------GIQ-----------------------------
------------------------------------------RVPALMFAHQ--------
-EKELE--------EINIGF---------------------------------------Y
EVL---------------------------------------------------------
-------P------TEPLHDV------KEHI----SNIVEELPLHL--------------
-------------------------------------EKQEKQE----------------
-------------------------------------------------FERV----KAT
VTG-TKDKLR--------------------------------------------------
------------GTDMRH--------------LCAVLG----------------------
------------------------------------------------------------
-------------------------------------------KQMRG-VMS-EK-----
-------------PQT---------------------------VFDT-------------
-------------------------------------LTEVSGLLYSHPSKRCPRDILR-
---------------------------------------LH------NQSFLHAMTL---
---KEMAAEGGSRDP----------SSVMKKARVIDDNEL--------------------
------------------------------------------------------------
---------QEFCFK------------VVGTLR---------------------------
----------------------------------GRDRG---------------------
------------------------------------------------------------
------------------------------------------------------------
-------------------------------SDC--------------------------
---------------------ISQ----------------LRRLFLLIAVTRR-------
-------------------------------------------------------RRRQV
HLSVIAARIPT---------DLIE------------------------------------
-ELSNATSEPQQGSKRFK-----LLCSLIL------------------------------
------------RETTPTKQLV--------------------------------ITSLDP
PV----------QQH--DIPLLLPLV--------------LVQ----GCELGYWTT----
------------------------------------------------------------
--------HVPQLTR------WVMGGGVPVELQTLA-LSSLNLIMYSHKNLL--------
--SKEELG-----------SMCH-------QMA--HWLRNASTVSAPNPFQRQIFGGSKS
KG---------------------------------YQSV---------------------
------------------------------------------------------------
-----------------------AEIDGTASRFFFTILTIA-----QYCFPD----QVLN
IYSFS-MLRTWLMNTDVLQPTGN----------------NVQSGVLLQ------------
--------HS------------------PISTPRSLIDTSQ-------------------
---------------------------------PSRHSSP--------SQ----------
------------------------------------------------------------
------------------------------------------------------------
------------------------------------------------------------
-------------------EPFETTA------------TSLDNLS---------------
------IGSQTSAGFYIPMSQ---------------------------------------
--------------SPDNQSGAQSPALG--------S-----------------------
------------------------------------------------------------
------------SPDDRASLYSSGL--ERA----STP-------------LSFPLTLEES
TERYAPPK----------------------------------------------RGHQKK
LSRNIS------------------------------------------------------
------------------FTKL-----FPHTAQQGPLTGQEELREK-------AVEYCLR
----------------------------------------------------------VL
QQ---------------------------------------------------------S
ERKPAKMQD-------------------------------------------AVLLEGSI
VEAVHILDLLCQSDKSLVPKL---------------------------------IEIIRR
LYGRITTDMSMG------------------------------------------------
-----------------------KWKRVTLPVVQFFLNHGEAVV-------------FDA
EPACKMLFGNFVSAYYFRIYDNYLHVSRMKILAWFPRTFLMEFLELLPVMMSEDSAVEVF
HSLLDLPCLSAAMCTSWNARAKSSSDVPSAKLTSADSFLDSKYKPLFSFILRPEA-----
--GHGDTISNTYFKVLMSEADCSIVSRLVPVILERSVLIYN-------------------
---------------------------------------------VQNCDIHIRRILAEQ
LILIFQTYPSLIATHQPDITEFIAGMKNLGLDKQNFFINLVWSIGEYASASYYKGCTV--
------------------------------------------------------------
------------------------------------------------------------
------------------------------------------------------------
----------PMIVQYFESLEALTYEIVMQSSPGKVPFTGKLISVLM-------------
------------------------------------------------------------
---------------------------------------TTLAKLASRCQDLVQRAILCC
SKIVRTKPEMLTDPGCYQDLLIRSQ------------ELINLLKLPNVAPVVLNPQPDWV
TGRWHSDRNASL------------------------------------------------
-----------------------------------------------------------P
LLLQTTKVIVS-------------------------------------------------
------------------------------------------------------------
------------------------------------------------------------
------------------------------------------------------------
------------------------------------------------------------
------------------------------------------------------------
------------------------------------------------------------
---------------------------------
>NgruTSAUCE 5014 bp
R-----------------------------------------------------------
------------------------------------------------------------
------------------------------------------------------------
------------------------------------------------------------
------------------------------------------------------------
--------------------------------------------MPNNKTEENLLDFDDD
MLTPVSTHHHQPQAFHQPTASSDMGTPQLQ------------QPHLASVRGES-------
----------------------FSVSTPTSIPENTNFVQLKKFVE-------------LT
S---GNQ-QH-----LLENDNTKIISPL-IHT-----KLLQRKVLDFLKELDLY------
---------------M----------S--ESQ----------------------------
-------------------------------------------DIKKLNASKI-------
--SKVLD--------EVSLYF---------------------------------------
-ATE--------------------------------------------------------
--------N------MVDEKLPYHV---SVSLAIDGDRISSTMSTLL-------------
----------------------------------------NRLIS---------------
--------------------------------------------------LIGSED--KR
IIALVHYMLSE-------------------------------------------------
-------------INLPRE--------------VREKVL---------------------
------------------------------------------------------------
--------------------------------------------AALKS-EFKSTE----
-------------NSCT---------------------------RAYC------------
--------------------------------------IRSIDRI-----CRSSYPSRKD
----------------------------------AA---GHV------K-DLFEMVQK--
------------------------------------------------------------
------------------------------------------------------------
----------------------------VIKDLG------------K-------------
-----------------------------------ENSFS--------------------
------------------------------------------------------------
------------------------------------------------------------
---SK---------------------------KGF-------------------------
----------------------ISK----------------LFK----------------
--------------------------------------------------------DTDK
EEKIYLLRTCLQ---------IVKN-----------------------------------
------------NINDPVL-------TKGIL-----------------------------
-------------------ENII--------------------------------MSSRN
KSA----------DCARDALTVISGLI--------------PIN----PVST--LFA---
------------------------------------------------------------
---------FSSSIPH------FEANNDKK-----KA-SAAKNII---YSKLK-------
---ELKQDK-----------KT---------EVL--PTMN------AED-----------
----S-------------------------------FSRF--------------------
------------------------------------------------------------
------------------------------------YLARTC-----ASVIKPMVFSSEE
SETEEA-AYEQK--YVDTLKHLLH------------------------------------
---------DE------------------------DLMIFFE------------------
-------------------------------------------------TV---------
------------------------------------------------------------
------------------------------------------------------------
------------------------------------------------------------
--------------------KQVA--M--R---------NFKFFLE--------------
------------------------------------------------------------
---------------KDIH------------------Q----------------------
------------------------------------------------------------
-------------EKSLTLDFVVTRI--CTS----LNK-------------AKPQIQIHA
ACRATYYLM-----------------------------------------------RCFE
RFRAIMD-----------------------------------------------------
-------------------ADPY------SS-----FSQNTPEMKQA-------NAIFQK
L--------------------------------------------------------YKK
IDA---------------------------------------------------------
VLIHDCSFVK--------------------------------------------------
--------FQAFKACIWRLDKV--------------------------------------
------------------------------------------------------------
------------------------SQVVRRLKMEIKSNVNWMPFH---------------
------------------------------------------------------------
---------------------------------IHE-LLMTLLEFSKNRPAVFDEF----
---ANLCSYICIYLSERVDVDLLIALFKQLI-----------------------------
-----------------------------------------------------------P
TKTKDERQIELTTRFLNMVFSILDECLTGSKES-SELAFAILTFLGEYANKICDEPSVN-
------------------------------------------------------------
------------------------------------------------------------
------------------------------------------------------------
-----------------------------------EKESTEDSGTVNL------------
------------------------------------------------------------
-----------------------------------------SEPKLIYQQPDVFDIHNAA
MKSII-----------------------------------------------LKLIQNTM
YNTPQTFRLRVPF-----------------------------------------------
------------------------------------------------------------
IHVTTRVFWSFS------------------------------------------------
------------------------------------------------------------
------------------------------------------------------------
------------------------------------------------------------
------------------------------------------------------------
------------------------------------------------------------
------------------------------------------------------------
----------------------------------
>TtheCOPG 
------------------------------------------------------------
------------------------------------------------------------
------------------------------------------------------------
------------------------------------------------------------
------------------------------------------------------------
------------------------------------------------MAHLIKQVSEKF
QKLQNDFRRNTIEVDA----FSKISKSQV------------LQDCKQFTSVQ--------
--------------------------LNDRQCRQLLSQLI-YLI-------------NQ-
---GNK-FSDQEQSTL---FFQVTRLF-QSN-----NKELRRMV--YLMIKEF-------
----------------------------KDE-----------------------------
------------------------------------------KMVYVVTQSL--------
-MKDIT--------STVDLY----------------------------------------
KMN---------------------------------------------------------
-------A------LRIIPVV--L---DPSN-L--IQVERYIKNAI--------------
---------------------------------------LDKNT----------------
-------------------------------------------------AVAS----AAI
LAA-IQLFPQ--------------------------------------------------
------------HS---E--------------SMKKLS----------------------
------------------------------------------------------------
-------------------------------------------SDVTAALQNNKT-----
------------QSTI---------------------------HFHA-------------
-------------------------------------QILLHEI-----KKQDRNSYIK-
-------------------------------------------------ILLEQTKD---
-------------------------------AIGNSGHFS--------------------
------------------------------------------------------------
---------TIQLIR------------FIKEVL------------L--------------
----------------------------------TSELD---------------------
------------------------------------------------------------
-----------------------------------------------------------Q
TTER-------------------------TFIDY--------------------------
---------------------LTR------------------------------------
-------------------------------------------------------QTSKT
NEMVTI-ESCK---------AICE------------------------------------
---------LKNISNKDL-----TQPITVL------------------------------
------------------GIFL--------------------------------VG-SST
VN----------KYA--ALKIMNKLV---------------------SNPA---------
------------------------------------------------------------
--------RKAIINNKTEIQYLLTDNNKS-----IS-SLAVSIL---LK-LC--------
--NEDDIE-----------SLLN-------QIY--DNLQ----DMSDE------------
-----------------------------------FKVD---------------------
------------------------------------------------------------
-----------------------------------ILNSVK-----GLV-------K-Q-
---LP-KKYRI--ILVFLFNCMK-----------------NEGNADFK------------
--------AQ------------------CIDVVEDIIRQFP-------------------
--------------------------------------AE--------EV----------
------------------------------------------------------------
------------------------------------------------------------
------------------------------------------------------------
-------------------RESS--L--Q---------VLSEYIE---------------
------------DCLVKSLQL---------------------------------------
--------------KCLS-------IIN--------K-----------------------
-------------------------------------ESSKNT-----------------
------------ASLKMIRLINNRI--HLE----DSE--------------VRAAAVGTI
SK-FASKQ----------------------------------------------QSVREQ
VIQLLKHA----------------------------------------------------
------------------LSDP------DE-----------EVRER-------AFQSINI
---------------------------------------------------FSEQVSSFL
ED---------------------------------------------------------K
AREASTIDF----------------------------------------------QEITY
IEKYIEMNKQNIEESEDIEAL---------------------------------SKDKIY
EFAQAQNIQATQTSENQASTNYDDF-----------------------------------
-----------------------SSDPSQDKEESQASASLPVIK--------------KD
NEQFQKLAQQFASSAIFQGYGPLRHISNGGDLTDKNASYLVSYVKY--------FFDDYV
VLEFLVKNKAQDQILK--------------DVKVKLDLNNENIQVEKIVAATEIK-----
--EEEASNIFVALARNPEF-----------------------------------------
------------------------------------------------------------
--KVIAFSSQCFLTFQVQDIGANGKVISEYAD-EYQLDDVQVTISDHLTNWEIG------
------------------------------------------------------------
------------------------------------------------------------
------------------------------------------------------------
------------KGKYETELNY------------LEGEVATQKFKLS-------------
------------------------------------------------------------
-----------------------------------------YKSIDFAIQEIIKHFSVSV
CDGT--NHIPQVQTEKFHTLKLAGK-------------------YLDKEKFLLSCMIAMD
AKQGCFLQMNVK------------------------------------------------
-------------------------SADEELN---------------------------Q
DLINTFNN----------------------------------------------------
------------------------------------------------------------
------------------------------------------------------------
------------------------------------------------------------
------------------------------------------------------------
------------------------------------------------------------
------------------------------------------------------------
---------------------------------
>EhisCOPG1 
------------------------------------------------------------
------------------------------------------------------------
------------------------------------------------------------
------------------------------------------------------------
------------------------------------------------------------
---------------------------------------------------------MKV
YDDEDNIGVLEQ--------TIFPDKGVL------------YQQRIVCAEQK--------
--------------------------INLVQCRLFLTKLI-AVF-------------NR-
---GDT-FTQEEATEL---FFATTKLF-YSP-----NVPLRQLL--FTALRSV-------
--------------I-------------PYA-----------------------------
------------------------------------------CDVFVVMNSL--------
-SKDAT--------STYDFQ----------------------------------------
RSS---------------------------------------------------------
-------A------LRTLGMI--L---TDQT-I--NSLERHYKQGI--------------
---------------------------------------VDKIP----------------
-------------------------------------------------NVSV----SAL
STA-CKLALT--------------------------------------------------
------------HA---D--------------VVAKWM----------------------
------------------------------------------------------------
-------------------------------------------PEIST-ALS-SS-----
------------NHLV---------------------------QYQA-------------
-------------------------------------IRLLHIL-----KKHDRVALIR-
-------------------------------------------------CVVTYGKE---
--------------------------------KPLRSPYA--------------------
------------------------------------------------------------
---------HVELLK------------ICKDIL------------I--------------
--------------------G-------------ERAFS---------------------
------------------------------------------------------------
------------------------------------------------------------
--KT---------------------------VLP--------------------------
---------------------LVE----------------YIQ-----------------
-------------------------------------------------------TSMRP
NNDLVALEAIK---------LASQ------------------------------------
-------LELDAAPQSLS-----AQLMNSI------------------------------
------------------QVYL--------------------------------QS-NKT
IL----------RFE--AIRVVSEMS--------------YRY----NELV---ST----
------------------------------------------------------------
--------VRIDVES------LLRESNRA-----IL-TLAIATS---LN-IC--------
--NESSID-----------GLLN-------KVA--KFMS----ELPDS------------
-----------------------------------FRTK---------------------
------------------------------------------------------------
-----------------------------------VVNTVE-----KLA-------E-R-
---YP-SKYLT--LLSFLSHSLT-----------------IKGVKFQT------------
----------------------------AVVN--TIRRLCI-------------------
-------------------------------------IQP--------RC----------
------------------------------------------------------------
------------------------------------------------------------
------------------------------------------------------------
-------------------RETS--L--T---------TLADYIE---------------
------------DCEYPEIIM---------------------------------------
--------------KVFS-------FIG--------E-----------------------
-------------------------------------EGPHSK-----------------
------------KPMKYIRSIYNRL--LLE----SPI--------------IRAAGITTL
SK-FAEI-----------------------------------------------PELKPN
IIEILKK-----------------------------------------------------
------------------CAYD-----EDQ-----------EVRDR-------ACFYSVF
-----------------------------------------------------------L
DT---------------------------------------------------------P
KVETPVITS---------------------------------------------------
-------QTDIDALQHVLEQY---------------------------------------
------------------------------------------------------------
-----------------------INGDCETPFDLEEESKKTIII---------------E
PIKEEEVSNEVKKEQEIIEGFGEVIKKSEVTLTTTGSEYDVVCKKM--------IYKNNV
VLLYSITNTLTDYCLS--------------NVSIEIGIEKGDYKIIEQSTISSLP-----
--AQGSDIIKVVLDRPDSL-----------------------------------------
------------------------------------------------------------
IGTFSNKLIYTLKENIEDDTGDED---------EYIIDNVSLNLSDFVSPVEIE------
------------------------------------------------------------
------------------------------------------------------------
------------------------------------------------------------
--------------DWNVQFES------------LSKEANKTQIFKF-------------
------------------------------------------------------------
---------------------------------------PAFKNLQIAVDKLKELFGLNV
INGS----DDAKKAVKKHVLLLAGN-------------------ILLKEPATTFIRLRML
CDEKGVTVEVCI------------------------------------------------
------------------------RSTN-------------------------------T
LIPDMLLALL--------------------------------------------------
------------------------------------------------------------
------------------------------------------------------------
------------------------------------------------------------
------------------------------------------------------------
------------------------------------------------------------
------------------------------------------------------------
---------------------------------
>LmajCOPG 
------------------------------------------------------------
------------------------------------------------------------
------------------------------------------------------------
------------------------------------------------------------
------------------------------------------------------------
---------------------------------------------------MVDAVSRYD
DDEEDDALP-----------FEGLDKASA------------LQECRVFNKIP--------
--------------------------LDEEGSIRAMTQVL-YLL-------------SI-
---GVR-LTEAEATDI---FFMSTKLM-QSN-----YAKLRRLQ--YILMKEL-------
-------------------------S--PLV-----------------------------
------------------------------------------EQSFIASNAL--------
-MTDIK--------KKGDSD----------------------------------------
KSS---------------------------------------------------------
-------A------IRALYAI--M---DSSM-Y--NSMDRTIVECM--------------
---------------------------------------TSRNP----------------
-------------------------------------------------SVVT----AAL
VTG-IHMSNT--------------------------------------------------
------------LP---E--------------MPRKWA----------------------
------------------------------------------------------------
-------------------------------------------TQLNE-VLR-ER-----
------------SKA----------------------------QYPA-------------
-------------------------------------IALLHKI------RNNDRLSVD-
-------------------------------------------------RLIEDAQA---
--------------------------------GRVRSSLA--------------------
------------------------------------------------------------
---------VCIIIK------------MCTELM---------------------------
----------------------------------QDDFT---------------------
------------------------------------------------------------
------------------------------------------------------------
--SS---------------------------LEI--------------------------
---------------------YKF----------------VT------------------
-------------------------------------------------------SMLHR
SDMIAF-EAAK---------SIAS------------------------------------
---------LRNVSDREL-----TPVVTML------------------------------
------------------QLYL--------------------------------SS-QNQ
VL----------RFA--AVYLIGRIS--------------TTH----PAAV---AP----
------------------------------------------------------------
--------INAEIEA------LALDPNRV-----IA-TLAITSL---LK-TG--------
--TESTIG-----------RMLT-------QLSSGSYMS----ELGDQ------------
-----------------------------------LKLT---------------------
------------------------------------------------------------
-----------------------------------IVDAMR-----VLN-------A-K-
---FP-SKYET--LLAFLFRALS-----------------DEGSSSL-------------
--------KQ------------------SVVD--AMLDISN-------------------
-----------------------------------S--NP--------SS----------
------------------------------------------------------------
------------------------------------------------------------
------------------------------------------------------------
-------------------KEVV--L--T---------HLAEFID---------------
------------DCEFSQITK---------------------------------------
--------------RVLM-------HLG--------E-----------------------
-------------------------------------GVPHCS-----------------
------------NPRHFVRYVYNHA--TLE----KPE--------------VRAVAVATL
AK-IAASV----------------------------------------------PSLRRS
IVALLKRS----------------------------------------------------
------------------CSDG------DD-----------EVRDR-------AVLYTKL
---------------------------------------------------------FLQ
ND---------------------------------------------------------D
TLVRTYVEN---------------------------------------------VAAAVQ
HQRHTLREAHKKTSADGVLGG---------------------------------------
------------------------------------------------------------
-----------------------STSADTMVAIAAAPNHTDASG------------MPAP
TPAILQGRDALHHVRQLRELGEPAKSTEPVLITEADNEYVVSVMKH--------VYPEHV
VVQFKVKNMMDNMLFK--------------NVIVVTNTEELEAEPLYAIPIESIR-----
--PGETQYGYVVLQYAPGK-----------------------------------------
----------------------------------------------------------FP
SGTVEPMFRFAMAEREDEDAGDHD---------EYPMESFDVDVCDFVTPIDLGNSME--
------------------------------------------------------------
------------------------------------------------------------
------------------------------------------------------------
-----------------DKWA-------------EQEGNETAGTFAL-------------
------------------------------------------------------------
---------------------------------------HSMKNLTEAAQQLADFFGMHI
EGGV-----PEKITTTSHVVKMSGV------------------LADEDRTLVLVQAKVFI
ATDNHVALHLAL------------------------------------------------
------------------------RGGSADIR---------------------------E
YLANVLLR----------------------------------------------------
------------------------------------------------------------
------------------------------------------------------------
------------------------------------------------------------
------------------------------------------------------------
------------------------------------------------------------
------------------------------------------------------------
---------------------------------
>TbruCOPG 
------------------------------------------------------------
------------------------------------------------------------
------------------------------------------------------------
------------------------------------------------------------
------------------------------------------------------------
----------------------------------------------------MQHDRDRY
DSEEDDEESLP---------FDGIEKASV------------LQQCRVFNDVQ--------
--------------------------LDISACLRCLTECL-YLI-------------YT-
---GTT-FTEAEATEL---FFMSTKLL-QSN-----RSRLRRLH--YVLMKEL-------
------------SPF----------V----------------------------------
------------------------------------------EQSFIASNSL--------
-MGDTK--------SNNESN----------------------------------------
KRN---------------------------------------------------------
-------G------MRTLCKV--M---NPSL-Y--PLLDRTIVESL--------------
---------------------------------------TSRSE----------------
-------------------------------------------------KVLL----ASL
ITG-FHVALS--------------------------------------------------
------------HP---D--------------LARKWS----------------------
------------------------------------------------------------
-------------------------------------------TQLNE-AIR--------
------------VLGN---------------------------TQYL-------------
-------------------------------------TVAIMHI-----IRKSDRVTVK-
-------------------------------------------------RFIEQVRN---
--------------------------------GVVRSPLA--------------------
------------------------------------------------------------
---------LSFLVK------------LTTDVL---------------------------
----------------------------------QEGFE---------------------
------------------------------------------------------------
------------------------------------------------------------
--ED---------------------------PEV--------------------------
---------------------KKY----------------IAT-----------------
-------------------------------------------------------MRHSS
SEIVVF-DTLR---------CMCV------------------------------------
---------AGNASPQQF-----ALVASVA------------------------------
------------------QIYL--------------------------------NA-KTS
VS----------RFC--AIRVLHDLA--------------AIY----PDAV---TP----
------------------------------------------------------------
--------ISSDIEQ------LIMDQNRF-----TA-SFAMLTL---LK-TG--------
--TEASVE-----------RLIG-------ALGSVGQLR----ELPDE------------
-----------------------------------FKVA---------------------
------------------------------------------------------------
-----------------------------------ITLELR-----SVS-------A-R-
---FP-QRYNL--FLGFLVKLLS-----------------DDGSSTFK------------
----------------------------ESIV--EVITSVA-------------------
-----------------------------------K-AND--------GA----------
------------------------------------------------------------
------------------------------------------------------------
------------------------------------------------------------
-------------------REAA--L--K---------HLVDYVE---------------
------------DCAHVSILH---------------------------------------
--------------RVHM-------YLG--------D-----------------------
-------------------------------------EVPRSE-----------------
------------NPALFIRYINNHA--ALE----FPE--------------VRAAAVSTF
AR-IAARV----------------------------------------------PSLRRS
ILPLLKHK----------------------------------------------------
------------------CSDE------DD-----------EVRDR-------AIMYTKV
---------------------------------------------------------FLL
GD---------------------------------------------------------E
DVIHSMVTE------------------------------------------------VSN
TVAARRKLITPMTPTPLLEPV---------------------------------KRRMCQ
ADHSTVA-----------------------------------------------------
-----------------------VETGIGKEAAHSSSGGGSVPG-------------NQY
SSAISEGRAKLLKIKQLQELGEPRASSEPVPLSDPDSEYFVTLIKH--------VYVAHV
VLQFRVKNTMDSVVFR--------------RVTVEMDTEELDAEPLYAIPISAIE-----
--PGATEYAYAVLQYSEGR-----------------------------------------
----------------------------------------------------------YP
SGTLGCRIKFALQERDGSSVAGEGEE-------EYPLEDFEVNVSDFITPIDLG------
------------------------------------------------------------
------------------------------------------------------------
------------------------------------------------------------
-------------ECFQQKWEE------------LRQEETCGTYALS-------------
------------------------------------------------------------
----------------------------------------SMRNLTAAAHELVEFFGMHV
VGGK----VDKITAASHTLLMSGSM-------------------VDGASSLVMINARLFI
ATDNTVALQLTL------------------------------------------------
------------------------RGGSSELR---------------------------E
YLSGALLS----------------------------------------------------
------------------------------------------------------------
------------------------------------------------------------
------------------------------------------------------------
------------------------------------------------------------
------------------------------------------------------------
------------------------------------------------------------
---------------------------------
>TgonCOPG 
------------------------------------------------------------
------------------------------------------------------------
------------------------------------------------------------
------------------------------------------------------------
------------------------------------------------------------
------------------------------------------MLSASSLRSKLQNLNVDL
SKFSGSSSEKPQFT------PYDCDKAKV------------LQEARAFSESP--------
--------------------------LNPKKCSQIITKIL-YLL-------------SS-
---NADPLTSAETSTV---FFGVTRLF-QSS-----DERLRRLI--YMLLKEL-------
-------------------------S--VQT-----------------------------
------------------------------------------AEGFIVTSSL--------
-TKDMT--------SNSDRH----------------------------------------
RGN---------------------------------------------------------
-------A------VRVLSRI--V---DAAM-V--SQIERYLKTAI--------------
---------------------------------------VDKNP----------------
-------------------------------------------------FVAS----SGL
VAG-INLFHT--------------------------------------------------
------------AP---E--------------VVRRWV----------------------
------------------------------------------------------------
-------------------------------------------SEAHSCIFQHEN-----
------------APVV---------------------------QAHA-------------
-------------------------------------LVLLHAI-----KSSDRLALHK-
-------------------------------------------------SLCELLQR---
---------------------------------FQRNPLA--------------------
------------------------------------------------------------
---------ECLLIRYVKDL-------LLQDLSAGDASSPAYAYAA--------------
----------------------------------PPSLG---------------------
------------------------------------------------------------
-----------------------------------------------------AGGASDP
SHQR-------------------------LLLDY--------------------------
---------------------LES------------------------------------
-------------------------------------------------------CLRHK
HEMAMF-EAAR---------ALCE------------------------------------
---LAGAAADRGDAGTVFQSYDLSGALTVL------------------------------
------------------QILL--------------------------------TS-PKP
VV----------RFA--AVHVINKQA--------------QK-----PRLASVLAR----
------------------------------------------------------------
--------CNAELEP------LLSDPNRS-----IA-TAALTTL---LK-TG--------
--HESGVE-----------RLTK-------QIS--SFTS----EVSDT------------
-----------------------------------FKID---------------------
------------------------------------------------------------
-----------------------------------VVKAVL-----QLC-----------
-LAYP-NKYVT--LTNFLASNLR-----------------EEGGVEL-------------
----------------------------KTCTVEALMTVVE-------------------
-----------------------------------K--IP--------QA----------
------------------------------------------------------------
------------------------------------------------------------
------------------------------------------------------------
-------------------QELG--L--L---------QLCEFIE---------------
------------DCEYAGLCT---------------------------------------
--------------KILA-------FLG--------E-----------------------
-------------------------------------QASTTA-----------------
------------TASKFIRFIYNRL--ILE----NAV--------------VRAAGVDAL
TK-IAFNC----------------------------------------------PELRPD
ILVLLEG-----------------------------------------------------
------------------CLSD-----NDD-----------EVRDR-------TQLYYAA
-------------------------------------------LQKAMRQSPEAPDAQAD
FP---------------------------------------------------------G
TSKPESLPV-------------------------------------------GTPTTALS
DDVPSVEELLSTEPPFALELL------------------------CASLENFVETQTAVG
AEDMPAFDFTGLPSEAAWQEEQARRREALAAMKASGAAGAGQLAHTRSGTSLQAYDHGGD
EARVDAPGAQMRAPLGSTASSNAVAVREGQGVDGGVSGAGAAPT------------AMSR
GAVEAELHRVLAGLVAPETLGSLLMTTKGTMLTEKEAEYAVEVVKH--------MFAEFL
VLEFRVRNTLEGQVLEN-------------VLMRVAPQQGAPWAVVGGVPIPALG-----
--LEQTLPCFVLLKRLGA------------------------------------------
----------------------------------------------------------GE
GGQRAQNAETGALAAVLSYILKEAGDDIGYED-EYPVEPVVVTIGNYIAPKALR------
------------------------------------------------------------
------------------------------------------------------------
------------------------------------------------------------
------------QGEFKVMWNS------------LSSPQGAEAVGKF-------------
------------------------------------------------------------
--------------------------------------CLNFRSLEAAVSGLLTMLNLAP
CDRS----DYVDPQKTTQTLLCSGT--------------------FLGEASVLATAVVFM
SPDHGCLLKLVV------------------------------------------------
------------------------RSDDVSVC---------------------------E
AVLQGFE-----------------------------------------------------
------------------------------------------------------------
------------------------------------------------------------
------------------------------------------------------------
------------------------------------------------------------
------------------------------------------------------------
------------------------------------------------------------
---------------------------------
>PfalCOPG 
------------------------------------------------------------
------------------------------------------------------------
------------------------------------------------------------
------------------------------------------------------------
------------------------------------------------------------
------------------------------------------------MLKSMSIKNKLQ
KNLLKEYKNDDEKNFVN---PHEGDKASI------------LQETRVFSSYP--------
--------------------------LNTQKCLQILTKIL-YLI-------------NK-
---GDDILTSQECTDI---FFSITKLF-QSN-----NERLRRMI--YLLIKNL-------
-------------------------P--VSE-----------------------------
------------------------------------------KEIFIVTSSL--------
-TKDMN--------SANDCY----------------------------------------
RAN---------------------------------------------------------
-------A------IRVLSKI--I---DFSL-A--TQIERYLKTAV--------------
---------------------------------------VDRNP----------------
-------------------------------------------------FVST----SAL
LCG-LNLYNN--------------------------------------------------
------------TS--SD--------------IVKKWI----------------------
------------------------------------------------------------
-------------------------------------------NEVSE-CIN-SK-----
------------HPMI---------------------------QFHA-------------
-------------------------------------LTLLCSI-----KNQDKLALEK-
--------------------IINSYTKNSHTLSSSLANCLLIKYASYLIYCTEVHSE---
-----MNNNNNILNINNNRNIFNHNIYYNKDTYSQHYPHN--------------------
------------------------------------------------------------
---------NKQNINNTAISSTTNKN-HHHNIN------------N--------------
--------------------NNNNNNNNNTYNNNDHSVN---------------------
------------------------------------------------------------
------------------------------------------------------------
--KN-----------------KFIHPTTKVCFDY--------------------------
---------------------LKN----------------CLK-----------------
---------------------------------------------------------NNK
DAIILF-ECIK---------CIFE----------------------------------LA
IYDQEGKNTTTVFNVDIL-----NECIKVC------------------------------
------------------QLFL--------------------------------LS-SKI
VD----------KFS--IIRQINKLA--------------HHR----PYVV---SK----
------------------------------------------------------------
--------LNQDIEN------LLYDNNKS-----IC-VLAFTTL---LK-TG--------
--NETSID-----------KLLN-------QIN--NYMT----ADNTT------------
-----------------------------------FKIK---------------------
------------------------------------------------------------
-----------------------------------IIEEVK-----NLC-----------
-FIYP-NKCNI--ILNFLSNNLR-----------------DDESYQF-------------
--------KA------------------STID--SIILIIT-------------------
-----------------------------------N--LP--------NA----------
------------------------------------------------------------
------------------------------------------------------------
------------------------------------------------------------
-------------------EETA--I--L---------QLCEFIE---------------
------------DCEYHALLL---------------------------------------
--------------KVIR-------FLL--------------------------------
-------------------------------------MHIPKTK----------------
------------NPSKYIRYIYNRL--LLE----NST--------------IRIDGMYAL
FY-IALKC----------------------------------------------AENSKD
ILVLLNCL----------------------------------------------------
------------------LADN------DD-----------EVRDR-------TNFFYYM
-----------------------------------------LKEKIKELDTSNKQISNEY
EE---------------------------------------------------------K
LQNNENINE---------------------------------------------HNNIHY
SNNNLIDQLLEYDQNTNIDQL-------------------------LYFISNHIEKDPKE
EFSYQHVKEQIIASNDLNNKDYVSSPFINKKN----------------------------
-----------------------KTSYNEIPNLTNTNSISNINK-------------YID
LTPDTLYINNMSKYIDMYNLSNINIINKSIPLTESEAEYTVFLKKF--------IYNQHL
VLEFTIHNTLSEQILS--------------NLNVQMHSSENKWTILEKTTIDNLY-----
--YNTPQQLYVILKKNIPFEKTDTH-----------------------------------
---------------------------------------------NHNNNDTNDQNNHNL
QNNVDSFAVNQNFQISLHFLVKENEHDEGFPD-SYSINPFSIQIVDFINPKILR------
------------------------------------------------------------
------------------------------------------------------------
------------------------------------------------------------
------------HGEFKHIWDS------------MHNYNAEVVSKFS-------------
------------------------------------------------------------
---------------------------------------LNFQNIQQAVVGLLNTLNMVA
CDQT----DYVENNSNNHNMLLSAQ-------------------FLNDTYVLCKASLILS
QQYGCLLKITCR------------------------------------------------
--------------------------------------------------------STNK
FLSEHILKSLE-------------------------------------------------
------------------------------------------------------------
------------------------------------------------------------
------------------------------------------------------------
------------------------------------------------------------
------------------------------------------------------------
------------------------------------------------------------
---------------------------------
>ScerCOPG 
------------------------------------------------------------
------------------------------------------------------------
------------------------------------------------------------
------------------------------------------------------------
------------------------------------------------------------
------------------------------------------------------MSAHTY
KKFENSTSG-----------DLPDKMTIY------------QDCMNTFNESP--------
--------------------------VNSKRCRLLISRLL-RLL-------------AQ-
---GET-FPQNEATAL---FFSISKLF-QHQ-----NDPLRQAV--YLAIKEL-------
-------------------------S--GIS-----------------------------
------------------------------------------EDVLMATSSI--------
-MKDVQ--------NGSDLI----------------------------------------
KPD---------------------------------------------------------
-------A------IRSLTYV--L---DEST-A--FSAERLLKSAV--------------
---------------------------------------VSRHP----------------
-------------------------------------------------SISS-----AA
LCTSYHLLPI--------------------------------------------------
------------SE---V--------------TIRRFT----------------------
------------------------------------------------------------
-------------------------------------------NETQEAVLDLKQ-----
------------FPNQ-------------HGNSEYYPNSTYISQYHA-------------
-------------------------------------LGLLYQL------------KKT-
--------------------------------------DKM--------ALLKLVRH---
----------FSEN------------------NSMKNQLA--------------------
------------------------------------------------------------
---------KVELVK------------IVNDLI-----------YR--------------
----------------------------------DPQLF---------------------
------------------------------------------------------------
------------------------------------------------------------
--SQ-------------------------F-RPL--------------------------
---------------------LSD------------------------------------
-------------------------------------------------------WLSNK
FESVQL-ETAK---------LITS------------------------------------
----FATRNSRLVAPELY-----AAAISAL------------------------------
------------------QSLL--------------------------------TV-PRV
SS----------RFA--ALRILNRIS--------------MVS----PEKI---VV----
------------------------------------------------------------
--------CNPELES------LINDSNRN-----IS-TYAITTL---LK-TG--------
--TSKNIS-----------SLIS-------TIT--NFIH----DVSDD------------
-----------------------------------FKII---------------------
------------------------------------------------------------
-----------------------------------IIDAVR-----TLS-----------
---LN-FPQEWKSILNFLIDVLK----------------NSEGGFKF-------------
--------KN------------------SIVE--ALIDIVS-------------------
-------------------------------------FVP--------QS----------
------------------------------------------------------------
------------------------------------------------------------
------------------------------------------------------------
-------------------KELA--L--E---------NLCDFIE---------------
------------DCEFNEILV---------------------------------------
--------------RILH-------LLG--------K-----------------------
-------------------------------------EGPSAP-----------------
------------NPSLYVRHIYNRV--VLE----NSI--------------IRSAAVVAL
SK-FALTK--------------------------------------------NDPTLYES
IISLLK-R----------------------------------------------------
------------------IAND-----KDD-----------EVRDR-------ATIALEF
--------------------------------------------IDSARNKDDVIAQNLI
ES-----------------------KYFYD-----------------------------I
PSLESKLSS-----------------------------------------YISSNTDSFA
TAFDVNQVRKFTEDEMKAINL---------------------------------KRKQEQ
IFNQKSETTLDT------------------------------------------------
-----------------------TPEAESVPEKRADANSFAGPN----------LDDHQE
DLLATKYADELLSIEQIKPFGQLVNSSRAISLTEPEAEFVVRGVKH--------LFKDNV
VLQFNITNTLTDIALDNVS-----------VVCTPEISDEAELEELFTLQVDRLL-----
--PSEEAACYVAFKKLDE------------------------------------------
----------------------------------------------------------IV
MEGFLNNLTFTTKEINPDTNEPFDG-DEGFQD-EYEIDSIFLNAGDYVKSSFTGNFSA--
------------------------------------------------------------
------------------------------------------------------------
------------------------------------------------------------
----------------------------------TFDELPCEEVAVF-------------
------------------------------------------------------------
-------------------------------------NIQEDLSIQEVVDKIILNSSCLP
VEST----QFAPSDSNSHTLKLFGK--------------------SALTGSKVALQIKMI
KSSKGLALKVHG------------------------------------------------
------------------------KGEDSLLC---------------------------S
DLVNGLMQ----------------------------------------------------
------------------------------------------------------------
------------------------------------------------------------
------------------------------------------------------------
------------------------------------------------------------
------------------------------------------------------------
------------------------------------------------------------
---------------------------------
>SpomCOPG 
------------------------------------------------------------
------------------------------------------------------------
------------------------------------------------------------
------------------------------------------------------------
------------------------------------------------------------
-----------------------------------------------------MSYSKKD
DDGDESI-------------FANVNQVTV------------TQDARAFNSSS--------
--------------------------ISPRKSRRLLSKIA-YLI-------------YT-
---GEH-FQEKQATEL---FFGITKLF-QHK-----DPSLRQFV--YIIIKEL-------
-------------------------S--VVA-----------------------------
------------------------------------------EDVIMITSSI--------
-MKDTA-------TGRETIY----------------------------------------
RPN---------------------------------------------------------
-------A------IRSLIRV--I---DANT-V--PAIERILTTGI--------------
---------------------------------------VDPIS----------------
-------------------------------------------------AVAS----AAL
VSA-YHLYPV--------------------------------------------------
------------AK---D--------------IVSRWN----------------------
------------------------------------------------------------
-------------------------------------------NEVQD-AVTSHNVGRKV
ASSPFFTSTLGYTPNA-----------------------SGISQYHA-------------
-------------------------------------LGLLYRI------RRHDSIAMN-
-------------------------------------------------KLLQLLVS---
------------------------------NLGTVSNSHA--------------------
------------------------------------------------------------
---------FVMLIR------------YISSLM------------D--------------
--------------------Q-------------NTQFR---------------------
------------------------------------------------------------
------------------------------------------------------------
--DQ-------------------------M-VPF--------------------------
---------------------LHG------------------------------------
-------------------------------------------------------WLKSK
GDMVNL-EVAR---------NMVR------------------------------------
---------LKNISDDDL-----QPVVSVL------------------------------
------------------KIFL--------------------------------SS-HRS
AT----------RFS--AIRTLNELA--------------MTR----PHLV---HS----
------------------------------------------------------------
--------CNLNIES------LITDVNRS-----IA-TYAITTL---LK-TG--------
--NDESVD-----------RLMK-------QIV--TFMS----DISDN------------
-----------------------------------FKII---------------------
------------------------------------------------------------
-----------------------------------VVDAIR-----SLC-------L-K-
---FP-RKQDS--MLTFLSNILC-----------------DEGGYEFK------------
--------RA------------------AVDAISDMIKYIP-------------------
------------------------------------------------ES----------
------------------------------------------------------------
------------------------------------------------------------
------------------------------------------------------------
-------------------KERA--L--A---------ELCEFIE---------------
------------DCEYPKIAV---------------------------------------
--------------RILS-------ILG--------E-----------------------
-------------------------------------EGPKAS-----------------
------------EPTRFIRYIYNRI--MLE----NAI--------------VRSAAVSAL
TK-FGLNA---------------------------------------------EDKFVQR
SVKVILTR----------------------------------------------------
------------------CLED-----ADD-----------EVRDR-------AAFSVKA
---------------------------------------------------------LED
RD---------------------------------------------------------A
FLPVVKSDK-------------------------------------------IPSLPALE
RSLVIYISERKFGQGFDIKSV---------------------------------PVLSQE
EIDAENLRIK--------------------------------------------------
-----------------------KATTEVEFTEVTPAEDQNALA--------------SS
NIETEFLNALESVSEFNEYGPVLKSSPSPIELTEQETEFVVKVVKH--------VFKDHL
VVQFQLHNTLSEVILE--------------NAVVVSTPSTDDLVEECVVPAAIVS-----
---GEPVSIFVSFKFNDSVP----------------------------------------
----------------------------------------------------------YP
LTTLTNTLQFTTKEIDIHTGEPEEE---GYED-EYKIDDLDVSAGDFISPAYESNFDG--
------------------------------------------------------------
------------------------------------------------------------
------------------------------------------------------------
----------------------------------LFDSLEHEASEVY-------------
------------------------------------------------------------
-------------------------------------VLSLLDSFRSTCSRVAELLQMQP
LEGT----ENPTDKPVHVMKLSGKL--------------------VNGEKVLALVKMAHS
KDGEGITIKVIA------------------------------------------------
------------------------RGESDSSV---------------------------E
LVVGGIA-----------------------------------------------------
------------------------------------------------------------
------------------------------------------------------------
------------------------------------------------------------
------------------------------------------------------------
------------------------------------------------------------
------------------------------------------------------------
---------------------------------
>NgruCOPG 
------------------------------------------------------------
------------------------------------------------------------
------------------------------------------------------------
------------------------------------------------------------
------------------------------------------------------------
-------------------------------------------------MMQERDPHNKA
KDEDEEVEFP----------FQNLEKTQV------------LQETRIFNESP--------
--------------------------LSPRKCVLTLLQLL-YVI-------------YQ-
---GKN-LNATEATDV---FMNITKLF-LSP-----DVRLRRML--YIAVKEL-------
-------------------------S--RTA-----------------------------
------------------------------------------NQTFVASNSL--------
-FKDMS-------QNQNEDF----------------------------------------
KIN---------------------------------------------------------
-------A------IRSLRTI--M---DENL-F--SNLERHLKQCV--------------
---------------------------------------VDKNP----------------
-------------------------------------------------GVAS----SAI
LAG-FHMSDS--------------------------------------------------
-----------------QKG----------DQLVKRWT----------------------
------------------------------------------------------------
-------------------------------------------GEIQS-AVD-SR-----
------------FHMV---------------------------QYHA-------------
-------------------------------------LALSYKL-----RHQDGLAISK-
-------------------------------------------------IVSAGMQN---
----------------------------------LRSPLA--------------------
------------------------------------------------------------
---------HTLLIKYSMR--------IMRMEG------------N--------------
--------------------I-------------NSDRS---------------------
------------------------------------------------------------
------------------------------------------------------------
--KA-------------------------I-LQY--------------------------
---------------------LTS------------------------------------
-------------------------------------------------------CLKFR
NDMVIL-EAAK---------AICT------------------------------------
----------IRDLGKEL-----SAAIEAL------------------------------
------------------RMFL--------------------------------SS-NKP
VK----------RFA--AIRLLNDVA--------------NHY----PTLV---SQ----
------------------------------------------------------------
--------CNNELEK------LIADPNRN-----IA-TLAVTTL---LK-TG--------
--QETNIE-----------KLMK-------KIQ--RFIP----EIPDE------------
-----------------------------------FKII---------------------
------------------------------------------------------------
-----------------------------------VVKSIE-----SLC-------I-R-
---YP-KKFYS--MVSFLSNALR-----------------TEGGYEY-------------
--------KK------------------QLVS--TLISICK-------------------
-----------------------------------A--LP--------ES----------
------------------------------------------------------------
------------------------------------------------------------
------------------------------------------------------------
-------------------RDLI--V--S---------YLCEFIE---------------
------------DCEYTIVLQ---------------------------------------
--------------QVLH-------FLG--------D-----------------------
-------------------------------------EGTQST-----------------
------------GPSKCIRFIYNRL--ILE----NPT--------------VRGSAVITI
AK-FAAKI----------------------------------------------PDLRKS
ILVILRRV----------------------------------------------------
------------------LLDS------DD-----------EVRDR-------AVFYVKA
----------------------------------------------LETKDEDLIRKLIV
ND---------------------------------------------------------L
PDNMQHYFY-------------------------------------------------SV
EKSLVNYLQSTLDEPFDLSDV---------------------------------QLVDAS
AIQTEAPTETG-------------------------------------------------
-----------------------LESAVTQPILSETTTTETSNA----------------
-NDTQEYEQAITKIPQLQNLGKVFKTNPPIYLTEVDADYVVSCAIH--------VFESNI
VLQYIVKNRVESQQLSNL------------IVDLDLGDFEDVQEVFKIQAESAIK-----
--FNQAESTFVVLKREKE------------------------------------------
----------------------------------------------------------IA
TGKIFSTLKFCTADVDPETGDPYDEEDENED--EFELEAFNIRVTDFVRNMAVS------
------------------------------------------------------------
------------------------------------------------------------
------------------------------------------------------------
--------------SFKEEWDK------------LGEESEFAQQPIE-------------
------------------------------------------------------------
--------------------------------------YTASDDLQAAVDKFISSVGLRP
IGDR-------TVSKKTHSLYFAGK---------------------SIFGDMVLVAAQLG
EKNGSILLKLSV------------------------------------------------
--------------------------------------------------------RSQG
DLRESIVQQLSD------------------------------------------------
------------------------------------------------------------
------------------------------------------------------------
------------------------------------------------------------
------------------------------------------------------------
------------------------------------------------------------
------------------------------------------------------------
---------------------------------
>DdisCOPG 
------------------------------------------------------------
------------------------------------------------------------
------------------------------------------------------------
------------------------------------------------------------
------------------------------------------------------------
------------------------------------------------MASRVQKKDDDE
SDFL----------------FENLDKGQV------------IQEKRAFNESP--------
--------------------------IHPRKCSLVISQFL-YLL-------------SR-
---GDS-FTKTEATDI---FFAATKLF-QSK-----DIPLRRLM--YLLLKEL-------
-------------------------S--TIS-----------------------------
------------------------------------------QDAIIVISSL--------
-TKDMS--------HKIELY----------------------------------------
RAN---------------------------------------------------------
-------A------IRILCKI--T---DSSI-L--PQIERYFKQSI--------------
---------------------------------------VEKDP----------------
-------------------------------------------------HVSS----AAL
VSS-IHLLKV--------------------------------------------------
------------CP---E--------------IVKRWA----------------------
------------------------------------------------------------
-------------------------------------------NEVQE-AIS-NK-----
------------SNMV---------------------------QYHA-------------
-------------------------------------LALLHRI------KQHDRLAVS-
-------------------------------------------------KLVSNLIK---
--------------------------------NSLRSPYA--------------------
------------------------------------------------------------
---------QSYLIR------------CCVEVI------------E--------------
----------------------------------ETNTE---------------------
------------------------------------------------------------
------------------------------------------------------------
--DR-------------------------IFREY--------------------------
---------------------IES------------------------------------
-------------------------------------------------------CLRSK
NEMVAY-EAAR---------SICT------------------------------------
---------FKNVSNKEI-----NSAVGVL------------------------------
------------------QNFL--------------------------------NS-TKP
TL----------RFA--AVRTLNKLA--------------QTN----PTAV---IP----
------------------------------------------------------------
--------CNLDMEN------LITDTNRS-----IA-TLAITTL---LK-VG--------
--NESNVE-----------RLIK-------QIA--NFLG----DINDE------------
-----------------------------------FKIV---------------------
------------------------------------------------------------
-----------------------------------VVDAIT-----SLS-------Q-K-
---FP-KKYKH--LIIFLNKILR-----------------DEGTLQL-------------
--------KQ------------------ATLD--AILTVVN-------------------
-----------------------------------N--IP--------ES----------
------------------------------------------------------------
------------------------------------------------------------
------------------------------------------------------------
-------------------KEIA--L--T---------ELCDYIE---------------
------------DCDFPDLSV---------------------------------------
--------------QILH-------LIG--------Q-----------------------
-------------------------------------EGPLTS-----------------
------------SPAQYMRYIYNRV--LLD----GGI--------------IRAAAVTSI
AK-FGLLY----------------------------------------------EPMKEK
VVILLQ-R----------------------------------------------------
------------------CLLD-----EDD-----------EVRDR-------ATLYLKL
----------------------------------------------FKENDVRYLNKVLM
DD---------------------------------------------------------V
PVPLNNLQK---------------------------------------------------
-SLELYLHQGDFSEPFDIASV-----------------------------STVVETYQSP
LLGDGKSPFSTGASKK--------------------------------------------
-----------------------GDSVTGTPKSNNASNNNNNNE---------------E
SSGPESFATKLSQIPQFSTFGKLLKSSEYIELTETETEYVVNCVKH--------IYREHI
VFQFNCTNTLNEQQLSN-------------VSVKMVPSDPKLLKYECSIPIDVLP-----
--YGEPQQCYVAIRYIPANG----------------------------------------
----------------------------------------------------------YP
LCSFSNALKFKVKEVDPSTGELDEP---GYDD-QYSLERLEIVPKDFLNRAFVG------
------------------------------------------------------------
------------------------------------------------------------
------------------------------------------------------------
--------------NFSEEWKK------------MSEDTQLVQTFSL-------------
------------------------------------------------------------
---------------------------------------VGVKSIDEAVKQIIKTLGMAP
AEKS----EVVTPKSAKHILYLTGK-------------------SLNNQLIYVRARMKLD
QSQTNTDVELTI------------------------------------------------
------------------------KSDDESLN---------------------------D
FVISAFIEK---------------------------------------------------
------------------------------------------------------------
------------------------------------------------------------
------------------------------------------------------------
------------------------------------------------------------
------------------------------------------------------------
------------------------------------------------------------
---------------------------------
>BnatCOPG 
------------------------------------------------------------
------------------------------------------------------------
------------------------------------------------------------
------------------------------------------------------------
------------------------------------------------------------
------------------------------------------------------MDGPKT
KGEDGEVEPSP---------YEGIQKNAI------------LHEAKCFDDKQ--------
--------------------------ISARQCIEVLTKIM-YLI-------------IQ-
---GEE-FTPSEISKV---FFSVTKLF-NSR-----NVHLRRMV--YLALKNL-------
-------------------------P--ADP-----------------------------
------------------------------------------EEAMMVVNCL--------
-AKDMT--------GRTDLY----------------------------------------
RAN---------------------------------------------------------
-------A------IRVLAKT--L---HPSM-I--GSFERFMKQAI--------------
---------------------------------------IDKDP----------------
-------------------------------------------------YVVS----AAL
LAG-NHMLKS--------------------------------------------------
------------GA---D--------------SIKRWT----------------------
------------------------------------------------------------
-------------------------------------------SEVQE-ALN-NH-----
------------SPMV---------------------------QLHA-------------
-------------------------------------LTLLFKL-----KQYDPLAVSR-
-------------------------------------------------LAISLARA---
---------------------------------PPRGPLA--------------------
------------------------------------------------------------
---------QVLLIRC-----------IALVIG------------R--------------
----------------------------------QPKPD---------------------
------------------------------------------------------------
------------------------------------------------------------
--RD-------------------------L-LKF--------------------------
---------------------LQD------------------------------------
-------------------------------------------------------KLHDK
SFTVMY-EAAK---------TICE------------------------------------
---------LPNINRTQV-----ISAIGVL------------------------------
------------------QEFL--------------------------------SS-HVP
AQ----------RFA--AVRTLSKVV--------------LRF----PIAV---AP----
------------------------------------------------------------
--------CSVDLEH------LINDSNRN-----VA-TIAITTL---LR-TG--------
--VEQNVD-----------RLMK-------SIS--GFMT----DTSDE------------
-----------------------------------FKIV---------------------
------------------------------------------------------------
-----------------------------------LIDAIK-----SLC-------L-K-
---FK-HRHKT--LLAFLSASLR-----------------EEGGKDY-------------
--------KR------------------AIMN--AILEIIE-------------------
-----------------------------------K--IP--------ET----------
------------------------------------------------------------
------------------------------------------------------------
------------------------------------------------------------
-------------------KETG--L--E---------QFCEFIE---------------
------------DCEFPKLSM---------------------------------------
--------------KILD-------LLG--------S-----------------------
-------------------------------------EGPKTK-----------------
------------HPGKYIRFIFNRV--ILE----TAS--------------VRSAAVTAL
AR-FGAHV----------------------------------------------PQLTRS
VQVLLS-R----------------------------------------------------
------------------CASD-----DDD-----------EVRDR-------AVLFLHL
---------------------------------------------------------LEM
KD---------------------------------------------------------L
SVAKQFFDS------------------------------------------EAPADPKRL
VASLEAYLEGKKDLAFDVSKD----------------------------LVEVEEIDDGQ
GKGAGERKSTQNSG----------------------------------------------
-----------------------GGSPANYNQGGAAADTTTAAN-------------LSP
QMQVNVYKELLGKIPQFATLGPLFKSSSASELTESETEYVVSCVKH--------VFKEHV
VLQYNVTNNMEDQLLE--------------NITVEIESEDPDWAEEKVVAEKSIA-----
--YGATGVCFVCLSRPMEG-----------------------------------------
----------------------------------------------------------FK
KENFNSGSIGNTLKFYVKDIENGVPQSVATED-EYQLEDLEIVESDFMLPRNNIRTMD--
------------------------------------------------------------
------------------------------------------------------------
------------------------------------------------------------
---------------FKKKWDE------------VGDATQAIKKFSL-------------
------------------------------------------------------------
----------------------------------------GLEDLQNAVDAVIDLLGMGP
CDNM----NEVPENARSHGVFMAGE---------------FLTGFMLDQRHGVTLKIAIR
CPDVNVSQLLTT------------------------------------------------
-----------------------------------------------------------S
VR----------------------------------------------------------
------------------------------------------------------------
------------------------------------------------------------
------------------------------------------------------------
------------------------------------------------------------
------------------------------------------------------------
------------------------------------------------------------
---------------------------------
>AmacCOPG1 
------------------------------------------------------------
------------------------------------------------------------
------------------------------------------------------------
------------------------------------------------------------
------------------------------------------------------------
-----------------------------------------------------MSFGKKD
EDAESR--------------GVFFDKSQV------------LLETRVFNETP--------
--------------------------LNPRKSRLLLGKVL-TLL-------------YT-
---GEH-LTRAEATDL---FFATTKLF-QNK-----DPGLRQII--YLLIKEL-------
-------------------------A--DKA-----------------------------
------------------------------------------DDVLMVTSSL--------
-TKDINAKPEELFASPNLLSSAAASFGFSFGSRTTSLSSASAALGAGAGPGAILGTNVCH
RAN---------------------------------------------------------
-------A------LRAICRI--M---DPST-I--PAIERFLKQAI--------------
---------------------------------------VDRTA----------------
-------------------------------------------------AVST----AAL
VSS-YHVFPV--------------------------------------------------
------------AR---D--------------LVRRWV----------------------
------------------------------------------------------------
-------------------------------------------NEVQE-ALTSPK-----
VTSTSPSAYLSTGYIV---------------------------QYHA-------------
-------------------------------------LGLLYLI------RQADRMAVA-
-------------------------------------------------KLVQSLAR---
-------------------------------TSNVRSQWA--------------------
------------------------------------------------------------
---------QCMLVR------------FAVKCC------------E--------------
--------------------DESASFGGKNMVSVDGSLS---------------------
------------------------------------------------------------
------------------------------------------------------------
--AA-------------------------M-YEY--------------------------
---------------------LKS------------------------------------
--------------------------------------------------------LCNN
NDMVML-EAAR---------ALVS------------------------------------
---------MVNSTPASLTATQVQPAVTAL------------------------------
------------------QQLL--------------------------------VS-PKP
AL----------KFA--ALRTLHQLA--------------QVN----ASLV---TA----
------------------------------------------------------------
--------CNLDMEQ------LVSDSNRS-----IA-TFAITTL---LK-TG--------
--TESSVD-----------RLMK-------QIS--SFMS----EISDE------------
-----------------------------------FKVI---------------------
------------------------------------------------------------
-----------------------------------IIDAIR-----VLA-------V-K-
---FP-AKQAV--MLSFLASVLR-----------------DEGGYEYK------------
--------RS------------------VVEAIFDLVKVLP-------------------
------------------------------------------------DC----------
------------------------------------------------------------
------------------------------------------------------------
------------------------------------------------------------
-------------------LETA--L--A---------HLCEFIE---------------
------------DCEFTKLAV---------------------------------------
--------------RILH-------LLG--------A-----------------------
-------------------------------------EGPKTR-----------------
------------DPAKYLRYIYNRV--ILE----NSN--------------VRAAAVTAL
AA-FGAHV----------------------------------------------DSVRPT
VRVLLTR-----------------------------------------------------
------------------CLDD-----PDD-----------EVRDR-------ATFNLAA
------------------------------------------------LDQADLRAQYLL
ND---------------------------------------------------------T
VLAVPTLQA-----------------------------------------KLAHYTAAGD
FAHAVDVAAVPRIPKAELVPA---------------------------------RRRAGS
PTRGGAMNSPMLGS----------------------------------------------
-----------------------PAMRTMTPTLGPATPTPAAQA---------------A
APGGASTQWLEKEPLLAPLLPTLFKSTSSVALTDRELEYHVSLVKH--------VFRDWL
VLEIEVVNTMPEVLLENVA-----------VSLVPDTPIDTVMKQMAVVPIASLK-----
--AHDPQRVFVAFQRAPGA-----------------------------------------
----------------------------------------------------------VP
TVSFATKLTMTVKDCDPVTHVPDSD--QGYPE-EFAVEDVDVTLADYMLPTTVP------
------------------------------------------------------------
------------------------------------------------------------
------------------------------------------------------------
--------------DFSSAWDA------------LDEPSQVVETLQV-------------
------------------------------------------------------------
---------------------------------------PGIPTLAVAVAQIVDLLGMRA
LEGS----NMVPAEKHAHTLVLGGV-------------------FLGGVPVLVRVRMVLD
AGAQAVAMEVAV------------------------------------------------
------------------------RAGVPEVA---------------------------Q
VVAQALQG----------------------------------------------------
------------------------------------------------------------
------------------------------------------------------------
------------------------------------------------------------
------------------------------------------------------------
------------------------------------------------------------
------------------------------------------------------------
---------------------------------
>AmacCOPG2 
------------------------------------------------------------
------------------------------------------------------------
------------------------------------------------------------
------------------------------------------------------------
------------------------------------------------------------
-----------------------------------------------------MSFGKKD
EDAESR--------------GVFYDKSQV------------LLETRVFNETP--------
--------------------------LNPRKSRLLLGKVL-TLL-------------YT-
---GEH-LTRAEATDL---FFATTKLF-QNK-----DPGLRQII--YLLIKEL-------
-------------------------A--DKA-----------------------------
------------------------------------------DDVLMVTSSL--------
-TKDINAKPEELFASPNLLSSAAASFGFSFGSRTTSLSSASAALGAGAGPGAVLGTNVCH
RAN---------------------------------------------------------
-------A------LRAICRI--M---DPST-I--PAIERFLKQAI--------------
---------------------------------------VDRTA----------------
-------------------------------------------------AVST----AAL
VSS-YHVFPV--------------------------------------------------
------------AR---D--------------LVRRWV----------------------
------------------------------------------------------------
-------------------------------------------NEVQE-ALTSPK-----
VTSTSPSAYLSTGYIV---------------------------QYHA-------------
-------------------------------------LGLLYLI------RQADRMAVA-
-------------------------------------------------KLVQSLAR---
-------------------------------TSNVRSQWA--------------------
------------------------------------------------------------
---------QCMLVR------------FAVKCC------------E--------------
--------------------DESASFGGKNMVSVDGSLS---------------------
------------------------------------------------------------
------------------------------------------------------------
--AA-------------------------M-YEY--------------------------
---------------------LKS------------------------------------
--------------------------------------------------------LCNN
NDMVML-EAAR---------ALVS------------------------------------
---------MVNSTPASLTATQVQPAVTAL------------------------------
------------------QQLL--------------------------------VS-PKP
AL----------KFA--ALRTLHQLA--------------QVN----ASLV---TT----
------------------------------------------------------------
--------CNLDMEQ------LVSDSNRS-----IA-TFAITTL---LK-TG--------
--TESSVD-----------RLMK-------QIS--SFMS----EISDE------------
-----------------------------------FKVI---------------------
------------------------------------------------------------
-----------------------------------IIDAIR-----VLA-------V-K-
---FP-AKQAV--MLSFLASVLR-----------------DEG-----------------
----------------------------------GVLPDCL-------------------
-----------------------------------E------------------------
------------------------------------------------------------
------------------------------------------------------------
------------------------------------------------------------
-------------------TALA---------------HLCEFIE---------------
------------DCEFTKLAV---------------------------------------
--------------RILH-------LLG--------A-----------------------
-------------------------------------EGPKTR-----------------
------------DPAKYLRYIYNRV--ILE----NSN--------------VRAAAVTAL
AA-FGAHV----------------------------------------------DAVRPT
VRVLLTR-----------------------------------------------------
------------------CLDD-----PDD-----------EVRDR-------ATFNLAA
--------------------------------------------LDQAELRAQYLLNDTV
LA---------------------------------------------------------V
PTLQAKLAH---------------------------------------------YTAAGD
FTSAVDVAAVPRIPKAELVPA---------------------------------RRRAGS
PTRGGAMNSPMLGS----------------------------------------------
-----------------------PAMRTMTPTLGPATPTPAAAA---------------A
GPTGASTQWLEKEPLLAPLLPTLFKSTTAVPLTDRELEYHVSVVKH--------VFRDWL
VLEIEVVNTMPEVLLENVA-----------VSLVPDTPIDTVMKQMAVVPIASLK-----
--AHDAQRVFVAFQRAPGA-----------------------------------------
----------------------------------------------------------VP
TVSFATKLTMTVKDCDPVTHVPDSD--QGYPE-EFAVEDVDITLADYMLPTTVP------
------------------------------------------------------------
------------------------------------------------------------
------------------------------------------------------------
--------------DFSSAWDA------------LDEPSQVVETLQV-------------
------------------------------------------------------------
---------------------------------------PGIPTLAVAVAQIVDLLGMRA
LEGS----NMVPAEKHAHTLVLGGV-------------------FLGGVPVLVRVRMVLD
AGAQAVAMEVAV------------------------------------------------
------------------------RAGVPEVA---------------------------Q
VVAQALQG----------------------------------------------------
------------------------------------------------------------
------------------------------------------------------------
------------------------------------------------------------
------------------------------------------------------------
------------------------------------------------------------
------------------------------------------------------------
---------------------------------
>OtauCOPG 
------------------------------------------------------------
------------------------------------------------------------
------------------------------------------------------------
------------------------------------------------------------
------------------------------------------------------------
---------------------------------------------------MSEFGRKRD
EDSLEEISP-----------FVGIEKGIV------------LQEARCFNDPQ--------
--------------------------LDVRKCQQVITKLL-YLN-------------IQ-
---GEL-FTKNEITEI---FFSVTKLF-QSK-----SSNLRRMV--YLIIKEI-------
-------------------------C--PSS-----------------------------
------------------------------------------DEVIIVTSSL--------
-MKDMN--------SKVDLF----------------------------------------
RAN---------------------------------------------------------
-------A------IRVLCCI--A---DAAT-L--GQIERYLKQAI--------------
---------------------------------------VDRSD----------------
-------------------------------------------------AVSS----AAL
VSA-THLTHA--------------------------------------------------
------------DV---D--------------IVRRWS----------------------
------------------------------------------------------------
-------------------------------------------SEIQE-AIN-ST-----
------------SPEV---------------------------QFHA-------------
-------------------------------------LGLLYEI------RKSDRLSIN-
-------------------------------------------------KLVAQLAR---
--------------------------------TQLRSPLA--------------------
------------------------------------------------------------
---------QCLLIRYGAE--------VMRDST------------E--------------
----------------------------------EAAVP---------------------
------------------------------------------------------------
------------------------------------------------------------
-----------------------------L-HAF--------------------------
---------------------LQS------------------------------------
-------------------------------------------------------CLRHK
SEIVVF-ESIR---------AITS------------------------------------
-----------QQDLAAH---DLVSVVNVL------------------------------
------------------KLLL--------------------------------SS-PKP
SA----------RFA--SMRIMNKLA--------------FKF----PDLI---AN----
------------------------------------------------------------
--------CNADIES------LISDGNKS-----IA-TLAVTTL---LK-TG--------
--GEAIID-----------RLLS-------RIH--SFMS----DIQDD------------
-----------------------------------FKMM---------------------
------------------------------------------------------------
-----------------------------------IVDSVR-----MTC-------I-R-
------CTHKYRVSLSFLSTYLR-----------------EEGGFEY-------------
--------KQ------------------SIVR--AIVQLFS-------------------
-----------------------------------A--IP--------EA----------
------------------------------------------------------------
------------------------------------------------------------
------------------------------------------------------------
-------------------KELA--L--S---------YLSEFIE---------------
------------DCEYTNLSC---------------------------------------
--------------EVLY-------LLG--------E-----------------------
-------------------------------------EAPSTN-----------------
------------DPGKYLRYIFNRV--ILE----NPS--------------TRAAAISAM
AN-IGVHC----------------------------------------------EVLQDR
ILVLLR-R----------------------------------------------------
------------------CLFD-----ADD-----------EVRDR-------AMLL---
---------------------------------------------------------AYC
SS---------------------------------------------------------E
TEEPVNLQN---------------------------------------------------
-------VDTDQYEYVERSTC---------------------------------------
------------------------------------------------------------
-----------------------EMATSDEKTSTPSLPTCSNIA----------------
------------SVPDFVNYGDIFKSSVRAELTEDETEYKISCIKH--------IFDKFI
VFEFLCSNTIKEQTLTN-------------VSVKMEPLSHDEFGEALIIPLSMMP-----
--FMTYGSTYSIFKRSKGQ-----------------------------------------
----------------------------------------------------------SL
EERFACTLKFTSKEADPLTGLLEEE---GYED-EYSIEDIQLHIIDYMRTIRVPDVNT--
------------------------------------------------------------
------------------------------------------------------------
------------------------------------------------------------
------------------AWNE------------SASFVELGKSNIP-------------
------------------------------------------------------------
---------------------------------------VPSESLQSAVAHISSLLGLTP
CVGK----TVPRNSSSHLLYFTAEL------------PDEERVHIKISLSFELQTGVSVS
VACRALQEPVCM------------------------------------------------
-----------------------------------------------------------Q
VLDALTCT----------------------------------------------------
------------------------------------------------------------
------------------------------------------------------------
------------------------------------------------------------
------------------------------------------------------------
------------------------------------------------------------
------------------------------------------------------------
---------------------------------
>TpseCOPG 
------------------------------------------------------------
------------------------------------------------------------
------------------------------------------------------------
------------------------------------------------------------
------------------------------------------------------------
--------------------------------------MGDQQDDGLNVNTLMKEVTSAL
DKFKLEDDEPGHSGGNYYSPYANLEKAAV------------LQEARCFHDPT--------
-----------------------AVRESPRKCCTVIAQLL-HLT-------------NT-
---GQY-LNSAEATEV---FFGVTKLF-MSD-----DASLRRMV--YLFIKDV-------
-------------------------AETCDP-----------------------------
------------------------------------------DDVIIVTSSL--------
-TKDMT--------CDVDLY----------------------------------------
RAN---------------------------------------------------------
-------A------LRVLARI--I---DGAM-L--GAIERYVKQAV--------------
---------------------------------------VDSSG----------------
-------------------------------------------------QVSS----AAL
VSA-THLFER--------------------------------------------------
------------NEESKA--------------IVKRWI----------------------
------------------------------------------------------------
-------------------------------------------GETQE-ATS-SP-----
------------NEMV---------------------------QFHA-------------
-------------------------------------MQLLYQI------------KKH-
--------------------------------------DRL--------GMQKLVTQ---
----------FSQR------------------NSLKSPLA--------------------
------------------------------------------------------------
---------LVLLVR------------YTAKLL------------H--------------
----------------------------------DENGS---------------------
------------------------------------------------------------
------------------------------------------------------------
TFAR-------------------------SGYAF--------------------------
---------------------LEA------------------------------------
-------------------------------------------------------SLRHK
NEMVVY-EAAR---------AICA------------------------------------
---------LPNIEPQEL-----SPAVNVM------------------------------
------------------QLFL--------------------------------SS-PKP
AV----------RFA--AIKTVSQVA--------------VHH----PRIV---SK----
------------------------------------------------------------
--------CNEDLEA------LIGDANRS-----IA-TLAITTL---LK-TG--------
--SENSVD-----------RLLK-------QIS--VFLS----EIPDE------------
-----------------------------------YKIT---------------------
------------------------------------------------------------
-----------------------------------IVKSLQ-----RLC-------L-T-
---YP-SKHRV--LVGFLSNFLR-----------------EEGGFDF-------------
--------KR------------------SIVN--SIVSLIK-------------------
-----------------------------------A--VP--------ET----------
------------------------------------------------------------
------------------------------------------------------------
------------------------------------------------------------
-------------------TESS--L--L---------HLCEFIE---------------
------------DCEFTMLST---------------------------------------
--------------QILH-------LLR--------E-----------------------
-------------------------------------LGPGTQ-----------------
------------SPARYIRFIYNRV--ILE----NSA--------------VRAAAVAAL
SK-FAARC----------------------------------------------PSLRTS
ILTLLK-R----------------------------------------------------
------------------SLDD-----EDD-----------ETRDR-------ASVAVSV
----------------------------------------------LRKACDETTAFVLL
QG---------------------------------------------------------L
PMSFDRLDR---------------------------------------------------
------SIRAYIRAPAAMESA---------------------------------EQLTLS
ALPVV-------------------------------------------------------
-----------------------EESAEPEPSADEIDDEKKEVV----------------
-----DPAAAVYAIPELASLGRVFRSSNPTELSEEETEYVVRCIKH--------VMPEHI
ILQFLIQNTVEDQRLVN-------------CSVTI-EGDSECFEVAGEIAAESIK-----
--YGETANAFTVINRNTEAPL---------------------------------------
-----------------------------------------------------------A
PCNFECVLRFGVIQVDPKSGEDESD---PFDE-EYPLEELELATSDFMAKVS--------
------------------------------------------------------------
------------------------------------------------------------
------------------------------------------------------------
------------VPDFRKGWEE------------VGNANEVLEKFAL-------------
------------------------------------------------------------
----------------------------------------QFKKQEDAVAAVIDFLGMQP
CDGT-GHIKPGEGGKKPHMLHLSGV-------------------FVGGMNVLARAQVAAS
GDAAGVLLKIAV------------------------------------------------
------------------------RSDDPDVS---------------------------R
MVADCIR-----------------------------------------------------
------------------------------------------------------------
------------------------------------------------------------
------------------------------------------------------------
------------------------------------------------------------
------------------------------------------------------------
------------------------------------------------------------
---------------------------------
>PsojCOPG 
------------------------------------------------------------
------------------------------------------------------------
------------------------------------------------------------
------------------------------------------------------------
------------------------------------------------------------
-------------------------------MKLGASQDTYAAGGDSGRGSSGMTISSVM
ADIKEKFKNDEEDQVSP---FQGLDKATV------------LQETKIFSDAN--------
-----------------------TVTRHPKKCCQLITKLL-HIL-------------TQ-
---GEP-FTSAETTAV---FFGVTKLF-QSK-----DANLRRMM--YLFIKEV-------
-------------------------AEATAA-----------------------------
------------------------------------------DEVIIVTQSL--------
-TKDMS--------SDVDLY----------------------------------------
RAN---------------------------------------------------------
-------A------IRVLCRI--I---DGSM-L--NAIERYIKQAI--------------
---------------------------------------VDRNA----------------
-------------------------------------------------LVAS----SAL
VSG-IHLIKN--------------------------------------------------
------------NP---E--------------IVRRWV----------------------
------------------------------------------------------------
-------------------------------------------NEVQE-AVN-ST-----
------------NDMV---------------------------QYHG-------------
-------------------------------------VSLLYQI------RQHDKLAVS-
-------------------------------------------------KFITQLQK---
--------------------------------TNLRSSLA--------------------
------------------------------------------------------------
---------TCLLIR------------YTAALL------------R--------------
----------------------------------ENANG---------------------
------------------------------------------------------------
------------------------------------------------------------
--QD---------------------------AAP--------------------------
---------------------LYA----------------FLQK----------------
-------------------------------------------------------MLRQK
NEMVIY-EAAK---------ALCA-------------------------------L----
-----------PVDARDL-----TQAIVVL------------------------------
------------------QLFL--------------------------------GS-SKP
TL----------RFA--AVRTLSQVA--------------LTQ----PMLV---TR----
------------------------------------------------------------
--------CNEDMEA------LISDSNRS-----IA-TLAITTL---LK-TG--------
--AESSVD-----------RLMK-------QIS--TFMG----DIADE------------
-----------------------------------FKIV---------------------
------------------------------------------------------------
-----------------------------------VVEAIK-----NLC-------L-K-
---YP-QKHRV--LLNFLANFLR-----------------EEGGYEF-------------
--------KK------------------TITD--AILFLID-------------------
-----------------------------------R--IQ--------EC----------
------------------------------------------------------------
------------------------------------------------------------
------------------------------------------------------------
-------------------KETA--L--L---------HLCEFIE---------------
------------DCEFTQLST---------------------------------------
--------------KILR-------VLG--------Q-----------------------
-------------------------------------KGPTTS-----------------
------------APARYIRFIRNRV--ILE----NAP--------------VRASAVSAL
AQ-FAIRV----------------------------------------------ASLRTS
VSSLLQC-----------------------------------------------------
------------------CKLD-----DDD-----------EVRDR-------ATMYLAI
---------------------------------------------------------LEG
DE---------------------------------------------------------V
TSRTLLVED---------------------------------------------------
----FPMSVVALQKSIDQYEL---------------------------------RPMDGP
LTFDGLPHVEV-------------------------------------------------
-----------------------VEDVAEANTNDAEADNETVQA--------------DV
APEPQDVAKELYTIPEFAELGALFRSSKRLELTEAETEYVVSCTKH--------VFAQHI
VLQFKVLNTVSDQLLTN-------------VNVGFVMEPEDVWQVHSVVPLDKLA-----
--YGKTGSCYVCLQYTGDG-----------------------------------------
--------------------------------------------------------VYPI
VQLANVELKFKVHEVNPSSGEVEDD---GFDE-EYPMEDIEIGAADLMAKVSVN------
------------------------------------------------------------
------------------------------------------------------------
------------------------------------------------------------
--------------DFRSAWEH------------IGDGAEVKGSYGL-------------
------------------------------------------------------------
----------------------------------------KYKSLVEGVAAVIDNLGMQP
CENT----AVPQPKAKAHILLLSGV-------------------FVGGVKALVKSRISLD
EQSGSMILQMAV------------------------------------------------
------------------------RSEAEEIS---------------------------Q
TIMDCIR-----------------------------------------------------
------------------------------------------------------------
------------------------------------------------------------
------------------------------------------------------------
------------------------------------------------------------
------------------------------------------------------------
------------------------------------------------------------
---------------------------------
>BdenCOPG 
------------------------------------------------------------
------------------------------------------------------------
------------------------------------------------------------
------------------------------------------------------------
------------------------------------------------------------
------------------------------------------------------MSGKKH
DEDTDGLF------------GGSLDKSTV------------LQESRAFNESP--------
--------------------------INPKKCRIIITKIV-YLL-------------HQ-
---GQT-YQSQEATDA---FFSISKLF-QNP-----DVSLRQMV--YLAIKEL-------
------------AKT----------A----------------------------------
------------------------------------------QDVFVVTSSL--------
-TKDMN-------ARSDLIY----------------------------------------
RPN---------------------------------------------------------
-------S------IRALCKI--T---DASM-M--QGIERFIKQAI--------------
---------------------------------------VDKNV----------------
-------------------------------------------------AVSS----AAL
VSS-IHLFQL--------------------------------------------------
------------NK---E--------------VVKRWA----------------------
------------------------------------------------------------
-------------------------------------------NEAQE-AIS-SK-----
------------GITA---------------------------QYHA-------------
-------------------------------------LGLLYLM------------RQH-
--------------------------------------DRM--------AVIKMVQN---
-------------------------YAR----GSLRSPHA--------------------
------------------------------------------------------------
---------IVMLIR------------YAWKIM------------E--------------
----------------------------------DEDSS---------------------
------------------------------------------------------------
------------------------------------------------------------
--SR-------------------------AFYEY--------------------------
---------------------LES------------------------------------
-------------------------------------------------------WLRHK
NDMVVY-EAAR---------AICS------------------------------------
---------LKNVTPKEL-----FPAVSAL------------------------------
------------------QLMI--------------------------------VN-HKP
AL----------RFA--AIRTLNRLA--------------MIH----PNAV---FP----
------------------------------------------------------------
--------CNLDMEN------LITDSNRS-----IA-TFAITTL---LK-TG--------
--NEASVD-----------RLMK-------QIS--GFMS----EISDE------------
-----------------------------------FKII---------------------
------------------------------------------------------------
-----------------------------------VVDAVR-----SLC-------L-K-
---FP-SKQTL--MLNFLSGVLR-----------------DDGGYFF-------------
--------KS------------------AIVD--AMFDIIH-------------------
-----------------------------------S--IP--------ES----------
------------------------------------------------------------
------------------------------------------------------------
------------------------------------------------------------
-------------------KEFA--L--S---------HLCEFIE---------------
------------DCEFAKLAV---------------------------------------
--------------RILH-------VLG--------A-----------------------
-------------------------------------EGPHAS-----------------
------------NPTKYIRFIYNRV--ILE----TSI--------------VRAAAVSAL
AQ-FAVHL----------------------------------------------EDARPR
ICVLLD-R----------------------------------------------------
------------------CTDD-----SDD-----------EVRDR-------AALFLRI
-----------------------------------------LNNPDLSS--------KYI
AN-----------------------NSTFA-----------------------------L
ASLEANLSH-------------------------------------------YLKTPAGY
DKPFDINSVAVVSKEQDQVER---------------------------------QRVKDA
ARDQSTAGAGGVS-----------------------------------------------
-----------------------NGAAATHSSISAISGSAGAAS--------------SA
FDAQSVYATIMSNIPQLASLGPLYKSSQAVDLTEAETEYIVTCVKH--------VFPQHF
VFQFECKNTLDDSMLENVSVSM--------GLQSSDSQDIHELQPEFIITAEKLV-----
--YDVPASIYVVYQRLNNA-----------------------------------------
----------------------------------------------------------TP
TAYFSNTLKFVVKDCDPNTGEPDEE---GFDD-EYLLEDVEITLSDYMLPTYVA------
------------------------------------------------------------
------------------------------------------------------------
------------------------------------------------------------
--------------DFDRAWND------------AGEAGQVIEAYAL-------------
------------------------------------------------------------
---------------------------------------TAVKGILQAVKSTCDMLGMQA
LNGC----DNVSEKATTHAMMMAGT-------------------FVNGVQVLTKARMAFD
PSSG-VSMEICV------------------------------------------------
------------------------RSQDADIS---------------------------A
RVANAIS-----------------------------------------------------
------------------------------------------------------------
------------------------------------------------------------
------------------------------------------------------------
------------------------------------------------------------
------------------------------------------------------------
------------------------------------------------------------
---------------------------------
>NcraCOPG 
------------------------------------------------------------
------------------------------------------------------------
------------------------------------------------------------
------------------------------------------------------------
------------------------------------------------------------
-----------------------------------------------------MNYGKKD
EDAETG--------------LVKVDRTQV------------FQEARLFNNSP--------
--------------------------IQPRKCRILLTKIA-LLL-------------YT-
---GER-FPTNEATTL---FFGISKLF-QNK-----DASLRQMV--HLVIKEL-------
-------------------------A--NSA-----------------------------
------------------------------------------EDIIMVTSTI--------
-MKDTG-------GSTDAIY----------------------------------------
RPN---------------------------------------------------------
-------A------IRALCRI--I---DATT-V--QSIERVMKTAI--------------
---------------------------------------VDRNP----------------
-------------------------------------------------SVSS----AAL
VSS-YHLLPV--------------------------------------------------
------------AK---D--------------VVKRWQ----------------------
------------------------------------------------------------
-------------------------------------------NETSEAAANTKSTGGFS
LGFGSSNRDLPINSST-------------------------MTQYHA-------------
-------------------------------------IGLLYQM------------RMH-
--------------------------------------DRM--------ALVKMVQQ---
----------FGAP------------------GAVKNPAA--------------------
------------------------------------------------------------
---------LMLLVR------------LAAQLA------------D--------------
--------------------E-------------DPHLR---------------------
------------------------------------------------------------
------------------------------------------------------------
--KP-------------------------M-MQL--------------------------
---------------------LDG------------------------------------
-------------------------------------------------------WLRHK
SEMVNF-EAAK---------AICD------------------------------------
---------MRDVTDAEV-----TQAVHVL------------------------------
------------------QLFL--------------------------------TS-PRA
VT----------KFA--ALRILHNFA--------------SFK----PAAV---AV----
------------------------------------------------------------
--------CNPDIEL------LISNSNRS-----IA-TFAITTL---LK-TG--------
--NEASVD-----------RLMK-------QIS--GFMS----EITDE------------
-----------------------------------FKIT---------------------
------------------------------------------------------------
-----------------------------------IVEAIR-----TLC-------L-K-
---FP-SKQAG--MLQFLSGILR-----------------DEGGYEFK------------
--------RA------------------VVESMFDLIKFVP-------------------
------------------------------------------------ES----------
------------------------------------------------------------
------------------------------------------------------------
------------------------------------------------------------
-------------------KEEA--L--A---------HLCEFIE---------------
------------DCEFTKLAV---------------------------------------
--------------RVLH-------LLG--------L-----------------------
-------------------------------------EGPKTS-----------------
------------QPTKYIRYIYNRV--VLE----NSI--------------VRAAAVTAL
AK-FGVGQ--------------------------------------------KDPEVKRS
VEVLLT-R----------------------------------------------------
------------------CLDD-----VDD-----------EVRDR-------AALNLKL
--------------------------------------------MKEED--------ELA
NR---------------------------------------------------------F
VKNDSMFSL--------------------------------------------PFFEHQL
VTYVTSDDRSTFEAPFDISKI---------------------------------PVVTRE
QADAEDRTKKLTATTPS-------------------------------------------
-----------------------LKPPKVGPTKAAPTSAEAAAS---------------A
SAAAQKYAQELMQIPEMAEFGAVLKSSPVVELTEAETEYVVGVVKH--------IFKEHI
VLQYEVKNTLPDTVLE--------------NVSVVATPAEEELEELFIIQAEKLE-----
--TDVPGKVYVAFRKVSGEGS---------------------------------------
----------------------------------------------------------LP
VSTFSNVLKFTSKEIDPSTGEPEET---GYDD-EYEVAEFDLAGSDYVIPVFAS------
------------------------------------------------------------
------------------------------------------------------------
------------------------------------------------------------
--------------NFAHIWEQ------------VGASGEEAEETLL-------------
------------------------------------------------------------
--------------------------------------LSSMKSISDATEQLAKTLSLQP
LEGT----DVPLNQTTHTLKLLGKT--------------------VNGGRVVANVRMAFS
AKSG-VTTKITV------------------------------------------------
------------------------RSEEEGVA---------------------------A
LIVASVA-----------------------------------------------------
------------------------------------------------------------
------------------------------------------------------------
------------------------------------------------------------
------------------------------------------------------------
------------------------------------------------------------
------------------------------------------------------------
---------------------------------
>CneoCOPG 
------------------------------------------------------------
------------------------------------------------------------
------------------------------------------------------------
------------------------------------------------------------
------------------------------------------------------------
-------------------------------------------------------MSFKK
DDEAGGI-------------SFYHDKSTV------------IQEARVFNESP--------
--------------------------ISPRKCRALLTRIV-YLL-------------YT-
---GET-FSTQEATTL---FFGVTKLF-QHK-----DSALRQMV--YLVVKEL-------
------------STV----------A----------------------------------
------------------------------------------EDVIMVTSSI--------
-MKDMQ-------PNLEVVY----------------------------------------
RPN---------------------------------------------------------
-------A------IRALARI--I---DAQS-V--QSVERFFKSAL--------------
---------------------------------------VDRSP----------------
-------------------------------------------------SISS----ASL
ISS-YHLFPL--------------------------------------------------
------------SP-----------------TIIKRWS----------------------
------------------------------------------------------------
-------------------------------------------NEAQE-AVN-AK-----
SVSSYSGASAYFSGGS-------------AGGYQAVASSSYIMQYHA-------------
-------------------------------------LGLLYLI------------REK-
--------------------------------------DRM--------AITKMVQQ---
-----LGASGKGS-------------------SIVRNPMA--------------------
------------------------------------------------------------
---------ICMLIR------------FARKIM------------D--------------
--------------------E-------------DPNLR---------------------
------------------------------------------------------------
------------------------------------------------------------
--KQ-------------------------M-HEY--------------------------
---------------------LET----------------LLR-----------------
----------------------------------------------------------HK
SEMVNI-EAAR---------AICE------------------------------------
---------TKDVQPGDL-----YKTIAVL------------------------------
------------------QLFL--------------------------------SS-PKP
VI----------KFA--AVKTLSKLA--------------QTL----PQSV---AA----
------------------------------------------------------------
--------LNVEMEN------LITDSNRS-----IA-TYAITTL---LK-TG--------
--NEASVD-----------RLMK-------QIS--SFMT----DITDE------------
-----------------------------------FKII---------------------
------------------------------------------------------------
-----------------------------------VVDAIR-----SLC-------L-K-
---FP-AKQAV--MLSFLSGVLR-----------------DEGGYEFK------------
--------HA------------------VVEAIFDMIKYIQ-------------------
------------------------------------------------DS----------
------------------------------------------------------------
------------------------------------------------------------
------------------------------------------------------------
-------------------RDAA--L--A---------HLCEFIE---------------
------------DCEFTKLSV---------------------------------------
--------------RILH-------LLG--------I-----------------------
-------------------------------------EGPKTR-----------------
------------NPTKFIRYIYNRV--VLE----NAV--------------VRAAAVSSL
AK-FGVCV--------------------------------------------DDPSVMKS
VNVLMR-R----------------------------------------------------
------------------CLDD-----VDD-----------EVRDR-------AAMYIKV
-----------------LEE------------------------KSLAD--------LLV
KD-----------------------EAQFS-----------------------------L
ANLEEQLMS-------------------------------------------YVRDNSKH
ASAFDISAVPKVSREQAHAEM---------------------------------AQTRSS
ALDVAGP-----------------------------------------------------
-----------------------STAAVITPASPIPSAKEAQSS----------------
-----YAAQLSTIPEFEPYGPVLKSSAKPIELTESETEYVVTAVKH--------VFRKHV
VFQFNVANTIPDTVLEQVA-----------VIMQP-SPDCGLIEDFIIPINSLTT-----
--QVGQAPVYVSFTRENPQ-----------------------------------------
---------------------------------------------------------EYA
AGSFGCTLKFVSKEVDPSNGQPEEE---GYDD-EYQVEELDLGAADYITPTFVT------
------------------------------------------------------------
------------------------------------------------------------
------------------------------------------------------------
---------------FVNEWDK------------LASSPSLTETFAL-------------
------------------------------------------------------------
---------------------------------------SSSESLREACRSLIEVLGMLP
LGGT----DTPTSNSVHTLNLAGLA--------------IPIADGEKSSKVLARCRMTYA
PGTG-VTIELNV------------------------------------------------
------------------------RAEEEEAA---------------------------R
LIMAAI------------------------------------------------------
------------------------------------------------------------
------------------------------------------------------------
------------------------------------------------------------
------------------------------------------------------------
------------------------------------------------------------
------------------------------------------------------------
---------------------------------
>RoryCOPG2 
------------------------------------------------------------
------------------------------------------------------------
------------------------------------------------------------
------------------------------------------------------------
------------------------------------------------------------
------------------------------------------------------MSYNKR
DEEAGDVGL-----------FYHVDKTVV------------LQEARVFNSSP--------
--------------------------INARKCRLLLTKIV-YLL-------------YL-
---GEP-FTVKEATDL---FFNVIKLF-QSK-----DTSLRQMM--YLVIKEL-------
------------SGI----------A----------------------------------
------------------------------------------EDVIMVTQSL--------
-IKDIQ-------SKQETIY----------------------------------------
RAN---------------------------------------------------------
-------A------IRALCLI--T---DPSM-I--QGIERILKAAI--------------
---------------------------------------VDKTP----------------
-------------------------------------------------SVSS----AAL
VSS-YHLFDV--------------------------------------------------
------------AK---D--------------IIKRWS----------------------
------------------------------------------------------------
-------------------------------------------NEVQE-AINTKS-----
SG----------GLGFASAASSYFSSGSQSSQNQAIISTSNIHQYHA-------------
-------------------------------------IGLLYLI------------RQH-
--------------------------------------DRM--------AITKLVQTFSG
TRSTGGFLGGGSNT------------------SILKNPSA--------------------
------------------------------------------------------------
---------VCMLIR------------FASKVM------------E--------------
--------------------D-------------DPSST---------------------
------------------------------------------------------------
------------------------------------------------------------
--RR-------------------------I-FEL--------------------------
---------------------FEG------------------------------------
-------------------------------------------------------FLRHK
SDMVNL-EAAR---------AICD------------------------------------
-----------IPNIPAK---ELHSAISVL------------------------------
------------------QLFL--------------------------------SS-PKP
TL----------RFA--AIRTLNKLS--------------INS----PTAV---AP----
------------------------------------------------------------
--------CNLDIEN------LITDSNRS-----IA-TFAITTL---LK-TG--------
--NEASVD-----------RLMK-------QIS--GFMN-DI---SDE------------
-----------------------------------FKVI---------------------
------------------------------------------------------------
-----------------------------------VVEAIR-----SLC-------L-K-
---FP-AKQAI--MLSFLSNVLR-----------------DEGGYNF-------------
--------KK------------------AVVE--AIFDMVK-------------------
-----------------------------------H--IP--------ES----------
------------------------------------------------------------
------------------------------------------------------------
------------------------------------------------------------
-------------------KDTA--L--S---------HLCEFIE---------------
------------DCEFTKLSV---------------------------------------
--------------RVLH-------LLG--------I-----------------------
-------------------------------------EGPKTV-----------------
------------TPTKYIRYIYNRV--ILE----NSI--------------IRAAAVSAL
AK-FGVHG--------------------------------------------RDEEIRKS
VHVLLS-R----------------------------------------------------
------------------CLDD-----VDD-----------EVRDR-------AALYLSM
-----------------MDN------------------------QDLAK--------KYV
TD-----------------------DSTYA-----------------------------L
PTLERQLAE-------------------------------------------YISNPVQS
TQEFKLESIPVISKSQEEEER---------------------------------RRNQPS
DNAILPLLSAPSNK----------------------------------------------
-----------------------GSATAASPGVGTPVSGKNNFV-------------SSL
DQQAIYAEELAAVPEFASFGALFKSSVKPIELTESETEYIVHCIKH--------TFAKHI
VFQFNCTNTLNDQLLEN-------------VHMIM-QPEIEGLVQVAEIPAEKLE-----
--YDIPGNIYVAFEQEDPE-----------------------------------------
---------------------------------------------------------ELA
NVTFTNTLRFEIKDCDPTTGEADPE---GFED-EYQVEDIEVTTSDYIRSSYVSDFAGE-
------------------------------------------------------------
------------------------------------------------------------
------------------------------------------------------------
----------------------------------FEGLSDNEAIDTF-------------
------------------------------------------------------------
---------------------------------------------ALDKEKAHNLKSMQP
LEGS----ESPKNNSVHTLLLSGTF--------------------LDGSKVLAKCRMTFN
TSTG-VAFELAV------------------------------------------------
------------------------RSEDVNVS---------------------------Q
IVLLAIS-----------------------------------------------------
------------------------------------------------------------
------------------------------------------------------------
------------------------------------------------------------
------------------------------------------------------------
------------------------------------------------------------
------------------------------------------------------------
---------------------------------
>MbreCOPG 
------------------------------------------------------------
------------------------------------------------------------
------------------------------------------------------------
------------------------------------------------------------
------------------------------------------------------------
------------------------------------------------------MAHRDK
KDEEDGLVNP----------FLGLEKSTV------------LQEARAFNEMP--------
--------------------------IRVSKCLMILTKLL-FLI-------------HQ-
---GDT-LGTREATET---FFSMTKLF-QCP-----DVRLRRMV--YLTIKAM-------
-------------------------S--TIS-----------------------------
------------------------------------------EDVIMVTSSL--------
-MKDMT--------ARDDTY----------------------------------------
RGA---------------------------------------------------------
-------A------IRALCTI--T---DNTT-L--QSLERFLKQAI--------------
---------------------------------------VDRNP----------------
-------------------------------------------------SVSS----GAL
VSS-LHLLNK--------------------------------------------------
------------GH---D--------------VVKRWV----------------------
------------------------------------------------------------
-------------------------------------------NEVQQ-AAS-NN-----
------------SAMS---------------------------QYHA-------------
-------------------------------------LGLLYHI-----KAKDRLAVQK-
-------------------------------------------------LVATQIKK---
---------------------------------HLSSPFA--------------------
------------------------------------------------------------
---------TCQLIRY-----------SLKVIE------------A--------------
----------------------------------DPDAN---------------------
------------------------------------------------------------
------------------------------------------------------------
--HD-------------------------DLHDF--------------------------
---------------------LES------------------------------------
-------------------------------------------------------CLRNK
SEMVVY-EAAR---------AIVN------------------------------------
---------LKNVTARQL-----APAVSVL------------------------------
------------------QLFL--------------------------------SS-PRP
VL----------RFA--AVRSLNKVS--------------ISH----PNAV---KT----
------------------------------------------------------------
--------CVLDMEN------LITDSNRS-----VA-TLAITTL---LK-IG--------
--NEASVD-----------RLMK-------QIT--SFMN----EISDE------------
-----------------------------------FKIV---------------------
------------------------------------------------------------
-----------------------------------VVEAIR-----SLC-------L-K-
---YP-QKYPV--MMSFLAGALR-----------------DEGGYDYK------------
--------KA------------------IVAAISGIIEHIP-------------------
------------------------------------------------EA----------
------------------------------------------------------------
------------------------------------------------------------
------------------------------------------------------------
-------------------KEAG--L--A---------QLCEYIE---------------
------------DCEHSALLT---------------------------------------
--------------TILH-------MLG--------E-----------------------
-------------------------------------RGPSTP-----------------
------------SPSKYIRFIYNRL--ILE----SSI--------------VRAAAVDAL
SK-FGSHC----------------------------------------------ESLRPS
IIVLLRR-----------------------------------------------------
------------------CLMD-----TDD-----------EVRDR-------VTLALTL
--------------------------------------------------LEGNEGAAFM
NQ---------------------------------------------------------L
PLSLSSLER---------------------------------------------------
--ALKEYVAEPRDQPFDINAV---------------------------------------
------------------------------------------------------------
-----------------------PVEVDTTEKSALDDMFDPEQR----------------
--AENEARLAAVPELAQLNLGPLFKSSPPTQLTEAETEYVVKAYKH--------VYQSHV
VFEFNITNTLNDQILEQC------------TVIMEGGEQEIDEDDVVIVPAPKVM-----
--YDKPASAYVAFPLDAS------------------------------------------
----------------------------------------------------------IA
SQTFETTLDFVVKDCDPETGEEDPE---GYPD-KYELEEIELGFADYVSPVTRP------
------------------------------------------------------------
------------------------------------------------------------
------------------------------------------------------------
--------------NFAQAWQA------------LEDKGGESEDVFE-------------
------------------------------------------------------------
--------------------------------------LTSMTNLQEAVDQVLKLLGLSA
CERS----STVKEGKNRHELFMAGM-------------------YVGGQEVLARARLAFD
EHVSMNLCVRAP------------------------------------------------
----------------------------------------------------------SE
ELSQLVLSCIE-------------------------------------------------
------------------------------------------------------------
------------------------------------------------------------
------------------------------------------------------------
------------------------------------------------------------
------------------------------------------------------------
------------------------------------------------------------
---------------------------------
>NvecCOPG 
------------------------------------------------------------
------------------------------------------------------------
------------------------------------------------------------
------------------------------------------------------------
------------------------------------------------------------
----------------------------------------------------MQYLRRDK
KDEEEGLSNP----------FQNLDKGQV------------LQEARVFNETP--------
--------------------------INVRKCIHILTKIL-YLI-------------NQ-
---GTH-IGTSEGTET---FFAMTKLF-QSK-----DLMLRRMV--YLAIKEL-------
------------ANI----------A----------------------------------
------------------------------------------EDVIIVTSSL--------
-TKDMT--------GKEDMF----------------------------------------
RAS---------------------------------------------------------
-------A------IRALCRI--T---DNTM-L--QGIERYLKQAV--------------
---------------------------------------VDKNP----------------
-------------------------------------------------SVSS----AAL
VSS-LHLLKP--------------------------------------------------
------------NF---D--------------VVKRWV----------------------
------------------------------------------------------------
-------------------------------------------NEAQE-AVS-SD-----
------------NTMV---------------------------QYHA-------------
-------------------------------------LGLLYHI------------KQS-
--------------------------------------DRL--------AVSKLIAK---
-------------------------HSK----HSLRSPYA--------------------
------------------------------------------------------------
---------VCMLIR------------IATKYL------------D--------------
--------------------E-------------EPEVA---------------------
------------------------------------------------------------
------------------------------------------------------------
--ES-------------------------PLYDF--------------------------
---------------------LEN------------------------------------
-------------------------------------------------------CLRHK
SEMVIY-EAAR---------AIVN------------------------------------
---------LKNLKSKDL-----CPAISVL------------------------------
------------------QLFL--------------------------------SS-PRP
TL----------RFA--AVRTLNKVA--------------MTQ----PMSV---TT----
------------------------------------------------------------
--------CNLDLEN------LITDVNRS-----IA-TLAITTL---LK-TG--------
--NESSVE-----------RLMK-------QIS--SFMS----EISDE------------
-----------------------------------FKIV---------------------
------------------------------------------------------------
-----------------------------------VVEAIR-----SLC-------L-K-
---FP-RKHLV--MMNFLSSMLR-----------------DEGGFEY-------------
--------KK------------------AIVD--TIITIIE-------------------
-----------------------------------E--NG--------EA----------
------------------------------------------------------------
------------------------------------------------------------
------------------------------------------------------------
-------------------KETG--L--S---------HLCEFIE---------------
------------DCEHTVLAT---------------------------------------
--------------RILH-------LLG--------R-----------------------
-------------------------------------EGPRSQ-----------------
------------QPGRYIRYIYNRV--ILE----NAA--------------VRAAAVTSL
AK-FGAHC----------------------------------------------ESLLPS
IEVLLS-R----------------------------------------------------
------------------CLLD-----TDD-----------EVRDR-------ATFYLNV
----------------------------------------------LSQKDKSLSSAYIL
NG---------------------------------------------------------L
QVSIIGLER---------------------------------------------------
-ALHAYVKDTNHSAPFDLKTV---------------------------------PLATTP
MQEQVIKA----------------------------------------------------
-----------------------GKTAIETPAPSTKAAAPIAAV----------------
-RQDVYAGQLAAIPAFAKLGPLFRSSPKPAELTESETEYVVNCVKH--------VFNDHI
VFQFDCTNTLNDQVLE--------------NVKVEMDPSDGEFEVVCQIECPSLP-----
--YNQPGTTYTLIKLPEDHS----------------------------------------
----------------------------------------------------------SV
TCTFSNTLKFLVKDCDPSTGEADED---GYED-EYVLEDVDVVVADHVQQVH--------
------------------------------------------------------------
------------------------------------------------------------
------------------------------------------------------------
------------RPNFLASWEE------------IGDECELEDTYAL-------------
------------------------------------------------------------
---------------------------------------TSMSSLEEAVKQIIEYLGMQP
CERS----DRVPEGKSSHALLLAGV-------------------YRGGHDVLVKTRLAFD
---QGVTMNITV------------------------------------------------
------------------------RSRDSTVS---------------------------E
VILSAVG-----------------------------------------------------
------------------------------------------------------------
------------------------------------------------------------
------------------------------------------------------------
------------------------------------------------------------
------------------------------------------------------------
------------------------------------------------------------
---------------------------------
>HsapCOPG 
------------------------------------------------------------
------------------------------------------------------------
------------------------------------------------------------
------------------------------------------------------------
------------------------------------------------------------
-----------------------------------------------------MIKKFDK
KDEESGSGSNP---------FQHLEKSAV------------LQEARIFNETP--------
--------------------------INPRRCLHILTKIL-YLL-------------NQ-
---GEH-FGTTEATEA---FFAMTRLF-QSN-----DQTLRRMC--YLTIKEM-------
-------------------------A--TIS-----------------------------
------------------------------------------EDVIIVTSSL--------
-TKDMT--------GKEDVY----------------------------------------
RGP---------------------------------------------------------
-------A------IRALCRI--T---DGTM-L--QAIERYMKQAI--------------
---------------------------------------VDKVS----------------
-------------------------------------------------SVSS----SAL
VSS-LHMMKI--------------------------------------------------
------------SY---D--------------VVKRWI----------------------
------------------------------------------------------------
-------------------------------------------NEAQE-AAS-SD-----
------------NIMV---------------------------QYHA-------------
-------------------------------------LGVLYHL------RKNDRLAVS-
-------------------------------------------------KMLNKFTK---
--------------------------------SGLKSQFA--------------------
------------------------------------------------------------
---------YCMLIR------------IASRLL------------K--------------
----------------------------------ETEDG---------------------
------------------------------------------------------------
------------------------------------------------------------
-HES-------------------------PLFDF--------------------------
---------------------IES------------------------------------
-------------------------------------------------------CLRNK
HEMVIY-EAAS---------AIIH------------------------------------
---------LPNCTAREL-----APAVSVL------------------------------
------------------QLFC--------------------------------SS-PKP
AL----------RYA--AVRTLNKVA--------------MKH----PSAV---TA----
------------------------------------------------------------
--------CNLDLEN------LITDSNRS-----IA-TLAITTL---LK-TG--------
--SESSVD-----------RLMK-------QIS--SFVS----EISDE------------
-----------------------------------FKVV---------------------
------------------------------------------------------------
-----------------------------------VVQAIS-----ALC-------Q-K-
---YP-RKHSV--MMTFLSNMLR-----------------DDGGFEYKR-----------
----------------------------AIVD--CIISIVE-------------------
-----------------------------------E--NP--------ES----------
------------------------------------------------------------
------------------------------------------------------------
------------------------------------------------------------
-------------------KEAG--L--A---------HLCEFIE---------------
------------DCEHTVLAT---------------------------------------
--------------KILH-------LLG--------K-----------------------
-------------------------------------EGPRTP-----------------
------------VPSKYIRFIFNRV--VLE----NEA--------------VRAAAVSAL
AK-FGAQN----------------------------------------------ESLLPS
ILVLLQR-----------------------------------------------------
------------------CMMD-----TDD-----------EVRDR-------ATFYLNV
----------------------------------------------LQQRQMALNATYIF
NG---------------------------------------------------------L
TVSVPGMEK---------------------------------------------------
--ALHQYTLEPSEKPFDMKSI---------------------------------------
------------------------------------------------------------
-----------------------PLAMAPVFEQKAEITLVATKP------------EKLA
PSRQDIFQEQLAAIPEFLNIGPLFKSSEPVQLTEAETEYFVRCIKH--------MFTNHI
VFQFDCTNTLNDQLL---------------EKVTVQMEPSDSYEVLSCIPAPSLP-----
--YNQPGICYTLVRLPDDDPT---------------------------------------
----------------------------------------------------------AV
AGSFSCTMKFTVRDCDPNTGVPDED---GYDD-EYVLEDLEVTVSDHIQKVLKP------
------------------------------------------------------------
------------------------------------------------------------
------------------------------------------------------------
--------------NFAAAWEE------------VGDTFEKEETFAL-------------
------------------------------------------------------------
---------------------------------------SSTKTLEEAVNNIITFLGMQP
CERS----DKVPENKNSHSLYLAGI-------------------FRGGYDLLVRSRLALA
DGVTMQVTVRSK------------------------------------------------
-----------------------------------------------------------E
RTPVDVILASVG------------------------------------------------
------------------------------------------------------------
------------------------------------------------------------
------------------------------------------------------------
------------------------------------------------------------
------------------------------------------------------------
------------------------------------------------------------
---------------------------------
>DrerCOPG 
------------------------------------------------------------
------------------------------------------------------------
------------------------------------------------------------
------------------------------------------------------------
------------------------------------------------------------
-----------------------------------------------------MIKKFDK
KDEESGSGSNP---------FQHLEKSAV------------LQEARIFNETP--------
--------------------------INPRRCLHILTKII-YLL-------------NQ-
---GEH-FGTTEATEA---FFAMTRLF-QSN-----DQTLRRMC--YLTIKEM-------
-------------------------A--NIS-----------------------------
------------------------------------------EDVIIVTSSL--------
-TKDMT--------GKEDVY----------------------------------------
RGP---------------------------------------------------------
-------A------IRALCRI--T---DTTM-L--QAIERYMKQAI--------------
---------------------------------------VDKVP----------------
-------------------------------------------------SVSS----SAL
VSS-LHMVKM--------------------------------------------------
------------SF---D--------------VVKRWV----------------------
------------------------------------------------------------
-------------------------------------------NEAQE-AAS-SD-----
------------NIMV---------------------------QYHA-------------
-------------------------------------LGLLYHL------RKNDRLAVT-
-------------------------------------------------KMLNKFTK---
--------------------------------SGLKSPFA--------------------
------------------------------------------------------------
---------YCMMIR------------IASKLL------------E--------------
----------------------------------ETEGG---------------------
------------------------------------------------------------
------------------------------------------------------------
-HDS-------------------------PLFDF--------------------------
---------------------IES------------------------------------
-------------------------------------------------------CLRNK
HEMVVY-EAAS---------AIVH------------------------------------
---------MPNCTAREL-----APAVSVL------------------------------
------------------QLFC--------------------------------SS-PKA
AL----------RYA--AVRTLNKVA--------------MKH----PSAV---TA----
------------------------------------------------------------
--------CNLDLEN------LITDSNRS-----IA-TLAITTL---LK-TG--------
--SESSVD-----------RLMK-------QIS--SFVS----EISDE------------
-----------------------------------FKVV---------------------
------------------------------------------------------------
-----------------------------------VVQAIS-----ALC-------Q-K-
---YP-RKHSV--MMNFLSNMLR-----------------DDGGFEYK------------
--------R-------------------AIVD--CIISIIE-------------------
-----------------------------------E--NP--------ES----------
------------------------------------------------------------
------------------------------------------------------------
------------------------------------------------------------
-------------------KETG--L--A---------HLCEFIE---------------
------------DCEHTVLAT---------------------------------------
--------------KILH-------LLG--------K-----------------------
-------------------------------------EGPRTP-----------------
------------TPSKYIRFIFNRV--VLE----SEA--------------VRAAAVSAL
AK-FGAQN----------------------------------------------DDLLPS
VLVLMQR-----------------------------------------------------
------------------CMMD-----SDD-----------EVRDR-------ATFYMNV
----------------------------------------------LQQKQKALNAAYIF
NG---------------------------------------------------------L
SVSVLGLEK---------------------------------------------------
--SLHQYTLEPSEKPFDMKTV---------------------------------PLATAP
IT----------------------------------------------------------
-----------------------EHKTEIAPVATSKLPEKLAPS----------------
--RQDIYQEQLSAIPEFQGLGPLFKSSEPVQLTEAETEYVVRCIKH--------TFANHM
IFQFDCTNTLNDQLL---------------QKVLVQMEPSESYEVLHYVPAANLP-----
--YSQPGSCYSLVRLPEDDPT---------------------------------------
----------------------------------------------------------AV
SCTFSCTMKYLVRDCDPNTGEPDDD---GYDD-EYVLEDLEVTVADHIQKVLKP------
------------------------------------------------------------
------------------------------------------------------------
------------------------------------------------------------
--------------NFAAAWDE------------VGDECEKEETFAL-------------
------------------------------------------------------------
---------------------------------------ATVRTLDEAVNNIVSFLGMQP
CERS----DKVPENKNSHVLFLAGV-------------------FRGGHDVLVRARLALA
DGVTMQVTVRST------------------------------------------------
----------------------------------------------------------DD
NVVDVILASVG-------------------------------------------------
------------------------------------------------------------
------------------------------------------------------------
------------------------------------------------------------
------------------------------------------------------------
------------------------------------------------------------
------------------------------------------------------------
---------------------------------
>EhuxCOPG 
------------------------------------------------------------
------------------------------------------------------------
------------------------------------------------------------
------------------------------------------------------------
------------------------------------------------------------
-------------------------------------MAMATGGSSDLTAQGAQWLQGAK
EAVMQMTKGEKKDEDESYSPFQSLQKAAV------------LQECRCFNDRE--------
--------------------------INPRKCISILTKIL-WLL-------------AQ-
---GEK-LTALETTEI---FFGVTKLL-MHK-----DQQLRRLL--YLVLKEL-------
-------------------------K--PSP-----------------------------
------------------------------------------EEVIIVCATL--------
-TKDMN--------SKVDLN----------------------------------------
RAN---------------------------------------------------------
-------A------LRVLGAI--IARTDPTM-L--AQIERHLKQAL--------------
---------------------------------------VDKNC----------------
-------------------------------------------------FVAA----SAL
VSG-IHLMHV--------------------------------------------------
------------NP---E--------------VVRRWV----------------------
------------------------------------------------------------
-------------------------------------------NEVQT-ALA-SD-----
------------NPSV---------------------------QYHA-------------
-------------------------------------LALLHQI------KRQDRLAVS-
-------------------------------------------------KVVASLTR---
--------------------------------TPLKSPLA--------------------
------------------------------------------------------------
---------HCLLIR------------FAKAMM------------E--------------
--------------------D-------------GGSER---------------------
------------------------------------------------------------
------------------------------------------------------------
--DR-------------------------ALFDF--------------------------
---------------------LEA------------------------------------
-------------------------------------------------------SLRHR
SDMVIY-EAAT---------AICS------------------------------------
---------LTSVAQREL-----SPSITVL------------------------------
------------------QLFL--------------------------------CS-PKP
AC----------RFS--AVRTLNKIA--------------MAH----PMAV---TP----
------------------------------------------------------------
--------CNMDMEG------LINDSNRS-----IA-TLAITTL---LK-TG--------
--SESGVE-----------RLMK-------QIT--SFMS----EIADD------------
-----------------------------------FKIV---------------------
------------------------------------------------------------
-----------------------------------VVDAIR-----AMC-------L-K-
---FP-QKHRL--LMTFLANVLR-----------------EEGGFQY-------------
--------KK------------------AIVD--TLLSIIA-------------------
-----------------------------------R--VP--------EA----------
------------------------------------------------------------
------------------------------------------------------------
------------------------------------------------------------
-------------------KEAG--L--S---------HLCEFIE---------------
------------DCEFTLLST---------------------------------------
--------------QILY-------LLG--------V-----------------------
-------------------------------------EGPSTQ-----------------
------------EPSKYIRFIYNRV--VLE----NAT--------------VRASAVSAL
AK-FGISI----------------------------------------------AYLRPS
ITVLLQ-R----------------------------------------------------
------------------CLYD-----NDD-----------EVRDR-------AIFFVTL
--------------------------------------------------LTGLDSGATL
AG---------------------------------------------------------K
SAQSLLLEP---------------------------------------------------
------LPVPLAALEASCREY---------------------------------------
------------------------------------------------------------
-----------------------LAAPTERPLSIDDADLLSRMP----------------
---------------EFVHVGARFTSSKRVPLSEVGTEYEVVCTKH--------LYASHL
ILAFQLNNTLEDQLLSS-------------VTVALDLAAVPGLALETHVPCASLP-----
--FGQPGTAYACLRRLEGV-----------------------------------------
-----------------------------------------------------------P
VGTIPCTLKFVVKDVDPATGPTDDE--PGYED-EYQLEELEVCAADFMKRVAVL------
------------------------------------------------------------
------------------------------------------------------------
------------------------------------------------------------
--------------DFRAAWES------------VGNGCEVVETFSL-------------
------------------------------------------------------------
----------------------------------------SYNSIRQAMEAVIDFLGMSP
CENS----AAAPDDVTKLTVLLSGV-------FLGGMQVFAIVNLRADSNRAVGMRLTVR
SSDMTVSQFVAS------------------------------------------------
-----------------------------------------------------------S
VA----------------------------------------------------------
------------------------------------------------------------
------------------------------------------------------------
------------------------------------------------------------
------------------------------------------------------------
------------------------------------------------------------
------------------------------------------------------------
---------------------------------
>CreiCOPG 
------------------------------------------------------------
------------------------------------------------------------
------------------------------------------------------------
------------------------------------------------------------
------------------------------------------------------------
-----------------------------------------MAATAQDSQAPLRGPEKKD
EDREDETEFSP---------FYGIDKGAV------------LQEARVFNDPQ--------
--------------------------IDPRRCQQVITKLL-YLL-------------NQ-
---GEV-FTKKEAAEV---FFGVTKLF-QKQ-----DINLRRMM--YLCIKDI-------
-------------------------C--PGA-----------------------------
------------------------------------------DEVIIVTSSL--------
-MKDMN--------SKTDLY----------------------------------------
RSN---------------------------------------------------------
-------S------VRVLCKI--I---DSQL-L--AQIERYLKQAI--------------
---------------------------------------VDKSP----------------
-------------------------------------------------VVAS----AAL
VSA-LHLLGN--------------------------------------------------
------------NA---E--------------IVKRWI----------------------
------------------------------------------------------------
-------------------------------------------NEVQE-AAQ-NK-----
------------NNMV---------------------------QFHA-------------
-------------------------------------VALLHAL------RASDRLAIS-
-------------------------------------------------KLVSSLTK---
--------------------------------ASVKSPLA--------------------
------------------------------------------------------------
---------QCLLVR------------YVAQVI------------Q--------------
----------------------------------DSQPG---------------------
------------------------------------------------------------
----------------------------------------------------------AG
GEQR-------------------------PFYEF--------------------------
---------------------LES------------------------------------
-------------------------------------------------------CLRHK
AEVVIF-EAAR---------AICN------------------------------------
---------LRDVTAREL-----TPAITVL------------------------------
------------------QLFL--------------------------------SS-SKP
VL----------RFA--AVRTLNKVA--------------MTH----PLAV---TH----
------------------------------------------------------------
--------CNIDMES------LISDQNRS-----IA-TLAITTL---LK-TG--------
--SESSVE-----------KLLK-------QIG--SFMS----DIADD------------
-----------------------------------FKIV---------------------
------------------------------------------------------------
-----------------------------------VVEAIR-----SLC-------L-K-
---FP-AKQRA--LMNFLSGVLR-----------------EEGGFEYKK-----------
----------------------------AIVQ--SILVLIQ-------------------
-----------------------------------E--IP--------DA----------
------------------------------------------------------------
------------------------------------------------------------
------------------------------------------------------------
-------------------KETG--L--G---------HLCEFIE---------------
------------DCEFTYLST---------------------------------------
--------------QVLH-------LLG--------Q-----------------------
-------------------------------------EGPKTK-----------------
------------EPSKYIRYIYNRI--ILE----NAT--------------VRAAAVSAL
AN-FGAAC----------------------------------------------EPLRPR
IIVLLRRA----------------------------------------------------
------------------LSDN------DD-----------EVRDR-------ATLHLEQ
----------------------------------------------------------LE
GK---------------------------------------------------------A
GGPDAVQPR-------------------------------------------LDVNLVAM
EKALADYLAVGTDKPFDISVV---------------------------------PKAPPP
ARAA--------------------------------------------------------
-----------------------GSGALGMPGASSTSGGGALPA-----------ASATR
KDPTAEYAEMLRSIPQLAPLGEVFKSCEPVRLTEEDTEYAIFCVKH--------VFEGHI
VFQFNCTNTIAEQVLED-------------VSVAMDLADAGDFEEAFTIPLDTMP-----
--LNGVGQCYTVVTRPPGA-----------------------------------------
----------------------------------------------------------IA
TGKIVNILKFKVKEIDPGTGEAEEE---GYDD-EYVLEDLEVSPADYVKPTLLS------
------------------------------------------------------------
------------------------------------------------------------
------------------------------------------------------------
--------------NFRKSWEE------------LDPSTEKEDEYGL-------------
------------------------------------------------------------
---------------------------------------GVREGLQEAVEAVIGILGMQP
CEGS----EAVPPNARSHTVLLAGI-------------------FVGYQQVLVRMSSGID
AANNVAMKLVVR------------------------------------------------
-------------------------AESLELS---------------------------E
AVHQIIQDA---------------------------------------------------
------------------------------------------------------------
------------------------------------------------------------
------------------------------------------------------------
------------------------------------------------------------
------------------------------------------------------------
------------------------------------------------------------
---------------------------------
>VcarCOPG 
------------------------------------------------------------
------------------------------------------------------------
------------------------------------------------------------
------------------------------------------------------------
------------------------------------------------------------
-----------------------------------------MAATAQDSQAPLRGPEKKD
EDREDETEFSP---------FYGIDKGAV------------LQEARVFNDPQ--------
--------------------------IDPRRCQQVITKLL-YLL-------------NQ-
---GEV-FTKKEAAEV---FFGVTKLF-QKQ-----DINLRRMM--YLCIKDI-------
-------------------------C--PGA-----------------------------
------------------------------------------DEVIIVTSSL--------
-MKDMN--------SKTDLY----------------------------------------
RAN---------------------------------------------------------
-------S------VRVLCKI--I---DGQL-L--AQIERYLKQAI--------------
---------------------------------------VDKSA----------------
-------------------------------------------------VVAS----AAL
VSA-LHLLGN--------------------------------------------------
------------NA---E--------------IVKRWV----------------------
------------------------------------------------------------
-------------------------------------------NEVQE-AAQ-NK-----
------------NNMV---------------------------QFHA-------------
-------------------------------------VALLHAL------RASDRLAIS-
-------------------------------------------------KLVTSLTK---
--------------------------------ANVKSPLA--------------------
------------------------------------------------------------
---------QCLLVR------------YVAQVI------------Q--------------
----------------------------------DSQPG---------------------
------------------------------------------------------------
----------------------------------------------------------SN
GEQR-------------------------PFYDF--------------------------
---------------------LES------------------------------------
-------------------------------------------------------CLRHK
AEVVIF-EAAR---------AICN------------------------------------
---------LRDVTAREL-----TPAITVL------------------------------
------------------QLFL--------------------------------SS-SKP
VL----------RFA--AVRTLNKVA--------------MTH----PLAV---TH----
------------------------------------------------------------
--------CNIDMES------LISDQNRS-----IA-TLAITTL---LK-TG--------
--NESSVE-----------KLLK-------QIG--SFMS----DIADD------------
-----------------------------------FKIV---------------------
------------------------------------------------------------
-----------------------------------VVEAIR-----SLC-------L-K-
---FP-SKQRA--LMNFLSGVLR-----------------EEGGFEY-------------
--------KK------------------AIVQ--SILVLIQ-------------------
-----------------------------------E--IP--------DA----------
------------------------------------------------------------
------------------------------------------------------------
------------------------------------------------------------
-------------------KETG--L--G---------HLCEFIE---------------
------------DCEFTYLST---------------------------------------
--------------QVLH-------LLG--------Q-----------------------
-------------------------------------EGPKTK-----------------
------------EPSKYIRYIYNRI--ILE----NAT--------------VRAAAVSAL
AN-FGAAC----------------------------------------------EALRPR
IIVLLRRA----------------------------------------------------
------------------LSDN------DD-----------EVRDR-------ATLHLEQ
----------------------------------------------------------LV
GK---------------------------------------------------------A
GGPDAVQPR-------------------------------------------VDVNLVAM
EKALADYLAGPTDKPFDISVV---------------------------------PKAAPS
VRGAGISA----------------------------------------------------
-----------------------LGLPPGAAAASGVSGLPATSA--------------AR
RDPTVEYAELLRSIPQLAPLGEVFKSCEPVRLTEEDTEYAVFCVKH--------IYESHI
VFQFNCTNTIAEQVLED-------------VSVAMDLAEAADFEEAFTVPLDTMP-----
--LNGVGQCFTVVSRQPGA-----------------------------------------
----------------------------------------------------------IA
TGKVVNILKFKVKEIDPGTGEAEEE---GYDD-EYQLEDLEVTPADYVKPTLLG------
------------------------------------------------------------
------------------------------------------------------------
------------------------------------------------------------
--------------NFRKAWEE------------LDPATEKEDEYGL-------------
------------------------------------------------------------
---------------------------------------GTREGLQEAVEAVIGILGMQP
CEGS----EAVPPNARSHTVLLAGI-------------------FVGYQQVLVRMSFGID
SASNVAMKLVVR------------------------------------------------
-------------------------AESLELS---------------------------E
AIHQIIQDA---------------------------------------------------
------------------------------------------------------------
------------------------------------------------------------
------------------------------------------------------------
------------------------------------------------------------
------------------------------------------------------------
------------------------------------------------------------
---------------------------------
>AthaCOPG 
------------------------------------------------------------
------------------------------------------------------------
------------------------------------------------------------
------------------------------------------------------------
------------------------------------------------------------
---------------------------------------------------MAQPLVKKD
DDHDDELEYSP---------FMGIEKGAV------------LQEARVFNDPQ--------
--------------------------VDPRRCSQVITKLL-YLL-------------NQ-
---GES-FTKVEATEV---FFSVTKLF-QSK-----DTGLRRMV--YLIIKEL-------
-------------------------S--PSS-----------------------------
------------------------------------------DEVIIVTSSL--------
-MKDMN--------SKIDMY----------------------------------------
RAN---------------------------------------------------------
-------A------IRVLCRI--I---DGTL-L--TQIERYLKQAI--------------
---------------------------------------VDKNP----------------
-------------------------------------------------VVSS----AAL
VSG-LHLLKT--------------------------------------------------
------------NP---E--------------IVKRWS----------------------
------------------------------------------------------------
-------------------------------------------NEVQE-GIQ-SR-----
------------SALV---------------------------QFHA-------------
-------------------------------------LALLHQI------RQNDRLAVS-
-------------------------------------------------KLVGSLTR---
--------------------------------GSVRSPLA--------------------
------------------------------------------------------------
---------QCLLIRYTSQ--------VIRDMA------------N--------------
----------------------------------HGQSG---------------------
------------------------------------------------------------
------------------------------------------------------------
--ER-------------------------PFYEF--------------------------
---------------------LES------------------------------------
-------------------------------------------------------CLRHK
AEMVIL-EAAR---------AITE------------------------------------
---------LDGVTSREL-----TPAITVL------------------------------
------------------QLFL--------------------------------SS-PRP
VL----------RFA--AVRTLNKVA--------------MTH----PMAV---TN----
------------------------------------------------------------
--------CNIDMES------LISDQNRS-----IA-TLAITTL---LK-TG--------
--NESSVE-----------RLMK-------QIT--NFMS----DIADE------------
-----------------------------------FKIV---------------------
------------------------------------------------------------
-----------------------------------VVDAIR-----SLC-------V-K-
---FP-LKYRS--LMTFLSNILR-----------------EEGGFEYKR-----------
----------------------------AIVD--SIVTIIR-------------------
-----------------------------------D--IP--------DA----------
------------------------------------------------------------
------------------------------------------------------------
------------------------------------------------------------
-------------------KESG--L--L---------HLCEFIE---------------
------------DCEFTYLST---------------------------------------
--------------QILH-------FLG--------I-----------------------
-------------------------------------EGPNTS-----------------
------------DPSKYIRYIYNRV--HLE----NAT--------------VRAAAVSTL
AK-FGFMV----------------------------------------------ESLKPR
ITVLLKR-----------------------------------------------------
------------------CIYD-----SDD-----------EVRDR-------ATLYLSV
------------------------------------------LGGDGTVDTDKESKDFLF
GS---------------------------------------------------------L
EVPLVNMET---------------------------------------------------
-------SLKNYEPSEEAFDI---------------------------------NSVPKE
VKSQPLAE----------------------------------------------------
-----------------------KKAQGKKPTGLGAPPAAPASG----------------
---FDGYERLLSSIPEFAAFGKLFKSSLPVELTEAETEYAVNVVKH--------IFDSHV
VFQYNCTNTIPEQLLER-------------VNVIVDASEAEEFSEVTSKALNSLP-----
--YDSPGQAFVVFEKPAGV-----------------------------------------
----------------------------------------------------------PA
VGKFSNTLTFVVKEVDPSTGEAEDDGVED----EYQLEDLEVVAGDYMVKVGVS------
------------------------------------------------------------
------------------------------------------------------------
------------------------------------------------------------
--------------NFRNAWES------------MDEEDERVDEYGL-------------
------------------------------------------------------------
---------------------------------------GQRESLGEAVKAVMDLLGMQT
CEGT----ETIPLNARSHTCLLSGV-------------------YIGNVKVLVRAQFGMD
SSKDIAMKLTVR------------------------------------------------
-------------------------AEDVSVA---------------------------E
AIHEIVASG---------------------------------------------------
------------------------------------------------------------
------------------------------------------------------------
------------------------------------------------------------
------------------------------------------------------------
------------------------------------------------------------
------------------------------------------------------------
---------------------------------
>PpatCOPG1 
------------------------------------------------------------
------------------------------------------------------------
------------------------------------------------------------
------------------------------------------------------------
------------------------------------------------------------
-------------------------------------------------MASLPPALKKD
DDIDDDSEYSP---------FYGIEKSAV------------LQEARCFNDRE--------
--------------------------LDARRCAQVITKLL-YLI-------------NQ-
---GET-FTKNEATEV---FFATTKLF-QSR-----DIGLRRMV--YIMIKEI-------
-------------------------S--PSS-----------------------------
------------------------------------------DEVIIVTSSL--------
-MKDMN--------SKTDLY----------------------------------------
RAN---------------------------------------------------------
-------A------IRVLCRI--T---DGGL-L--GQIERYLKQAV--------------
---------------------------------------VDKNP----------------
-------------------------------------------------VVSS----AAL
VSG-IHLLQS--------------------------------------------------
------------NP---E--------------IVKRWS----------------------
------------------------------------------------------------
-------------------------------------------NEVQE-AVQ-SK-----
------------APLV---------------------------QFHG-------------
-------------------------------------LALLHQI------RQNDRLALS-
-------------------------------------------------KLVSGLTR---
--------------------------------GTVRSPLA--------------------
------------------------------------------------------------
---------QCLLIRYTSQ--------VISESG------------P--------------
----------------------------------NSQTG---------------------
------------------------------------------------------------
------------------------------------------------------------
--DR-------------------------PFYDF--------------------------
---------------------LES------------------------------------
-------------------------------------------------------CLRHK
TDMVIF-EAAR---------AITE------------------------------------
---------LSGVTAREL-----TPAITVL------------------------------
------------------QLFL--------------------------------SS-SKP
VL----------RFA--AVRTLNKVA--------------QTH----PLAV---AN----
------------------------------------------------------------
--------CNVDMES------LISDQNRS-----IA-TLAITTL---LK-TG--------
--NESSVD-----------RLMK-------QIT--NFMS----DIADE------------
-----------------------------------FKIV---------------------
------------------------------------------------------------
-----------------------------------VVEAIR-----SLC-------L-K-
---FP-QKYRA--LMNFLSNILR-----------------EEGGFDY-------------
--------KK------------------SIVD--SILILIR-------------------
-----------------------------------E--IP--------DA----------
------------------------------------------------------------
------------------------------------------------------------
------------------------------------------------------------
-------------------KESG--L--S---------HLCEFIE---------------
------------DCEFTYLST---------------------------------------
--------------QILH-------LLG--------N-----------------------
-------------------------------------EGPKTA-----------------
------------DPSKYIRYVYNRV--ILE----NAT--------------VRASAVSAL
AR-FGAVV----------------------------------------------EGLRPR
ILILLRR-----------------------------------------------------
------------------CLYD-----NDD-----------EVRDR-------ATLYLSL
-------------------------------------------LSDELEAAQDEAKAFLF
QD---------------------------------------------------------L
DVPLENLEK---------------------------------------------------
-------SLQSYEPTDRAFDL---------------------------------AAVPRD
VKAHQQVEK---------------------------------------------------
-----------------------KAPTGKEKKAAKDASQKAAEG--------------KA
SNTFEAYEKLLNSIPQFAGFGKLFKSSTPVELTEAETEYAVNVVKH--------VYPGHI
VFQFNCTNTIAEQLLEN-------------VNIVMDLVEGEDFTQAASKPLASMP-----
--CGVPGQVFVAFEKPEGA-----------------------------------------
----------------------------------------------------------CS
LGRFSNTMRFYVKEVDPSTGDADDT---GYED-EYQLEDLEITAPDYILKEGVS------
------------------------------------------------------------
------------------------------------------------------------
------------------------------------------------------------
--------------NFRNAWES------------LDSESERVDEYSL-------------
------------------------------------------------------------
---------------------------------------GARENLQDAVQAVTTILGMQI
CEAT----DVVPNNARSHTCLLAGR-------------------FLGDTQVLVRLSVGID
SQKQ-VAMKLAV------------------------------------------------
------------------------RAEDIAVS---------------------------D
IIHDIINS----------------------------------------------------
------------------------------------------------------------
------------------------------------------------------------
------------------------------------------------------------
------------------------------------------------------------
------------------------------------------------------------
------------------------------------------------------------
---------------------------------
>Dre5 
------------------------------------------------------------
------------------------------------------------------------
------------------------------------------------------------
------------------------------------------------------------
------------------------------------------------------------
------------------------------------------------------MYAAAT
ESLIKQAREI----------KEEELQRFC------------GRVYKLLHSKD--------
---------------------VIGEAVDSLQRLHLIVSATKYAR-------------EL-
---PSD-------------LLMKLQTL-LRS-----SSCPEQLQ--FLSSSII-------
-------------------------R----------------------------------
------------------------------------------ESFPPSVHSL--------
-SSDLS--------QDSRIF----------------------------------------
SCV---------------------------------------------------------
-------A------AVVLAQA--G---GKED-V--MPLFHHLMKSF--------------
-------------------------------------ESRLSDG----------------
-------------------------------------------------QIPK----HAL
PIL-SSMITT--------------------------------------------------
------------YS---EIL----------TDDQVNLVS---------------------
------------------------------------------------------------
-------------------------------------------RKLVDWLRYASM-----
------------QQGA---------------------------SMSS-------------
-------------------------------------GGFFSAP-----RTRQPAPLTE-
------------------------------------VDGVV------TGDFFTVLCV---
------------------------------GQSYTEDQWM--------------------
------------------------------------------------------------
---------NMYAFS------------MIKSWL---------------------------
------------------------------------------------------------
------------------------------------------------------------
------------------------------------------------------------
-----------------------------LTYDT--------------------------
---------------------EGT----------------TNTESDDRS-----------
-------------------------------------------------------EVDSS
VMSMVSATSSS---------SRLL------------------------------------
-----------PPKERLR-----EKAFEYC------------------------------
------------------QRLI--------------------------------EQ-SDR
NI----------EALKRTDTELQKAC-----------------------IV---------
------------------------------------------------------------
--------ESVSIMDIIC---GE-DPSYV-----YRAFPCIKAL---YGRLN--------
--GDFAYA-----------RTLL-------PIA--QFYLNHSETAAVD------------
------------------------------------SEA---------------------
------------------------------------------------------------
-----------------------------------VFCQLF-----GHC-----------
------PAEQF-----------------------------NEP-----------------
----------------------------MLAF--EFVQFCL-------------------
------------------------------------------------------------
------------------------------------------------------------
------------------------------------------------------------
------------------------------------------------------------
-------------------LNSS--VLQD---------RVANYRQ---------------
--------------SFPNLLK---------------------------------------
--------------FLAW---NSSGLIA--------E--------F--------------
-------------------------------------VELLPSLV---------------
------------APDTAIELLHTIL---------DLP--------------CLAAALDLQ
QRSSCYQA----------------------------------------SDRTTWDQQGAK
VAACLE------------------------------------------------------
-----------------------------------------AFRQP-------SYRGLFL
---------------------------------------------------------YIL
RP---------------------------------------------------------E
AGTGDTIDR---------------------------------------------------
-------LKELHQILADMAEC---------------------------------------
------------------------------------------------------------
------------------------------PRVVQCAQIVPVLL----------------
---HVYFNTVTEKADEKMMNQLLLVLLERCSLLYNIKTFHVEVQRA--------FSTHLQ
ALCKHHPP----------------------LIVDQSREILEFAGSPTNIYSKEDF-----
--YTHVVWVIGEYLSVSYDPRCRVEL----------------------------------
----------------------------------------------------------IT
SFFECLEAVLFEITQVRQSASPPSFSPRLITVLMTTLAKLATRSQDLIPRASLFLSKM--
------------------------------------------------------------
------------------------------------------------------------
------------------------------------------------------------
----------------------------------RTFARSAPVTACY-------------
------------------------------------------------------------
-------------------------------------SEEDTEEIITRAHELINLLKLPN
VAQF----VLAPSAGADGPRWHRDT-----------------------NASLPQAMRTVS
GLLHKHSSFLPA------------------------------------------------
------------------------------------------------------------
------------------------------------------------------------
------------------------------------------------------------
------------------------------------------------------------
------------------------------------------------------------
------------------------------------------------------------
------------------------------------------------------------
------------------------------------------------------------
---------------------------------
>Hsap5 
------------------------------------------------------------
------------------------------------------------------------
------------------------------------------------------------
------------------------------------------------------------
------------------------------------------------------------
------------------------------------------------------MFSAGA
ESLLHQAREI----------QDEELKKFC------------SRICKLLQAED--------
---------------------LGPDTLDSLQRLFLIISATKYSR-------------RL-
-------------------EKTCVDLL-QAT----------------LGLPAC-------
-------------------------P----------------------------------
------------------------------------------EQLQVLCAAI--------
-LREMS--------PSDSLS---------------------------------LAWDHTQ
NSR---------------------------------------------------------
-------Q------LSLVASVLLAQGDRNEE-V--RAVGQGVLRAL--------------
---------------------------------------ESRQP----------------
----------------------------------------------------EGPSLRHL
LPVMAKVVVL--------------------------------------------------
------------SPGTLQ------------EDQATLLS----------------------
------------------------------------------------------------
-------------------------------------------KRLVDWLRYASL-----
------------QQGL---------------------------PHSG-------------
--------------------------------------GFFSTP-----RARQPGPVTE-
------------------------------------VDGAV------ATDFFTVLSS---
------------------------------GHRFTDDQWL--------------------
------------------------------------------------------------
---------NVQAFS------------MLRAWL---------------------------
----------------------------------LHSGP---------------------
------------------------------------------------------------
------------------------------------------------------------
--EG---------------------------PGT--------------------------
---------------------LDT------------------------------------
-------------------------------------------------------DDRSE
QEGSTL-SVIS---------ATSS------------------------------------
------AGRLLPPRERLR-----EVAFEYC------------------------------
------------------QRLI-----------------------------------EQS
NR----------RALRKGDSDLQKAC-----------------------LV---------
------------------------------------------------------------
--------EAVLVLDVLC----RQDPSFL-----YRSLSCLKAL---HGRVR--------
--GDPASV-----------RVLL-------PLA--HFFL---------------------
-----------------------------------SHGE---------------------
------------------------------------------------------------
----------------------------------------------AAA-----------
------VDSEA-----VYQHLFT-----------------RIPVEQFH------------
--------SP------------------MLAF--EFIQFCR-------------------
-----------------------------------D------------NL----------
------------------------------------------------------------
------------------------------------------------------------
------------------------------------------------------------
-------------------HLFS---------------GHLSTLR---------------
-------------LSFPNLFK---------------------------------------
--------------FLAW---NSPPLTS--------E--------F--------------
-------------------------------------VALLPALV---------------
------------DAGTALEMLHALL---------DLP------------------CLTAV
LD-LQLRS-------------------------------------------APAASERPL
WDTSLR------------------------------------------------------
------------------APSC-------------------LEAFR-------DPQFQGL
---------------------------------------------------------FQY
LL---------------------------------------------------------R
PKASGATER---------------------------------------------------
----LAPLHQLLQPMAGCARV---------------------------------------
------------------------------------------------------------
-----------------------AQCAQAVPTLLQAFFSAVTQV----------------
------------------ADGSLINQLALLLLGRSDSLYPAPGYAA--------GVHSVL
SSQFLALCTL--------------------KPSLVVELARDLLEFLGSVNGLCSR-----
--ASLVTSVVWAIGEYLSVTYDR-------------------------------------
---------------------------------------------------RCTVEQINK
FFEALEALLFEVTQCRPSAALPRCPPQVVTVL-MTTLTKLASRSQDLIPRASLLLSKMRT
------------------------------------------------------------
------------------------------------------------------------
------------------------------------------------------------
----------------------------------LAHSPATSSTHSE-------------
------------------------------------------------------------
---------------------------------------EGAEAIRTRATELLTLLKMPS
VAQF----VLTPSTEVCSPRYHRDA--------------------NTALPLALRTVSRLV
EREAGLMPG---------------------------------------------------
------------------------------------------------------------
------------------------------------------------------------
------------------------------------------------------------
------------------------------------------------------------
------------------------------------------------------------
------------------------------------------------------------
------------------------------------------------------------
------------------------------------------------------------
---------------------------------
>Atha5 
------------------------------------------------------------
------------------------------------------------------------
------------------------------------------------------------
------------------------------------------------------------
------------------------------------------------------------
------------------------------------------------MSDQEGDWDFYL
RILSNSARDS----------TDPASDPSI------------LQSVKKLHGFC--------
---------------------------KMEKSDDLVARI--YPQ----------------
--------------FNKVFHRSVASLS-QSE-----SGASKGLL--LLAILQF-------
--------------F----------L----------------------------------
------------------------------------------DFGDMVLH----------
-DSDPS--------LRTFFR----------------------------------------
SCL---------------------------------------------------------
---------------------------SREFSD--AAVAEATCEFL--------------
------------------------------------------------------------
-------------------------------------------------VVNQ----RKL
LAS---------------------------------------------------------
------------FP---N--------------LLPQFF----------------------
------------------------------------------------------------
-------------------------------------------PLLLK-LIA-WN-----
------------WEKL---------------------------EKSF-------------
-------------------------------------LKIFPGL-------ISPGSFLP-
-------------------------------------------------LFPSIVDL---
-------------------------------------PIL--------------------
------------------------------------------------------------
---------VVALEK------------VERSSG------------S--------------
----------------------------------GSRVG---------------------
------------------------------------------------------------
------------------------------------------------------------
--GS--------------------------------------------------------
---------------------IAS------------------------------------
-------------------------------------------------------IQKSA
APEMLL--------------ALMD-----------------------------------E
AYTGSTIGDGGDDSESED-----NNTIDVA------------------------------
-----------------DPLFL--------------------------------ELLKDE
ND---------------GLAERHRAS---------------------PTLN---AA----
------------------------------------------------------------
--------LQAAASGPRS---ERMKQTLK-----IA-PRLLDVY---FS-VT--------
--LRDAND-----------SLIC-------ALI--PLLM---------------------
-----------------------------------TRNS---------------------
------------------------------------------------------------
----------------------------------------------TMF-----------
------PDKIF--SHEIRRRLLE---------------------FVLA------------
----------------------------AFQRSPNFIALLK-------------------
------------------------------------------------------------
------------------------------------------------------------
------------------------------------------------------------
------------------------------------------------------------
-------------------KPII-----D---------RLGEAYD---------------
------------DVAKRELAL---------------------------------------
--------------QLCW-------AIG--------E--------Y--------------
-------------------------------------GGGGESHKE--------------
------------AARELFESLELLVYENLS----SSR-----------------------
---LGLRQ------------------------------------------ESGNGSRRTT
QSRLLC------------------------------------------------------
------------------FVVT-------------------AIAKL-------ATYHREL
------------------------------------------------------------
-----------------------------------------------------------L
PRARVALGK---------------------------------------------------
------------------------------------------------------------
------------------------------------------------------------
------------------------------------------------------------
------------------------------------------------------------
------------------------------VVKSRISDARVWRRAHDYLGL---------
--MNEPGICWSVLGPS--------------------------------------------
------------------------------------------------------------
---------------------------------RVSEKRFPGTVN---------------
------------------------------------------------------------
------------------------------------------------------------
------------------------------------------------------------
----------------------------------WSEGGQKMVAHIP-------------
------------------------------------------------------------
----------------------------------------FHILSEQGGPPFHDFAFSDI
IPKN--------------------------------------------------------
------------------------------------------------------------
------------------------------------------------------------
------------------------------------------------------------
------------------------------------------------------------
------------------------------------------------------------
------------------------------------------------------------
------------------------------------------------------------
------------------------------------------------------------
------------------------------------------------------------
---------------------------------
>Ppat5 
------------------------------------------------------------
------------------------------------------------------------
------------------------------------------------------------
------------------------------------------------------------
------------------------------------------------------------
--------------------------------------------MAEGGNGDDRNWSMWL
RLLSHSVRDTAG--------SASADDTTV------------LQAVKNLHQLC--------
---------------------------GKGERNCDLVGRV-YPH----------------
-------------------LVKIFNRCSASS-----SSQKTSTG--LLLLAIL-------
------------QFF----------L----------------------------------
------------------------------------------DFGEIVLHDS--------
-DPSLH----------TFFR----------------------------------------
SCL---------------------------------------------------------
-------S------RQYA---------DPTV-A--AATLKFLNQ----------------
---------------------------------------NKAKL----------------
-------------------------------------------------MVAH----PSL
LPQ-YYPLLL--------------------------------------------------
-----------------K--------------VVAWGS----------------------
------------------------------------------------------------
-------------------------------------------NKLDKPFMD-LL-----
----P-------SLMG---------------------------VSSF-------------
-------------------------------------LTLFPAL------------LDL-
-----------------------------------------------P-TLVLALEN---
-----LQASSGATP------------------GTTSGPSK--------------------
------------------------------------------------------------
---------KSPAPE------------ALFALM---------------------------
--------------------D-------------EAYTG---------------------
------------------------------------------------------------
------------------------------------------------------------
--SS--------------------------------------------------------
---------------------IAD----------------SRG-----------------
-------------------------------------------------------AAETD
GH-----GSAK-------------------------------------------------
-----------EETEALF------------------------------------------
------------------ADLL-----------------------------------KDE
NE---------------GLAERHWSF---------------------PGMA---------
------------------------------------------------------------
--------AALKALM---------GSNPS-----ERLQHALELA---PS-LL--------
-------------------RIYF-------TIA------------LRD------------
-----------------------------------VNDS---------------------
------------------------------------------------------------
-----------------------------------LLAALL-----PII-------F-QR
VDAML-PDPKF--TAQAQKVLLE---------------FIMAA---FH-----Q------
--------SP------------------------HLVAVLK-------------------
------------------------------------------------------------
------------------------------------------------------------
------------------------------------------------------------
------------------------------------------------------------
-------------------KPLM-----D---------RIGQPHT---------------
------------SSAKTELAL---------------------------------------
--------------QLCW-------AVG--------E--------H--------------
-------------------------------------GGGGLAYKT--------------
------------AARELFETLELLL---------YEN-----------------------
---LASSR------------------------------------------------MKGN
TKQKTE------------------------------------------------------
-----------------------------------------DTKGP-------AVSQSRL
----------------------------------------------------------LC
SV-----------------------VTAIA------------------------------
----------------------------------------------------KLATC---
--H----RELSPRALVCLSKV------------ARSQ-----------------------
------------------------------------------------------------
------------------------------------------------------------
------------------------------------------------------------
------------------------------QVLDK-SVWRRAHDFIG-------L-----
--MHEPAMCSSILGPPTGY-----------------------------------------
------------------------------------------------------------
------------------------------------------------------------
------------------------------------------------------------
------------------------------------------------------------
------------------------------------------------------------
-----------PNRSGSVQWSE--------------------------------------
------------------------------------------------------------
---------------------------------------GGTKAVASIPFYILGEKGGPP
FHDF----ALSDI---IGKAS---------------------------------------
------------------------------------------------------------
------------------------------------------------------------
------------------------------------------------------------
------------------------------------------------------------
------------------------------------------------------------
------------------------------------------------------------
------------------------------------------------------------
------------------------------------------------------------
------------------------------------------------------------
---------------------------------
>AthaTSAUCE 5014 bp
R-----------------------------------------------------------
------------------------------------------------------------
------------------------------------------------------------
------------------------------------------------------------
------------------------------------------------------------
------------------------MAESSGTTLMDLISADPTPVPAQSTSSSASSTASQP
TSASASSSSHLHHPMSTKTTLGEKKSKRATLMQIQNDTISVAKAALNPVKANI-------
----------------MPQRQRQKKKPVSYSQLARSIHELAATLD-------------QK
----SSQ-KQLVNHVFPKLAVYNSVDPSLAPSLLMLNQQCEDRNVLRYVYYYLARILSDT
GMTPGGGIPTPNWDAL----------ADIDAGGGVTRA----------------------
-------------------------------------------DVVPRIVNQL-------
--TNEAT--------NSEFEF---------------------------------------
-HAR--------------------------------------------------------
--------R------LQALKALTYSPSGNSEL-L--SKLYEIVFGIL-------------
---------------------EKVGDVPHKRKKGVFGTKGGDKES---------------
--------------------------------------------------IMRS-NLQYA
AMSA-LRRLPL-------------------------------------------------
-------------DP------------------GNPLFL---------------------
------------------------------------------------------------
--------------------------------------------HRAAQ-GVF-FA----
-------------DPVA---------------------------VRHS------------
--------------------------------------LEILSEL-----ATRDPYTVAM
--------------------------TLEKLASPTGALQDIL--------HMNDVLARVS
LARLCHSISRARALDER----------------PDIRSQFN-------------------
------------------------------------------------------------
----------SI----------------LYQLLL--------------------------
-----------------------------------DPSER--------------------
------------------------------------------------------------
------------------------------------------------------------
------------------------------VCYEA-------------------------
----------------------ILC----------------ILGKHDNTERHEM------
--------------------------------------------------------DERA
AGWYRLTREILKLPEAP----SLSS-----------------------------------
-----KDKSNKTKRPQPLI-----KLVMRRL-----------------------------
-------------------ESSF--------------------------------RSFSR
PVL----------HAAARVVQEMGKSR----------AAAFAMGLQDIDESV--------
------------------------------------------------------------
---------HVNAFSD--A---LD-DAETNESSHPEGIRRTSSIS---AG-PG-------
---RSDTIA-----------SLLA-------ALM--EVVRTTVACECVY-----------
------------------------------------VRAM--------------------
------------------------------------------------------------
------------------------------------VIKALI-----WMQSPDESLDELK
SIIASELSDPGW--PAALVNDVLL----------------TLHARFKAT-----------
---------PDMAVILLEIARIFATKVPGKIDA--DVLQLLW------------------
------------------------------------KTCLV--------GA---------
------------------------------------------------------------
------------------------------------------------------------
------------------------------------------------------------
--------------------GPDGKHTALE---------AVTIVLD--LPPPQPGSMAGL
TSIDRVSASDPKSALALQKLVQ--------------------------------------
---------------AAVW-------FLG--------ENANYAASEY-------------
--------------------------------------AWESAT----------------
-------------PPGTALMMLDADK--MVA----AAS--------------SRNPTLAG
ALTRLQRCA--------------------------------------------FSGSWEV
RIVAIQALT---------------------------------------------------
------------------------------------------TIAIR-------SGEPFR
L---------------------------------------------------------QI
YEF-----------------------LYTLA-----------------------------
EGGVQSQLSE-------------------------------------------MHLSNGE
DQGASGTGLGVLITPMLKVLDE---------------------------------MYVGQ
DELIKDIRHHDNANK---------------------------------------------
------------------------EWKDEELKKLYENHERLLDFV--------------S
MFCFIPRAKYLPLGPISAKLIDTYRTKHNITASTGSTDPAVVATGIS--------DLIYE
STQPAPAASNSSG------------------LDDDLVNAWAANLGDDGLLGNNAPA----
---MSRVNEFIAGVGTDAPDVEEEN-----------------------------------
----------------------------------------------VFSRPSVGYDDMWA
KTLLETSELEEEDARSGSSSPDSAGSVESSISS-HFGGMNYPSLFSSKPSSQATAKSGG-
------------------------------------------------------------
------------------------------------------------------------
------------------------------------------------------------
--------------SKYQSTYEG------------YGSPIREEPPPPY------------
------------------------------------------------------------
------------------------------------SYSEPQSRESFENPVAGSGSRSYE
SDDEE----PRKSTGTRFGTALYDFT-------AGGDDELNLTAEEELEIEYEVDGWFYV
KKKRPGRDGKMA------------------------------------------------
------------------------------------------------------------
GLVPVLYVNQS-------------------------------------------------
------------------------------------------------------------
------------------------------------------------------------
------------------------------------------------------------
------------------------------------------------------------
------------------------------------------------------------
------------------------------------------------------------
----------------------------------
>PpatTSAUCE 5014 bp
R-----------------------------------------------------------
------------------------------------------------------------
------------------------------------------------------------
------------------------------------------------------------
------------------------------------------------------------
------------------------------------MAQEPGASLMDLITSDPPPPGNPT
FPPLGKPERSSKNVP------PRKSNVQMT------------PELLSSIKTSV-------
--------------------PGKTGLGLPKQKKPVSYSHLARSLQELSTSADQKAAAKQL
----VHQ-VFPKLAVYSSVDPSLAPALL-ALHKSSEDRSVLRYVY--YFFARLLAESGAQ
GVTSGGGLPTPNWDALADLNLAGGTVV--TRA----------------------------
-------------------------------------------EVVPQIIAQL-------
--TAEAA--------MSDPLL---------------------------------------
-HPR--------------------------------------------------------
--------R------IAALKALSFAPTSSNDV-L--ANLYGIVFGIL-------------
--------------------DKVADAGKLKRKKGMFGRQSVDKES---------------
--------------------------------------------------ALRS----NL
QYAA-LSTLRR-------------------------------------------------
-------------LPLDSG---------------NPAFL---------------------
------------------------------------------------------------
--------------------------------------------HRAVQ-GIA-CA----
-------------DPVG---------------------------VRHA------------
--------------------------------------LSVVTEL-----ATKDTTAVAM
---------------------------------AVGSLQEVL--------QIHDVLARVY
LARLCYILSRAKVLDER----------------PEVRTQFT-------------------
------------------------------------------------------------
----------TI----------------LYQLLL--------------------------
-----------------------------------DPSER--------------------
------------------------------------------------------------
------------------------------------------------------------
------------------------------VCFEA-------------------------
----------------------VSC----------------ILGKFDASESL--------
--------------------------------------------------------EDRA
VGWVLLTTAILKFPEPPSLPAKDSS---------------------GAAGKDGATKEGIP
PRGPKDRQAPRPRRPQPLI-----KLVMRRL-----------------------------
-------------------EAAL--------------------------------RSSSR
PVL----------HGAVRIVQELGKSR--------------ASAVAIRGYTVDEMAQ---
------------------------------------------------------------
---------QDESMIN--PTADAMKGEDEAGDAEAGH-RRTVSVS---AG----------
---GKESIA-----------SMVA-------SLV--EGVRTTTACECVY-----------
------------------------------------VRAA--------------------
------------------------------------------------------------
------------------------------------AIKALI-----WMQSPYEPVEELK
AIVNGELADPNW--PSALLNDILL----------------TLHARFKAT-----------
---------PEMAVILLDISRLFATKVPGKIDS--DVLQLLW------------------
------------------------------------KTCLV--------GS---------
------------------------------------------------------------
------------------------------------------------------------
------------------------------------------------------------
--------------------GPDGKHNALE---------AVTVVLD-----LPPPQPLQM
VGGRATERADPKSAIALQRLVQ--------------------------------------
---------------AAVW-------FLG--------ENANYAAGEY-------------
--------------------------------------AWESAT----------------
-------------SPSTALMMLDGDK--MVA----AAS--------------SRNPTLAG
AITRLQRCA--------------------------------------------ISGSWEV
RIIAAQALV---------------------------------------------------
------------------------------------------TVAIR-------SGEPYR
I---------------------------------------------------------QI
YEF-----------------------MHTLA-----------------------------
QGRTREKVVG-------------------------------------------AEATNGE
DQGASGTGLSSIIAPMLRVLDE---------------------------------IYKGQ
DQFVKDTREHDNAKR---------------------------------------------
------------------------EWSDDDLKKLYDTHEKLLDLV--------------S
LYCFVPRSKYLPLGPTSAKLINLYRNEHRIDASAGYNDPAVATGISD---LLDYGARGGG
VQYPPVNIETGDDLNVTSEWGNNQPGVDRVNAFMKGGGTDAPEDDAEEEEEARPSI----
---SYDDMWAKTLLDGSDSSDD--------------------------------------
-----------------------------------------------------------E
GGSSGSSSPTSAASSRHGSTRFPGGLFTGGQASRREDPFKYPSTATSGMKDMSTK-----
------------------------------------------------------------
------------------------------------------------------------
------------------------------------------------------------
-----------------------------------SESPKTSGRKFTT------------
------------------------------------------------------------
----------------------------------------SARNDSMNSDSTTRDSPRMS
FDAGS----DDRQEPQFGKALYDFTA--------GGDEELNLTAGEELEIEYEVDGWFMV
KKKRPGRDGKSQ------------------------------------------------
------------------------------------------------------------
GLVPVLYVS---------------------------------------------------
------------------------------------------------------------
------------------------------------------------------------
------------------------------------------------------------
------------------------------------------------------------
------------------------------------------------------------
------------------------------------------------------------
----------------------------------
>TtraTSAUCE 5014 bp
R-----------------------------------------------------------
------------------------------------------------------------
------------------------------------------------------------
------------------------------------------------------------
--------------------------------------------------------MSRG
EDGGLRQTNQYLAGRLPVSANAARFHLLELSDALLVESSSPSALASAGGVSVGHSHAQAT
LSSAQSSVGGSDAV-------SSASQLGTLGAVPVAGLGLAHGSDHGRGGGDV-------
----------------DGGGTGEAQGGGKADRGEMTAGGSLAEVD-------------AS
----GAD-AV----------AVSAIPIA-LAD-----DEALKRLGSSKINAALK------
-------------GGLMY--------P---------------------------------
-------------------------------------------EIVVETPRFA-------
--AAVVA--------ALAAVS---------------------------------------
-DKK--------------------------------------------------------
--------A------LRALYAL--LPPLARQL-SSMQLLASLIRTAV-------------
--------------------------------------AELDAPS---------------
--------------------------------------------------LTRRLWGIRM
TTSV-LRSLQR-------------------------------------------------
-------------RIEIAD--------------NASALL---------------------
------------------------------------------------------------
--------------------------------------------ASALD-GVA-PD----
-------------DAAH---------------------------FAAE------------
--------------------------------------LEELVIL-----GAHGGRLPIS
----------------------------------AR---SRV------S-DSMRVLVE--
-----------------------------------GHAPQF-------------------
------------------------------------------------------------
----------LSWLVG------------LVGSLD------------D-------------
---------------------R-------------SQKKG--------------------
------------------------------------------------------------
------------------------------------------------------------
---SR-------------------------L-RHM-------------------------
----------------------FGR---------SSKLEPALLQ----------------
--------------------------------------------------------AHAF
TALGLVFPRAIEGYPPLV---AGLA-----------------------------------
------------SDSPDVI-----RASLHAL-----------------------------
-------------------RPFA--------------------------------QS-SP
SAL-----LGSMQRFL--QGKMLAQPE-SPGGPLTRRALVRLLH----PLLSEVDDP---
------------------------------------------------------------
---------HMPDVLR--TLLVLAADAVPM-----VA-VAAVDAL---VS-L--------
---PQTSLA-----------GT---------KVLRPPELP--VPTSSSD-----------
------------------------------------PLPA--------------------
------------------------------------------------------------
------------------------------------LRDAVA-----IVS---------D
AAAAGL-SLDSF--IVERLALLLA-----------------TNCRVQQH-----------
-----------------------------RVL---RVVEATA------------------
------------------------------------R-RLE-------------------
------------------------------------------------------------
------------------------------------------------------------
------------------------------------------------------------
--------------------SPTA--V--S---------ALTSVAA--------------
---RVRALAGSRAAFVSAAALS--------------------------------------
---------------ALVW-------CAP-------------------------------
--------------------------------------GACEARHVVLAFEAALSARALS
AR-----------LLAKVFTSLASRV--LIAPALAAPALALIATWARELPESVDPDMIVN
FLRKLIRVG------------------------------------ATKAARSEYKEAALS
AVFGMLDLP---------------------------------------------------
-------------------RRSG------PR-----AGAA--LCRLH-------AALFWW
L--------------------------------------------GEHAN--------YL
IGE---------------------------------------------------------
RQEQTASLDA--------------------------------------------------
--------ALLDEAPTATSSPA---------------------------------MRAVV
ARLEHAVA----------------------------------------------------
------------------------TADREGARLAALALAKLALRS--------------G
DPLRIQVYEFLHMASADPGLRLYWLLAPVLSLLDEAYSARAELARRL--------DAAGG
FGLSPRDLAWLREQHATLLA-----------KFGGI-ASLPTQFYPIGIASARLLG----
---GSTQRRSTTAASAASSDHGARLSASPDF-----------------------------
----------------------------------------------GVLSLELAPVAQAA
PPPQAASRPNSGLAELASAFGNMGAAELASAFA-APAPAPQPAPLPDLPAPRRPELERL-
------------------------------------------------------------
------------------------------------------------------------
------------------------------------------------------------
--------------DVESPRRGS------------VDGGASSLATSIP------------
------------------------------------------------------------
---------------------------------------IDSWPNSRTLDESDSQLLATA
CNYSS----SPPSS---FCLSDSDGG-------LSSDNELTPPSSRPSPSVFAPSPLPDS
QPASQPMGGVVQI-----------------------------------------------
------------------------------------------------------------
GHVDPAFATKFDAAFG--------------------------------------------
------------------------------------------------------------
------------------------------------------------------------
------------------------------------------------------------
------------------------------------------------------------
------------------------------------------------------------
------------------------------------------------------------
----------------------------------
>MpusTSAUCE 5014 bp
R-----------------------------------------------------------
------------------------------------------------------------
------------------------------------------------------------
------------------------------------------------------------
------------------------------------------------------------
---------------------------------------------MAAPAPVRPPGPSAY
VSARLGGVPA-----------PEELERELV------------DLTASDAHKTH-------
-----------------------------KHATKDLLARTLPRVA-------------SH
----GAT-ST-----SA---IPTLLSLL-SPDGAVSERYAIRYAY--YLVQRAC------
-------------EHY----------GRALPD----------------------------
-------------------------------------------ADADAIVTAL-------
--AKDAS--------ERKGAR---------------------------------------
-QIL--------------------------------------------------------
--------A------TRALSSAARAGVRGASD-AVDSACAAAIERFA-------------
----------------------------------------VGKDP---------------
--------------------------------------------------KGGS----KK
KIIF-KGGAVN-------------------------------------------------
------------------------------------------------------------
------------------------------------------------------------
--------------------------------------------AGARA-ALG-AK----
-------------RRIL---------------------------LRYS------------
--------------------------------------ASQPIDL---------------
---------------------------------------NAL------P-TPVALATA--
---------------------------------VTIGDPIA-------------------
------------------------------------------------------------
----------ARHALS------------TASAVA------------S-------------
-----------------------------------AAEPA--------------------
------------------------------------------------------------
------------------------------------------------------------
---AA---------------------------HAN-------------------------
----------------------LAR-----------------------------------
------------------------------------------------------------
---ALL--PALN---------ATVA-----------------------------------
--------------DVEHW-----KQAATEY-----------------------------
-------------------KNAV--------------------------------DA-DD
KNA---------------AAKAKRALG-------------KERS----GAAVYAETP---
------------------------------------------------------------
---------ATAAALARLC---------GT-----LR-ARALAER---NG-NG-------
---NDPDAPPDACS------RACE-------IIL------------AAI-----------
------------------------------------MKHD--------------------
------------------------------------------------------------
-----------------------------------------------GLGGGGGGGGE-S
GGGGGGDAKSPS--PMKSPSKASS-----------------SSG----------------
---------GG------------------GSSD---------------------------
------------------------------------R-PIP-------------------
------------------------------------------------------------
------------------------------------------------------------
------------------------------------------------------------
--------------------PRAA--L------------AAVEGLC--------------
-------ASNAPRGTDAGAAAR--------------------------------------
---------------AAAW----TAMCRG-------------------------------
--------------------------------------GGGSAAGG--------------
-------------DPPALAAAVKRVR--DVL----NQP-------------RYGGATIAT
ACR---------------------------------------------------AAAAIG
EARACAR-----------------------------------------------------
-------------------AAGH------AS-----ATGVVGEKTQL-------SSLAIS
L--------------------------------------------EHVAA--------AL
SVG---------------------------------------------------------
GGVRTEALRA--------------------------------------------------
--------LLWLQTPTFLVDVH--------------------------------------
------------------------------------------------------------
----------------------------ERVVRKNLSSGGGLWAT---------------
TDAYFDAPPATPETDGGGCVGGAWRGAEPQRRLLRAIADRAATTLCC--------VDESE
AVAWARMTMDGARAVVA--------------VGPKT-APASAALDVLKARSIHWFP----
---YDRVGGCYAALRAAQKAGASSERSV--------------------------------
----------------------------------------------GVAAAGPPALHSEL
DAAVVALDHVYRAQTRFRDMCRDHGE-DPAGWG-NGNLAEVAGRHDALIELAASACFVP-
------------------------------------------------------------
------------------------------------------------------------
------------------------------------------------------------
-----------------RSTWWP------------IGAASEPFVREFR------------
------------------------------------------------------------
---------------------------------------DARSGDVRMAAATAAELMGSE
AAQVA----KARRASGGDDGDGDGGG----------------------GGGDWTPVAGAI
AEGDDVASLI--------------------------------------------------
------------------------------------------------------------
------------------------------------------------------------
------------------------------------------------------------
------------------------------------------------------------
------------------------------------------------------------
------------------------------------------------------------
------------------------------------------------------------
------------------------------------------------------------
----------------------------------
>Tgon5 
------------------------------------------------------------
------------------------------------------------------------
------------------------------------------------------------
------------------------------------------------------------
--------------------------------------------MTTASGFVPALVGVLE
GLAAALQHQHRSRAAFPSHASASLLEVSAMLRHLHAFLLTNMFTPELIADPVHNRSASYL
RSLIHRVQLDLYALFVSSAEFADLPTRLLAAML--------LKSLASISPSSPPSPFAGA
LTDATPGARGAPASLVLSALGPSPVAAAPRKASEVSPPALRFVSFDVSLGGEREPPHTLD
ARLCSLRAAAADGSAG---ALGATEAV-PAPRPGGAGGPAAAFG--HLPGFFFSNFGGNM
ALYSPHHLGVFLGLL----------AELTPP-----------------------------
------------------------------------------DLLAANVENFVAWITWPP
PHTHAT--------GNHVGV----------------------------------------
AGRQGVASGGRPGGPEEAGDANAFASARAPPRGTLSRRGERLAEGRREKGDENEPAELSG
RGAGGVEAASHREGVCGVSQSPQTSSFASQAALHSKASRPSILTSL--------------
-------FPSSASSVSSSSARHPSHRVGPEGDGMQATPPAAEKPQRSASRLLHSPAVARL
FAHAETPREASREESGDAPPAPLSTGFVFAPPVGHGARGGVSELSQLPLALRQ----AAL
GCL-LSLLQRCFCESGDAFSVVGRRSLFARSACFAASRASSLGWASAESGGEAWRVEAAS
CVGGDRVPVEDFWVQTLCRA----------VRRVEAWSVELLVSPQSEGPAEESQGKWTL
LRSFWRG-----------------------------------------------------
-------------------------------------------EKRGTAILEADG-----
------------KPCR--------------------------EMFTC-------------
-------------------------------------LCVAEDF-----TDEHRLSIQF-
---------------------------------FSAIYAWMVTVYHRQ-IAFERQKQIGE
EAVFKLIHFGFLPRSSLQPSGTSFSSSSLAHESRSASALL--------------------
------------------------------------------------------------
---------KRRVWQ------------SAPNEG------------E------------EE
GEEEEDGGEGGEEGGEEDEAEGAAEKEEEEEKRTDAQAE---------------------
------------------------------------------------------------
-------------------------------------------------------ERGGV
DGEEKVEGTAEQNDEEFRQEANEKREEAGV-HDL--------------------------
---------------------VQR----------------LVQMTRRFDVERSMLASVTT
RGVEGEEEREAGDSSEASVGSSCGGRGSASLPGREASNAESDFASSDPPGLHSDLSSRRP
CSRASSSSSRH---------SICP------------------------PHSASPASSPDP
PAPQTSPRVAASPSAQLS--ASSAVCVGAA------------------------------
---APGGVSLLRRLLPLDRRFL--------------------------------AAVAAH
CI----------RLL--SQLELQQSLRRLQVLRMREKSEKPSFAASLPPWALLWKRTD--
------------------------------------------------------------
--------SRKDILARFASS-LAANSAPSSSANFAA-FAASSSL---SS-SVSPSLPSSP
LPSASAPS-----------ALSRSDDERAETPSASLFAKTAAAAFATSRYSHRQQGAALS
REGDGEKKHKNPFADGGVQIGGAEVWRLG------QRAG---------------------
------------------------------------------------------------
-----------------------------------ISEAVW-----ELQMADAVGTEAMR
ILDLVCQSDSQ--YVATVFPTIK-----------RVCERTLAGVGGLHLFTCVFHFYLHH
Q-------PN------------------QLLSLDTFVQQYV-------------------
-----------------------------------THLGL--------HY----------
------------------------------------------------------------
------------------------------------------------------------
------------------------------------------------------------
-------------------RSVLLSM------------NALTFLN--------------N
NMQALVVKTSIFTRYFPVIFK---------------------------------------
--------------LVAY----HPRVSG--------------------------------
--------------------------------------SLLLPLLPAIV-----------
------------GPGTLMEVLHSLL--DLPLTASFLE------RFDADGASAAAFFAPSF
FSSSGEVC---------------------------------------AGAAALSVSTADG
ACPLLR------------------------------------------------------
------------------ALKA-----YLLRNEAGGHSVIWEAEDN-------AAVLASI
----------------------------DSLWRRLPITSRLSAVCKVVPAVLQVYFRVVL
ED-----------------------APPFYIEKVLRVLLERFLMLCPVAFYMDALNRLFL
SMILKIFQR-------------------------------------------HPTFVITL
RTQILHAVYRHLTVRGALLSR-------------------------HLCWVMGEYSSPHL
LTESGARWTEGTASEEGEESALPLASTSRSPGSACSPSSLRSATQTAAAIFAGFFDALES
LAYEAIVSVGPTANTPASLPSLYSSGRSPLRAFPAPRGFRGRVS--------------PG
EACAAVGAQRAGVGLSPGAGDTAQSAGDDVWGGARPSGAAGPGERA--------RSEIRL
LRSSDEEETDSEDLSDFSSSDESSISEEEQEGEDDRIPSEEREDEAHREELRRVF-----
--TPSFICVLITAMTKFALRYPQFMPRVVLCFSKLTSCFST-------------------
---------------------------------------------AEYASVRARVEACLH
MTSNSSACASILQARVPAVSLHAGLLDSTGADRRAAALDFNAVQIPHLQCLSHYCHTP--
------------------------------------------------------------
------------------------------------------------------------
-----------------------------------------------------------Y
NFVPGPRLHLFELPSYSVPHHAGGAGVQAFLARRLFTGPSHTARQSL-------------
------------------------------------------------------------
---------------------------------------PGSFPQWRDPRSGKDCFSMPY
QGSH----DSLPSPREQSRDAASLS-------DQESSIVLTDTGSHARRRATCRLRNSRP
DEHEGEDLGETS------------------------------------------------
------------------------ACFNEDADSWPVPVSRTLEADAADDEDLPGCLFSQP
PVTQVLLRRQIRELGYAMN-----------------------------------------
------------------------------------------------------------
------------------------------------------------------------
------------------------------------------------------------
------------------------------------------------------------
------------------------------------------------------------
------------------------------------------------------------
---------------------------------
>Mber5 
------------------------------------------------------------
------------------------------------------------------------
------------------------------------------------------------
------------------------------------------------------------
------------------------------------------------------------
-------------------------------------------------MATTSEIAPSM
GDPHAAIA------------VASMTASLV------------DLCYRIVTEAD--------
---------------------------QGPYRLRLLLVLS-LCQ----------------
---QAP-LSVGPKTLGPPVEPSSRRYL---------MLLLARQG---LAHAFL-------
-------------------------S----------------------------------
------------------------------------------KHFLTLTRWL--------
-KED--------------------------------------------------------
TAL---------------------------------------------------------
-------S------LAAFPTL--------------SNVADNIPHSI--------------
------------------------------------------EP----------------
-------------------------------------------------IHVQ----EAM
GHV-SRSFAR--------------------------------------------------
------------APPQVS------------------------------------------
------------------------------------------------------------
-------------------------------------------ENGRTVPMK-DL-----
------------NGDA---------------------------SMSP-------------
-------------------------------------FTPLCLG----------KTYEN-
-------------------------------------------------EHLNSIQS---
------------------------------------------------------------
------------------------------------------------------------
---------FSGLRK------------WLKFFA------------R--------------
----------------------------------PSELS---------------------
------------------------------------------------------------
------------------------------------------------------------
------------------------------------------------------------
------------------------------------------------------------
---------------------------------------------------------HDE
GQPALY--------------LIAT------------------------------------
------------TRDACI-----EIVTRII------------------------------
------------------DQLL--------------------------------STSSND
WA----------KLG--ALDAEFAFA--------------ALS----EALL---------
------------------------------------------------------------
--------LLQELMR------L--DEEFV--------VDAVPTL---QR-VL--------
--DRARCV-----------GRAE-------TAL--GWAN------AEL------------
------------------------------------------------------------
------------------------------------------------------------
-----------------------------------LCLRVL-----LSH-------D---
------EKSTMIDCLSALDDIFT-----------------QKHGRHMR------------
----------------------------DPYFAGALMALVT-------------------
------------------------------------------------------------
------------------------------------------------------------
------------------------------------------------------------
------------------------------------------------------------
--------------------------------------DFIDLLS---------------
-------AKGIVDKYCPAIFK---------------------------------------
--------------LLAW------------------------------------------
------------------------------------------------------------
------------HPVLLLRNFQLIL--PML---------------------LNDQSCLEV
LH-LILDL----------------------------------------------PCVTGA
LVMLTG------------------------------------------------------
------------------TKLE-------------------ALAAKS------DNPHLAL
---------------------------------------------------------PLL
NY---------------------------------------------------------I
LRDEGGLGG---------------------------------------------------
----------TIDRLKELHAL---------------------------------------
------------------------------------------------------------
-----------------------LLPAATNARVVKTASVVHSLL----------------
----DIYFEALLRDAGDQILGEVVLLMLERIVTIYQACNLSITIQG--------VFSRML
LELFYRH-----------------------PSLLLDLREDLLEFLNNRQNMANGR-----
--EEFFSHLVWIVGEYASPQ----------------------------------------
----------------------------------------------------------LD
ERCDTSIFLIFHEALETFAYELNSTVKDHRSTGAQHPMQILCMLMMALAKLATR------
------------------------------------------------------------
------------------------------------------------------------
------------------------------------------------------------
----------------------------------CPELRPRVALNLK-------------
------------------------------------------------------------
----------------------------------------KIHSTFSEGRSEDELPYIDV
VHRARVLANILKQPAVAEAVLNVPP-------------------LPPHEQEDLHGRTMLD
AASVIAAAECKS------------------------------------------------
------------------------------------------------------------
------------------------------------------------------------
------------------------------------------------------------
------------------------------------------------------------
------------------------------------------------------------
------------------------------------------------------------
------------------------------------------------------------
------------------------------------------------------------
---------------------------------
>Pfal3 
------------------------------------------------------------
------------------------------------------------------------
------------------------------------------------------------
------------------------------------------------------------
------------------------------------------------------------
----------------------------------------MDSLKFNIKVPLLEKAASNM
KDIISHIKLNDGIYFDKN--KYDENDIIM------------NLECTNIYKKI--------
---------------------------------ETMKHIL-IAH-------------IL-
---KID-VS-----NL---FFDVLKNI-SIN-----NLTLKKLI--YNYLILY-------
--------------A----------E--GNE-----------------------------
------------------------------------------ELTILTINSF--------
-KNDLN--------NNNYQI----------------------------------------
RAS---------------------------------------------------------
-------A------LKAMASI--K---SIDM-I--NILMNSLKKLS--------------
---------------------------------------KDKSP----------------
-------------------------------------------------YVRK----SCA
DVI-PSIYNI--------------------------------------------------
------------DK---D--------------QFMFLR----------------------
------------------------------------------------------------
-------------------------------------------KILLD-LIN-DQ-----
------------DVVV---------------------------LSSA-------------
-------------------------------------IMSFNSL-----CIYNNTHRNN-
-------------------NYDNNNNINNCDFTLQDFNNFK------P-NIYKYVNS---
-NDFNYLDKNNSDSYD---------FLY----FSSYEHFC--------------------
------------------------------------------------------------
---------KINCIENERCKMIEQKDGMLEVKE------------P--------------
-----ERQKEETDDNNIGRGDNNNGCDDNNIGCDDNNIG---------------------
------------------------------------------------------------
------------------------------------------------------------
--RG---------------------------DNN--------------------------
---------------------IGR------------GDNNIGRGDNNNGCDDNNIGRGDN
NNGC---------------------------------------------------DDNNI
GRGDNNNGCDDNNIGRGYNNIECD------------------------------------
-----------VNNNNLG-----NNNNNNV------------------------------
------------------RVSD--------------------------------IHINEN
NIDKKKNEDAPNIFMKHNFLEHPKEC-----------SNYKENNEMYNSLL---------
------------------------------------------------------------
--------CLHPYYYKLCSYLLIIHPYHQ--------TYLIDLL---LR-YCKMFYKDPL
SNKKINLK-----------KKTKKEN----KLI--CFNR--S------------------
-----------------------------------FINN---------------------
------------------------------------------------------------
-----------------------------------ESCYLY-----NID-------E-DD
FSSYE-VDIEI--FIDKLLLLLS-----------------SNSCSVVL------------
--------MCISSLYHLTKFFYKEYIIDSIIN--TLFRCTM-------------------
-----------------------------------E-KNE--------DMY---------
------------------------------------------------------------
------------------------------------------------------------
------------------------------------------------------------
-------------------EIFLKSV--K---------HIIIYLK---------D--DFV
KYISFFYIKPQDTNIIKSIKI---------------------------------------
--------------DLLY-------ILK-------ND--------Y--------------
-------------------------------------NKIIILDEFLYILYIPG------
------------NTEDIIKKLFSYI---------TSI------------ALTNSLCLSKA
MQHIIIML--------------------------------------NSNIKLYSYQSILS
LRKLLKQS----------------------------------------------------
------------------HKNQ------IVKILFFLCKILLSIHLE-------EVKISIL
--------------------------------------------WTLTKYQKYIDPLLLY
DI-----------------------SRILLKSFHTSTKVIKIHIIHFVFKIWIYQYASIM
LLSNENINN-------------------------------------------QTNDAIHS
NNNNNNNNNNNNNNNNNINNN------------NNNINNNNNNINNNNNNINNNNNNINN
NNNNINNNNNNINNNNNNINNNNNNNVNISLNKKTDFNQGKDQIKIYTETSQDTYCEGNK
IYQVKKYPLQDDNIIKDEHIIDQIDNEHENNKMNPNNKKNNNNN-------------DNN
DSNNNYDYINEHTLTNSFYTNDEFHKNNISILKKHFENYEKLCKQT--------FMIALK
DHNFNVQDTSKTYMNIFLRLKELSAQKNISLNILQ-RNFFNEHVDIYSIPLYFLK-----
--DFFRNDDNIVSSKAFPENENNCSMKVDAHEKKTSD-----------------------
---------------------------------------------DRIKVEDNTIKTSYD
KTNTCNDKINEKYNSNTSPCEENTSNDFNYTQ-NPFLFQLNTVSNILNKKISSYVELP--
------------------------------------------------------------
------------------------------------------------------------
------------------------------------------------------------
----------DFAHDDLPKIEH------------INKNEKKENITSISSKDI--------
------------------------------------------------------------
-------------------------------------PRNNPYNKLINERVFTNIDDFYK
EQNFHTSHQTNKNSSGKSILFNKGT-------KIQGEDEESEDENEHTNGHQNKHQNKHQ
NKHQNKHQTFCN------------------------------------------------
------------------------NSNNQSTTINNTSHFKHEQIIDE------------Q
IIDEQMDDIEKFFFSDTD------------------------------------------
------------------------------------------------------------
------------------------------------------------------------
------------------------------------------------------------
------------------------------------------------------------
------------------------------------------------------------
------------------------------------------------------------
---------------------------------
>Ehis4 
------------------------------------------------------------
------------------------------------------------------------
------------------------------------------------------------
------------------------------------------------------------
------------------------------------------------------------
--------------------MCVTILLLLRGYIDLIFAIKRILKRITTSFLKQHNMNRTY
ANFVHDIGEKR---------TSDEERKFV------------NSVLKEEGNGL--------
------------------------NNTSPSYMKEYIKKMM-NIY-------------EL-
---GYN-VE-----QS---LFMIINST-QHQ-----NSNLQKTA--LIATSAI-------
--------------I----------P--NDS-----------------------------
------------------------------------------EFSLLLTNSL--------
-TKLLG------PTSTNPLY----------------------------------------
------------------------------------------------------------
-------A------LRILSRF--I---TSTT-M--PAYSPHINQLL--------------
---------------------------------------KSKDP----------------
-------------------------------------------------NIRA----ASI
RSL-YRIFLL--------------------------------------------------
------------SD---H--------------DSQSII----------------------
------------------------------------------------------------
-------------------------------------------KSALSVALV-DQ-----
------------SMIV---------------------------VESA-------------
-------------------------------------IPIITQI-------MSKTTPDR-
--------------------------------------RIW------P-GLIDVALR---
---YLLLFAGYSNENSKKIPSQYKGYKI----NDVCAPYL--------------------
------------------------------------------------------------
---------QIKLLR------------LLRIMN------------P--------------
----------------------------------STKYY---------------------
------------------------------------------------------------
------------------------------------------------------------
-------------------------------QQS--------------------------
---------------------MAN----------------LMEIYKV-------------
-------------------------------------------------------IPGGI
GMALQI-ELIKT--------TMMC------------------------------------
-----------IPTDVML-----RNAALVA------------------------------
------------------STLF--------------------------------EK-KDG
LI----------IYC--GLKTMRVIS--------------DRN----PVLC---KN----
------------------------------------------------------------
--------HLDTIMK------FINNDNDS-----VV-EEAIELI---NN-IT--------
--ESEEAV-----------GVVL-------TLL--DHVK-KTLSYVDKCK----------
-----------------------------------VRSH---------------------
------------------------------------------------------------
-----------------------------------ILKVVY-----IIC-------E-K-
---YT-PDFEW--YCNIVIHILE----------FNKVEPMQEGLSEEE------------
--------LT------------------MIYT--NFIEAMK-------------------
-----------------------------------S------------EE----------
------------------------------------------------------------
------------------------------------------------------------
------------------------------------------------------------
-------------------ANYG--IALQ---------NIYNVIN---------------
-------------INYDEITL---------------------------------------
-------------------------SLA--------Q-----------------------
------------------------------------------------------------
------------FSCLIISKCYNFN--ELD----MNE--------------IRKIIIKCI
KK----------------------------------------------------GAVKEG
IVAAIQTN----------------------------------------------------
-----------------------------------------------------NIGIIHS
---------------------------------------------------------LLF
KE---------------------------------------------------------K
STNDTNNNK---------------------------------------------------
-------DNNNVQIPSQPQQC---------------------------------------
------------------------------------------------------------
-------------------------------QPIDLLNIWDIPQ----------------
------------------------------------------------------------
------------------------------KTQQPIVEENNDQVQFDQHLINSIE-----
--VQQRCHEMLMLNQNGIS-----------------------------------------
------------------------------------------------------------
-YQALISNSINESTVEKQVLISEPINFKSTKK-DEPALRFEEYKQESFIPNPQI------
------------------------------------------------------------
------------------------------------------------------------
------------------------------------------------------------
----------------------------------YQSPQSSLQPHFQ-------------
------------------------------------------------------------
--------------------------------------------SLNSNQFEPKQESLQT
NEQT--------------------------------------------------TQPTVN
SSQKKRWNLPPK------------------------------------------------
------------------------------------------------------------
------------------------------------------------------------
------------------------------------------------------------
------------------------------------------------------------
------------------------------------------------------------
------------------------------------------------------------
------------------------------------------------------------
------------------------------------------------------------
---------------------------------
>CreiTSAUCE 5014 bp
R-----------------------------------------------------------
------------------------------------------------------------
------------------------------------------------------------
------------------------------------------------------------
------------------------------------------------------------
----------------------MAPAPAKGSGPGPAEPLDPTPTLNNFMRTTLGKAEGGT
YADQLQALTAIK---------TYDEKQADVVLRLLSRLLQYGHLNIASVQLAL-------
-----------------------QVLPVEIARDERSLMRIVRYLV-------------HL
----GLG--------DG---AAGTPLPVPPQAAGSTLAKAVDRLG---------------
---------------L--------------------------------------------
-------------------------------------------EVLVAAWSDL-------
--GQE----------RASFGR---------------------------------------
-KSA--------------------------------------------------------
--------A------LRALAGV--T---RASL-TSRPEDGTYVQGLY-------------
----------------------------------------ETLRG---------------
--------------------------------------------------LLDKMDSLRA
GRRG-LAHFIS-------------------------------------------------
-------------QAQGNK----KKNAIADIRQRAEMWG----------LMRCAFAAARV
ALPRSGLYKVA-------------------------------------------------
--------------------------------------------QRSLS-ALG-SS----
-------------DPVC---------------------------ARHA------------
--------------------------------------LALASLV------ARDPQGAGS
----------------------------------FIAAVEPL------LRNNVEAAKRTG
ALHLGIMPVKRGGGEGGDAAADTESH-------LNLRDTWA-------------------
------------------------------------------------------------
----------RVYLAR------------ACAAVI------------Q-------------
----------SGHIAGDVSGRGAVFWQALLLLAVADPAER--------------------
------------------------------------------------------------
------------------------------------------------------------
------------------------------VSLEA-------------------------
----------------------IRA----------------LFGAPYPRATSAAAMRQPG
AGTRLPGAPGSSPAELEAETTQP---------------------------------KIAG
ASWHLVMTQALEQPPGLPEPAAAAA---AAAAGAGGAPAAAAAVAAAAAAGGDAAARNGA
AAGGPVGGSGVRAEDTCVF-----GRIARRL-----------------------------
-------------------MRFL--------------------------------QS-RS
HSL----------VCG--AARAVAVMA---------------------EARA--------
------------------------------------------------------------
---------WFHALSGGHG---HEAEPEVV-----RRWVRGLNGF---LLALA-------
---FDDSVS-----------GCERAAAL---EAL--VWSQ--GLDQPPN-----------
------------------------------------LSPG--------------------
------------------------------------------------------------
------------------------------------LLLRAAGHGGLGAP-------P-V
ARYTFADPWPEP--LCSEVLAALARRLRCSTGLPPELVLELAGGLAAGS-----------
---------PA------------------GVPR--EALASLW------------------
------------------------------------D-MAP-------------------
------------------------------------------------------------
------------------------------------------------------------
------------------------------------------------------------
--------------------GPLA--V--R---------AALQLLG-SPLPPLCCP--PA
AAAVEVKALACAAEAAFNGLKA--------------------------------------
--------------MAATWLGEHVNSVAG--------E--------YAWKSWEHKLGLAA
AGDPDGLTLAQSESYVAAAAGGGGGGGLGGGGASGVAASADLGRRLAGASLDGGGGAGAG
GGGGAAAAADEAVSRLALAGVAHNPLLSLAASHLHRAV--------MTGGPVVRVAAAQA
LAK-VAVRS------GEPYRIQAYSLLAAAAGCGGGPAAAAGGGGLAADRGGPDPLGLAP
VVGPALE-----------------------------------------------------
-------------------VLDA-------------MYAGELVLERH-------VGQYGA
R-----------------ARGWPAPALEALRRRHEWLLGAIAAAVCAVPR--------EL
FLP-----------------------LGPRSRR---------------------------
LLYPNEKEEA-------------------------------------------EEDARAA
AAAAPQQPAAAEGDQQYYYDEY------------GNAIPYDQYQYDYSTAEQYDYGDYYQ
QQQQQAAEADPYAQQQDAWARYETSGGKAAAAVELHWGDGGGEAGSGGGSYGSGGDGYGG
DAAAAESRPGVVLYSFAAENEDEVSVSAGDHVRVLADLGEWFQVA---------------
-APGGGAVGLVPASYVQLQDGGGYGGGGLMSSASRRHSIADGMGGGG--------GRQAA
DSAALSPSSSFAGRTSASGTAAAHGADSAHGAAAAH-GTGDYGAYAYQYDNPEYDA----
---SGTAGGYYGDYGAGGGQYGAYDAYGGGGGAGGGAYGGSRGMYGDDGEAAER------
----------------------------------------------GGKKKGGFGGFDDF
GAVLAEAKTAVARAQQAPPPAAAASP-PPPAAG-GASSSALGATPESFVAASNAYGAAA-
------------------------------------------------------------
------------------------------------------------------------
------------------------------------------------------------
--------------DASDGGAAT------------PGGGFGSGLGFGG------------
------------------------------------------------------------
--------------------------------------EEDNPWASAAAAPAAYEAQPEA
PAAAA--DAYGGAADESLAAAAVGGG-------GPAVAVYEFVAEMEGELSVAAGEALEL
LSDEVDGWYTARV-----------------------------------------------
--------------------------AGDPSRA---------------------------
GLIPASYVQRQ-------------------------------------------------
------------------------------------------------------------
------------------------------------------------------------
------------------------------------------------------------
------------------------------------------------------------
------------------------------------------------------------
------------------------------------------------------------
----------------------------------
>VcarTSAUCE 5014 bp
R-----------------------------------------------------------
------------------------------------------------------------
------------------------------------------------------------
------------------------------------------------------------
------------------------------------------------------------
--------------------------MQSSPQKDLGIPGNPTPAYNNYIRSTLGKGESPI
YDDYCQGLGALK---------AYDEKQSEIILKQLSRLLQYGHFTIAGVQLAL-------
-----------------------QVQRIDIGRDEKALMRIVQYLV-------------LL
----GLG--------DG---SAGTPLPVRMNAGGMVLTKAVDQLG---------------
---------------L--------------------------------------------
-------------------------------------------DALMTAWNDL-------
--GNE----------RATFVR---------------------------------------
-KQA--------------------------------------------------------
--------A------LRALAAI--T---RASL-TSRPDDATYVQGLY-------------
----------------------------------------ETLRG---------------
--------------------------------------------------LMDKVDALRA
GRRG-LAHIIS-------------------------------------------------
-------------QAQGNK----KKNLVADMRQRVEMWS----------LLRAAFAAARL
ALPRSGLYKVA-------------------------------------------------
--------------------------------------------QRSLS-ALG-SS----
-------------DPVC---------------------------ARHA------------
--------------------------------------LALSSLV------ARDPAGCGS
---------------------------------------FIA--------AVEPLLKH--
-----NVETAKRTGDVSERGAVFWQALVL----LAVADPSE-------------------
------------------------------------------------------------
----------RVALEA------------IRAMFG------------A-------------
-----------------------PYPRATTAAAMRAPGAG--------------------
------------------------------------------------------------
------------------------------------------------------------
---TR---------------------------ISV-------------------------
----------------------ASS----------------PVEVEAESSQS--------
--------------------------------------------------------KILG
ASWHLVMTQALEQP-------PVTD--------------------AAAGGAAAAAAA---
------------AADSGIF-----GRIARRL-----------------------------
-------------------LRCL--------------------------------QS-RS
QSL----------VCG--AARAAAVLA---------------------ESRA--------
------------------------------------------------------------
---------WFHSLSGGHG---HEAEPEGV-----RRWMRSLQGF---LLMLA-------
---GDDNVS-----------GCERAAAL---EAL--IWSQ--GIDQPPT-----------
------------------------------------VSPG--------------------
------------------------------------------------------------
------------------------------------LMLRAASHGGFTAA-------P-I
ARYTFADPWPSW--LLAEMLGVLARRLRCTAGMPAELVLELAGALAAGS-----------
---------PS------------------GMPR--EALQTLW------------------
------------------------------------D-LAP-------------------
------------------------------------------------------------
------------------------------------------------------------
------------------------------------------------------------
--------------------GPLA--A--R---------AALQLLS-APLPPLCQP--PA
SAAVEVKSIAAQAEMAFYHLKA--------------------------------------
--------------MAACWLGEHVNSIAG--------E--------YAWKSWETKMGPAA
DAAAAAAAMPPEAATVAAEGPVMATATAPPPPPPAAPQQHRLADGRWGSAGGGGGGGDTS
SLVGGAAAKGGCWGPEAAVARMAEAA--VSHSPLLAMTMAHLNRGMLTGANVVRVAAAQA
LAK-LSVRS--------------------GEPYRIQCYSLLSAAAGRIGGVSGGGGGTAA
AVVDPLGLA---------------------------------------------------
-------------------PVVG-----PALEVLDAMYAGELVLERH-------VSQYGT
R-----------------AHGW-----------------------PEAALESLRRRHEWL
LGA-----------------------ISCTICAVPRELFLPLGPRSRRLLFPSKYGSWRF
VCVGGAEVEA-------------------------------------------DDKEDAE
EDARQAAAAEAQQQQEQQYGDQ------------QYYDEYGQPYQYDYSAAEQYDYGDYY
NNAAQQQQQQQQQEDRD-------------------------------------------
------------------------QYGQQRDPLARLGAMGEARPG-------VVLYSFQA
ETEGEVSVTAGESVRVVHDLGEWYEVLTAGGQQGVVPASYVQLSDEQ--------QGGDG
GAGGGGGGGRGRGHALPTSLASQASVGSAAAGALSAQSSFAVDYYTFRYDNPEYDS----
---GNGDGAYGSYYGDYGSQYGADQYGTGAYGNGAYGGGGMYGDD---------------
----------------------------------------------GGSSATAERGGGGK
KKKGFGGFDDFGAVLAEVKNAAAAARQQQQSTDRRTGSDGVEDNRSSGGGAAAAAAAAT-
------------------------------------------------------------
------------------------------------------------------------
------------------------------------------------------------
---------ISTAGAAASPSLPQ------------AGEAAPAPAGYYP------------
------------------------------------------------------------
--------------------------------------SIPYGEAGTTSYVTTPDAAAAD
VVGNVWSASGQQDAAPGVPADGGGGG-------GRGTAMYEFVAEMPGELSVAAGEELEV
LGPEADGWYTARL-----------------------------------------------
--------------------------VSDPSRV---------------------------
GIIPASYVQLQQ------------------------------------------------
------------------------------------------------------------
------------------------------------------------------------
------------------------------------------------------------
------------------------------------------------------------
------------------------------------------------------------
------------------------------------------------------------
----------------------------------
>Tgon3 
------------------------------------------------------------
------------------------------------------------------------
------------------------------------------------------------
------------------------------------------------------------
------------------------------------------------------------
----------------------------------------------------MFQSRTSL
PSLIRGLRAAQ---------QEGNDDEFL------------SASLQQIKEEL--------
--------VSASSPASQSLSSLLGRAPSASVRSTALLKLA-YLQ-------------ML-
---GVD-LG-----FA---TFSVVEAM-SVQ-----SFTLKRPA--YFACALA-------
--------------FASPLSATSLRARENDACAREEAQDGRQLSGSGAEGRNLADEKQKQ
QQ----------------------------------------ALSLLTTNLF--------
-KKDFN--------SKETHE----------------------------------------
TSL---------------------------------------------------------
-------A------LSTLAVM--S---TPEI-A--AALLPDVLLLL--------------
---------------------------------------ASSRS----------------
-------------------------------------------------ILRK----KAA
VCA-SRFLIQ--------------------------------------------------
------------VP---A--------------LLPSSF----------------------
------------------------------------------------------------
-------------------------------------------PKLRQQLMS-EE-----
------------ETPV---------------------------VTSL-------------
-------------------------------------CSALLQL-----IAERPQQYLS-
---------------------------------------LV------P-PLFHLLCA---
----------------------------------SSSNWL--------------------
------------------------------------------------------------
---------SLKLLK------------IFALLA------------P--------------
--------------------F-------------EPRLP---------------------
------------------------------------------------------------
------------------------------------------------------------
--LK-------------------------L-LRP--------------------------
---------------------LRT----------------LLEQSRAKSVEVE-------
-------------------------------------------------------ILRLS
LLHFPFEEAAAKARRTAAAGALLA-------------------------------NSEVA
GEEPPREDGGECELDAFL-----RSCLRRI------------------------------
------------------HALL--------------------------------TS-ADR
NL----------RCV--GVDILARLF--------------AEKRDMAADVAACIPE----
------------------------------------------------------------
--------FRKFVLQ------AAEECDPT-----IR-SRGIDLL---TK-TA--------
--TAESFT-----------QIAE-------QLVAAAGALEAQRLPGQTRSEKETGDPRSA
LAVAASPAS--------------------------LRAS---------------------
------------------------------------------------------------
-----------------------------------FLLPVL-----RMG-------A-EN
HYALV-EDFEW--YLALLASIAV-----------------DGGESSVDSYRGRPAGAGLE
EEGAEPSVSG------------------LVAE--QLVDITV-------------------
-----------------------------------R--VP--------AV----------
------------------------------------------------------------
------------------------------------------------------------
------------------------------------------------------------
-------------------RPCAALLASLICDSAGASTAGRETLR---KIHRAHQRQAGV
LREVEAFPEKAEQTVAPVVVR---------------------------------------
--------------AAAW-------IVG--------E--------Y--------------
-------------------------------------FEYLDGNHADENVDPREGG----
------------SLSFYFDACRSLIRLARCLVL-PPP--------------VQQVVVSAA
VKVFLGAC----------------------SAVSRRRGLGQPRLCSAKEDLTRLCEVQEA
MLAMLER-----------------------------------------------------
------------------CKAA------AEGEHGSSPSSSVEVYDRVRL----AEQLVRF
----------------------------------------FGPGDSETAGQGEGLRVWGV
RQ--------------------GAFLPVLP-----------------------------G
AQQQVPLDA-----------------------------------------------SLDL
SSPFFDYRRLQSQQASGARAP---------------------------------EALPQA
PSSVGAASEVGGALNRKGDTSGDASGVGWRGGGPSSNGKKRFDVIRSAIAPGQPQGSPGS
TTSPEKPACAVSLCLNSSGPEASLVSSSVSAVSSVESPPNSGGGATAAWDMKVRKCLRPS
ETAQEAGVPLPLSLQLQLKGRLWQSCGGDELLRIFCCVGEVQGPTA--------PDAPPA
VAVALCCEKAGSVETEVSEVGIVFSEADSLGLPALVPLASELKRRSERVVVKPASFSSLL
CCASTAELRDWRLEGRIVYTTESSSVDFSSLDGDAGVGEPD-------------------
---------------------------------------------RQKQQRSAPFAVEIP
ATVGLLPLQMTEDELASFFTQAGGAVSAQHSERVAVRTRTPSPAAGCTDTWCVSLGGG--
------------------------------------------------------------
------------------------------------------------------------
------------------------------------------------------------
-----APTSPLSVLQYLRIVACAANMFLLPQQPLPASVCSSGVLKCL-------------
------------------------------------------------------------
-----------------------------------LIAQLYNPDGAHQLQTRLEKVEAGR
TECF----APPSLPADLSGHQVLLAFVACSCGGESPREKDTPEKTSEEGSGILHFRVNVR
SASATCSEAVCR------------------------------------------------
------------------------RICTLLEETAFGRLHVFTEAGAPPLFPSASAGSPTG
LTPQNFYRMTT-------------------------------------------------
------------------------------------------------------------
------------------------------------------------------------
------------------------------------------------------------
------------------------------------------------------------
------------------------------------------------------------
------------------------------------------------------------
---------------------------------
>Tvag3 
------------------------------------------------------------
------------------------------------------------------------
------------------------------------------------------------
------------------------------------------------------------
------------------------------------------------------------
-------------------MDKLINFGKKTKEISKQAGESIVKAGEKVKKASKQLIRRSL
ADAVRDYIAST---------LNNTVEEFI------------SELVAEIQENA--------
------------------------KEFKDEDKGPLVQQVI-FLN-------------LL-
---GYD-TA-----WA---DFMILEVL-SSN-----DYSLKRLC--YTAAGFL-------
--------------W----------N--SNS-----------------------------
------------------------------------------DVVLMATNRV--------
-RKDLT--------TNNPLF----------------------------------------
TTL---------------------------------------------------------
-------V------LSSIPSY--L---SIPI-S--QHVANDVVSFM--------------
---------------------------------------SSARA----------------
-------------------------------------------------DIRQ----KAI
ANF-YNICVV--------------------------------------------------
------------YP---D--------------ALRTGF----------------------
------------------------------------------------------------
-------------------------------------------PALKA-RLD-DS-----
------------EPSV---------------------------LFAT-------------
-------------------------------------LNVMTEF-----CRHNPQNFTS-
---------------------------------------LI------P-KLYKMLEA---
----------------------------------PASNWI--------------------
------------------------------------------------------------
---------CLKLII------------LLRMLC------------E--------------
--------------------V-------------EPRLP---------------------
------------------------------------------------------------
------------------------------------------------------------
--KK-------------------------L-IPT--------------------------
---------------------FTT----------------LLE-----------------
---------------------------------------------------------TTG
SATVLF-ELVR---------TIIE------------------------------------
---------VPITNTVLL-----TYATERM------------------------------
------------------KNFI--------------------------------DN-SDA
NL----------RFL--CLKLFIKLM--------------EIQ----PKLV---AQ----
------------------------------------------------------------
--------NKEIISN--C---LD-SSDEA-----TR-LLALDLL---MA-LA--------
--NSKTID-----------GIVA-------KMF--LHFK---ESISVS------------
-----------------------------------FKNT---------------------
------------------------------------------------------------
-----------------------------------CITRII-----EVC-------S-KN
DYAVI-SDFNW--YIQVIGDFLD-----------------EGGFTCFD------------
----------------------------IISN--QFMDLAT-------------------
-----------------------------------R--VP--------AT----------
------------------------------------------------------------
------------------------------------------------------------
------------------------------------------------------------
-------------------RESL--V--E---------MMGKILS---------------
---------MRNYRDATKLLL---------------------------------------
--------------TALY-------IIG--------E--------Y--------------
-------------------------------------SE---------------------
------------NSKPLPLIITENI--LFC----DER--------------VQVSALSTA
FK-LYIRC--------------------------------------------DSEESFKQ
AESLFAER----------------------------------------------------
------------------LPDF-------------QTGIYAEVQDL-------AVTTMQL
---------------------------------------------------------IDT
FK---------------------------------------------------------D
MRDSEEFKE---------------------------------------------------
-------IKDKLTAEYDEDSL---------------------------------------
------------------------------------------------------------
------------------------------PPLEVPEEINGDVE----------------
------------------------------------------------------------
------------------------------LNFNVDDDDDDFLAEDQDGPVDPLV-----
--AATAEELKKKEGKKKSS-----------------------------------------
------------------------------------------------------------
DKKGKDDETKPKIKVRKQNKNTDRGNIVIKAAKKPLFGQQPEKKANPLADAFANIN----
------------------------------------------------------------
------------------------------------------------------------
------------------------------------------------------------
----------------------------------LNEPAQQQAPQQQ-------------
------------------------------------------------------------
-------------------------------------------SQPKQKETKKTEEKQQP
EEKK------PAEKKKVKGVIKAGR-------------------------------KKIH
KTEEPNRPPLKQ------------------------------------------------
------------------------------------------------------------
------------------------------------------------------------
------------------------------------------------------------
------------------------------------------------------------
------------------------------------------------------------
------------------------------------------------------------
------------------------------------------------------------
------------------------------------------------------------
---------------------------------
>Cneo3 
------------------------------------------------------------
------------------------------------------------------------
------------------------------------------------------------
------------------------------------------------------------
------------------------------------------------------------
------------------------------------------------------MFERTL
QDLIRGLRAHKGA-------SKTQEDAFI------------AEAMTEIRDEL--------
------------------------KGKDMALKAEAVIKMC-YLM-------------ML-
----YP-IP-----PPAGFAFHVVEVM-SSP-----RYHLKQLG--YLAAPMA-------
--------------F----------S--GDT-----------------------------
------------------------------------------EEIVLTVNGI--------
-KKDLL--------SPHVPL----------------------------------------
PPL---------------------------------------------------------
-------P------LTALPQLLSL---SSSL-S--TSLHPDLLHLL--------------
---------------------------------------THSSP----------------
-------------------------------------------------RIRK----RAV
LCL-LPCWEA--------------------------------------------------
------------FP---E--------------GLREGF----------------------
------------------------------------------------------------
-------------------------------------------PRLRE-RLQ-DE-----
------------DQGV---------------------------VGAT-------------
-------------------------------------VGVVMEL-----ARRQGGKNYL-
--------------------------------------PLA------P-ELFGILTG---
----------------------------------SSNNWM--------------------
------------------------------------------------------------
---------LIKVVK------------LFAILT------------P--------------
--------------------L-------------EPRLV---------------------
------------------------------------------------------------
------------------------------------------------------------
--RK-------------------------L-LPP--------------------------
---------------------ITT----------------LIS-----------------
---------------------------------------------------------NTS
AISLLY-ECVR---------TCIV-----GGMLNADR-----------------------
-----------PEADALA-----RVCVEKL------------------------------
------------------GGYL-----------------------------------RDE
GG---------------DQNPMVKII--------------PTH----PQLV---AE----
------------------------------------------------------------
--------YQDEVLQ--S---LD-DPDVS-----IR-MRALELA---TN-MV--------
--DPNNLQ-----------TIAD-------TLL--SHLA--PVSPVLPSAAASLAAIASS
SGTSSNALPSLSPA---------------------YRHL---------------------
------------------------------------------------------------
-----------------------------------LSTRLL-----AIL-------S-HN
TYANV-TDFEW--VLSVLVDVAY-----------------VSR--VNV------------
--------SQ------------------DIKK--MILDVVA-------------------
-----------------------------------R--VK--------SV----------
------------------------------------------------------------
------------------------------------------------------------
------------------------------------------------------------
-------------------RNYA--V--S---------VLEKVLG---------------
-DDDFKERLGDDNESADGLIE---------------------------------------
--------------AAVW-------VCG--------E--------Y--------------
-------------------------------------PSELS------------------
------------SPLSAISNLLSPS---------TST-------------IITSLSIQAV
AKIFGYYC-----------------------------------TIAASSWSGDKFEETKA
LVASIDKG----------------------------------------------------
------------------LTEV------ER-----NAKGDMEVVER-------VGEIKGL
--------------------------------------------LGFVK--------ADL
EH---------------------------------------------------------H
LPPQNTLRR---------------------------------------------------
-------DSGSSIPELEGGFE---------------------------------AEAKQT
NQNDPPY-----------------------------------------------------
-----------------------PKSLYIFPPLSTSHPLNAVAS---------------Y
AQSSIRIPEGLDLDTDLVPGGGWPEDIEEVDESEEEREKGLLNLGE--------GGGEGM
EELRRVLREGR-------------------KKKKG-KKGEEGEDRVERERRRAAR-----
--RAKHKNDPYYLYDREDEDVDNI------------------------------------
----------------------------------------------------------PI
VKLDDSELPHDITDPSSRPKSKSRQKKKAPPE-FDRTGELPEGVSSPQIPTPSSRLSP--
------------------------------------------------------------
------------------------------------------------------------
------------------------------------------------------------
------------------SASR------------MNSTTGLAAVDLS-------------
------------------------------------------------------------
-------------------------------------ASGSMSKPVSRSSSRFEEYKLHE
EEGL----SGATSQVDFQRNGGEDV-------------------PVASVPEVQVVKVKRK
KKAGEKKKKKEG------------------------------------------------
------------------------KRESPAE-----------------------------
------------------------------------------------------------
------------------------------------------------------------
------------------------------------------------------------
------------------------------------------------------------
------------------------------------------------------------
------------------------------------------------------------
------------------------------------------------------------
---------------------------------
>Scer3 
------------------------------------------------------------
------------------------------------------------------------
------------------------------------------------------------
------------------------------------------------------------
------------------------------------------------------------
---------------------------------MTSLYAPGAEDIRQRLRPFGFFFEKSL
KDLIKGIRSHNE--------TPEKLDQFF------------KQVLSECREEV--------
------------------------NSPDLNSKTNAVLKLT-YLE-------------MY-
---GFD-MA-----WC---NFHILEVM-SSN-----KLQQKRVG--YLAASQS-------
--------------F----------Y--KDS-----------------------------
------------------------------------------DILMLATNLL--------
-KKDLK-----YDGNNDVVK----------------------------------------
VGI---------------------------------------------------------
-------A------LSGLSTI--I---TPSL-A--RDIADDLFTML--------------
---------------------------------------NSTRP----------------
-------------------------------------------------YIRK----KAI
TAL-FKVFLQ--------------------------------------------------
------------YP---E--------------ALRDNF----------------------
------------------------------------------------------------
-------------------------------------------DKFVS-KLD-DD-----
------------DISV---------------------------VSAA-------------
-------------------------------------VSVICEL-----SKKNPQPFIQ-
---------------------------------------LS------P-LLYEILVT---
----------------------------------IDNNWI--------------------
------------------------------------------------------------
---------IIRLLK------------LFTNLS------------Q--------------
--------------------V-------------EPKLR---------------------
------------------------------------------------------------
------------------------------------------------------------
--AK-------------------------LLPKI--------------------------
---------------------LEL------------------------------------
-------------------------------------------------------MESTV
ATSVIY-ESVN---------CIVK------------------------------------
------GNMLEEDDFETA-----MACLERL------------------------------
------------------HTFC--------------------------------DS-QDP
NL----------RYI--SCILFYKIG--------------KIN----TDFI---SR----
------------------------------------------------------------
--------FDQLIIR------LLSDVDVS-----IR-SKAIELV---EG-IV--------
--DEDNLK-----------AIVQ-------TLM-KQFVDEDVVILQTGSIVYEKSKRIPI
IIPEN------------------------------YKIK---------------------
------------------------------------------------------------
-----------------------------------MVNVII-----SIC-------S-AD
NYSSV-NDFEW--YNAVIMDLAM-------------LCQDISDKSLGS------------
----------------------------KIGE--QFRNLMI-------------------
-----------------------------------K--VP--------SM----------
------------------------------------------------------------
------------------------------------------------------------
------------------------------------------------------------
-------------------REVT--I--A---------NIIKLIS---------------
--------NDNINKQLPTVLR---------------------------------------
--------------ECIW-------CLG--------E--------F--------------
-------------------------------------STLVE------------------
------------NGNDLIKIMTENI--SYY----SHS--------------VQEVLILAL
VKVFSNWC--------------------------------------NNFQEDKRFEIKMV
LKELIE------------------------------------------------------
------------------FFENL---SYSSTF---------EVQER-------SVEVLEF
---------------------------------------------------------LRL
SL---------------------------------------------------------E
ALEEDTEGL---------------------------------------------------
-PMLLSEVLPSFFNAYELAPI---------------------------------------
------------------------------------------------------------
-----------------------ARGTQLKLAVDENLDLETPFL-------------TKE
AADELLDEQKSDAISDLMSDISMDEQVELKFVDDSDTSYEEKEKLD--------DFENPF
EIEREKERMSN-------------------PYYLGEEDEERTKNSKDLLDLNEEE-----
--SSDKKPETIRLNRTDNSLNS--------------------------------------
---------------------------------------------LSLSTTEISRKKKKG
KKKNRVQVLSDEPVIEAAPKRKDAFQKPHDNHSTQNPLKKDKINLRMHSQLENFDFSN--
------------------------------------------------------------
------------------------------------------------------------
------------------------------------------------------------
----------------------------------FGQSSNAGRGSQE-------------
------------------------------------------------------------
-------------------------------------EGNLRKEDELELSRLEANLIVKD
EKDN----LSDTEEVIVIKKKKKGK------------------KSKSKNKLKTKAKNSPE
PNEFLRDQSTDI------------------------------------------------
------------------------------------------------------------
------------------------------------------------------------
------------------------------------------------------------
------------------------------------------------------------
------------------------------------------------------------
------------------------------------------------------------
------------------------------------------------------------
------------------------------------------------------------
---------------------------------
>Ehis3 
------------------------------------------------------------
------------------------------------------------------------
------------------------------------------------------------
------------------------------------------------------------
------------------------------------------------------------
---------------------------------------MSLMKKRIKETMAKPLIGTSL
QDMVKGLRS-----------NAGNEQAFI------------NQTIADIKKDI--------
------------------------VTSDMKRKAICIQKLT-YLE-------------ML-
---GQE-TN-----WS---GFHIIELS-AKQ-----SFWMKRVA--YLAAQFV-------
--------------Y----------M----------------------------------
------------------------------------------------------------
-KKDLQ---------GTAYE----------------------------------------
SCN---------------------------------------------------------
-------A------CACFSAI--V---NESL-A--RDLAAELVKLL--------------
---------------------------------------TSGKD----------------
-------------------------------------------------FLRR----RAC
LMM-YPMCKE--------------------------------------------------
------------YP---D--------------ALRPSF----------------------
------------------------------------------------------------
-------------------------------------------AKMKE-KLK-DS-----
------------DPTV---------------------------VAAA-------------
-------------------------------------CVSFVEL-----VKHE---PKQ-
---------------------------------YI---SLA------P-ILYEIIKE---
-------------------------------PINQNNDLL--------------------
------------------------------------------------------------
---------MTKAIK------------ILGMLA------------S--------------
--------------------V-------------ELRLA---------------------
------------------------------------------------------------
------------------------------------------------------------
--KI-------------------------L-VEP--------------------------
---------------------FNS----------------LLQ-----------------
---------------------------------------------------------SNI
TSPILF-ELINA--------CIIG------------------------------------
----------LNKHIPTM-----KTCLGKI------------------------------
------------------NMMI--------------------------------QD-NEG
NI----------RYC--GLKLLGLMM--------------TKH----PKAV---IE----
------------------------------------------------------------
--------SRDTVLA--C---LS-DPDDS-----LR-RTALELL---IG-MV--------
--TKKNIC-----------ETVD-------KLL--VIVE--K---SEN------------
--SY-------------------------------YRDE---------------------
------------------------------------------------------------
-----------------------------------LFLKII-----EII-------K-KD
NYDNV-TDFEW--YLKLLSRLST---------------QQLEQ-SVFN------------
----------------------------VVSK--EISNIMV-------------------
-----------------------------------R--VP--------DI----------
------------------------------------------------------------
------------------------------------------------------------
------------------------------------------------------------
-------------------RLFG--I------------TLLKTII---------------
-----TSHNFLQMASGSNLLV---------------------------------------
--------------ECAW-------CVG--------E--------Y--------------
-------------------------------------IYYLTS-----------------
--------------EETLQMLRHLI--NVKHTSLNPD--------------VQASFLEAA
FKTFIEVV--------------------DPRDPADIEEADDDDEVISIPKTKLSDDDLTN
LLAEID------------------------------------------------------
------------------STLT------PF-----AQSTHLEVQER-------ACFMLAI
-----------------VRQF-----------------------ESLRE--------QGI
DV-----------------------IDELR-----------------------------Y
LNDEILLPV-------------------------------------------NPKAQSLI
EVPEDLHLDDVINPEFEEAGK---------------------------------EDTPDA
YLFDELSGDKNVKV----------------------------------------------
-----------------------TKSKSERKGNAFYIDDDYDDD--------------LF
EKDDDEPKETVKVEMKPVEMDTFSNGAEGLTAEEELRKAFTLSKKK--------GTKKGS
SKGKKGKVTGEVMPEVINKKEKIEEKDKEKDKLAQ-IDLAAPVSEKELLALPKHR-----
--SQKTTVVEVAQQNLPRMEGGKDLCKNK-------------------------------
---------------------------------------------AFGVKYLLKTNKKHP
TKVMIQLEIENFCEFKASVAVLINQ-STLYTI-DSISRTTPIPTGGYIFVTIIADLKK--
------------------------------------------------------------
------------------------------------------------------------
------------------------------------------------------------
----------INSVVLKGAIKCA-----------AAQTTSNIAIKIP-------------
------------------------------------------------------------
-------------------------------------ASTFIIGTELSKPELAQIIKTKK
MISM----AYSVSEDTKFDVVGLFE-------SLQLLAVKGSANKIWYGITLKGDDIAIL
LTNKQGKIGFDV------------------------------------------------
------------------------KTTDKICG---------------------------D
AILKQIKETLGQQ-----------------------------------------------
------------------------------------------------------------
------------------------------------------------------------
------------------------------------------------------------
------------------------------------------------------------
------------------------------------------------------------
------------------------------------------------------------
---------------------------------
>Ncra3 
------------------------------------------------------------
------------------------------------------------------------
------------------------------------------------------------
------------------------------------------------------------
------------------------------------------------------------
------------------------------------------------------------
-----------------------------------------------MRKDV--------
-------------------------------KATALLKII-YLE-------------MN-
---GHD-MS-----WA---SFHVLEVM-SSP-----KYHQKRVG--YLGAVQS-------
--------------F----------K--TDT-----------------------------
------------------------------------------EVLMLATNLL--------
-KKDLS--------ASSPIV----------------------------------------
ISL---------------------------------------------------------
-------P------IAALPHI--I---TPSL-A--LSVLADLLPRL--------------
---------------------------------------SHSHS----------------
-------------------------------------------------AIRK----KTI
VTL-YRLALV--------------------------------------------------
------------YP---E--------------TLRAAW----------------------
------------------------------------------------------------
-------------------------------------------PKIKERLMD-KH-----
----E-------DPSV---------------------------TAAI-------------
-------------------------------------VNVVCEL--------GWRRPQD-
---------------------------------FL---PLA------P-RLFELLVD---
----------------------------------GGNNWM--------------------
------------------------------------------------------------
---------AIKLIK------------LFATLT------------P--------------
--------------------L-------------EPRLV---------------------
------------------------------------------------------------
------------------------------------------------------------
--RK-------------------------L-LPP--------------------------
---------------------LTD----------------LIR-----------------
---------------------------------------------------------TTP
AMSLLY-ECIN---------GIIQ-----------------------GGILGDSED----
-----------DGREEIA-----SLCVSKL------------------------------
------------------RGMI--------------------------------------
------------TFN-GDANSFNRIV--------------VTH----PFLV---AQ----
------------------------------------------------------------
--------QEDVIME--C---ID-SEDIT-----IR-IKALDLV---QG-MV--------
--SSDNLV-----------SIVS-------RLM--RQLK--TSTNPNN------------
---DQLDDLSTDSSEEMGAERRSRKRDEAPPLPEDYTID---------------------
------------------------------------------------------------
-----------------------------------VIGRIL-----KMC-------S-QN
NYSSV-VDFDW--YIDVLTQLIR---------------IAPASRKELD------------
--------SD----------------GMALGPKSTTADISE-------------------
-----------------------------------S-IGN--------EL----------
------------------------------------------------------------
------------------------------------------------------------
------------------------------------------------------------
-------------------RNVA--V------------KVKALIP---------------
-----------RIRPSEVLAT---------------------------------------
-------------------------CLQ--------------------------------
------------------------------------------------------------
------------ASMKLFALIAGND--QTY----WTA--------------ERKSMVSLL
MARVIHTY-------------------------------------------------EPL
VLHPSL------------------------------------------------------
-----------------------------------------EVQER-------AVEFTEL
-----------------LKLTAEAASA-----------------QASST--------DEL
EQ-----------------------DPPLLLTQAIP-----------------------S
LFQGWELNS-------------------------------------------VAVGA---
--QLNVPMPEGLDLDEPIHPN------------LSSL-----------------LAQADS
LMLPIQEDDEFSA-----------------------------------------------
-----------------------YYNEKAAPTSISSEPAINRLR---------------D
APETTSGSYQQATEDSYLDADIIARRKAERAERNRDDPFYIGDLGS--------PSRSQG
TSTPIHNILQNENGPDLDIDSIPIMKLDLGAISSS-GVGGAPGTPQRSKAPKSRP-----
--QIVVAADETLVGSRPSTPRTGSQHDSDA------------------------------
---------------------------------------------DPSSASAKSRAARKL
KQSLLQVDSSHLRNLSLEASHSEDS-GGGALP-HEKLAETDAEMAKAMKEVQRLRLEM--
------------------------------------------------------------
------------------------------------------------------------
------------------------------------------------------------
-------------QRANERIH-------------VAQGVPTEGVVVK-------------
------------------------------------------------------------
-------------------------------------SKKKKEGKKAKSKSKSEEDGAGA
GEDE----KEKKVVKKKKKKAETEV-------AEGGGEGAPVGGEGEGEAVITVKKKEKE
KVKKKKPKRIIQ------------------------------------------------
------------------------LGDEDAGG---------------------------T
GAGAEAGEP---------------------------------------------------
------------------------------------------------------------
------------------------------------------------------------
------------------------------------------------------------
------------------------------------------------------------
------------------------------------------------------------
------------------------------------------------------------
---------------------------------
>Tbru3 
------------------------------------------------------------
------------------------------------------------------------
------------------------------------------------------------
------------------------------------------------------------
------------------------------------------------------------
-------------------------------------------MTDATKMAGQLLFQNTL
AEVVRKLRS-----------SNESEAEVI------------EQCIADIKSEV--------
------------------------TSTVQSVKVTAVLKAV-YFS-------------ML-
---GYS-AT-----YA---AFNIIEVM-ADK-----MFGYKRIG--YMAACLT-------
--------------F----------T--PKT-----------------------------
------------------------------------------EVLPLLTALL--------
-KRDLS--------STNQYE----------------------------------------
VGF---------------------------------------------------------
-------A------LYCISTV--S---SPDL-A--RDLVVDVVNLL--------------
---------------------------------------SHPRN----------------
-------------------------------------------------YVRK----KAV
LSL-YRIFFE--------------------------------------------------
------------YP---E--------------SLRPTY----------------------
------------------------------------------------------------
-------------------------------------------PRLKE-KLDSSS-----
-------ERCDNDPAV---------------------------RGAL-------------
-------------------------------------VCVLCEL-----ARRNPASFLG-
--------------------------------------LAV--------PFFSMLST---
----------------------------------IQSNWT--------------------
------------------------------------------------------------
---------LIKIIK------------VFGYFA------------P--------------
--------------------L-------------EPRLG---------------------
------------------------------------------------------------
------------------------------------------------------------
--KK-------------------------LVDPI--------------------------
---------------------IRI------------------------------------
-------------------------------------------------------VQTTG
AKSVRY-ECIL---------AVAN------------------------------------
---------GMSKTPSLT-----KIVAEEL------------------------------
------------------RVFV--------------------------------ED-SDQ
NL----------KYL--GLDAMSRMV--------------RDN----AKLL---GG----
------------------------------------------------------------
--------HRDVVLA--C---LD-DIDTT-----IR-RKALEVL---SG-LV--------
--TKRNFV-----------STIN-------NMM--HRCV--RLPPDEE------------
-----------------------------------WSNR---------------------
------------------------------------------------------------
-----------------------------------VLATVI-----EVA-------Q-TD
DYSYV-QDFEW--YVKILLDISL-----------------VNLSTYQH------------
--------GA------------------LVQK--ELVTVLT-------------------
-----------------------------------R--VN--------AV----------
------------------------------------------------------------
------------------------------------------------------------
------------------------------------------------------------
-------------------RQFG--V--N---------ELSQLLS---------------
--NTNLLKSDPSRSSQWEVLK---------------------------------------
--------------AAAF-------LCG--------E--------Y--------------
-------------------------------------PYWLQD-----------------
------------KRRTCELLLSERI--SLL----KPE--------------VQVVCVTAV
GKIVAYMH---------------------KPCQRHLVLVNGEEEIPLPEDSLTFEELRAS
ILQTEAI-----------------------------------------------------
------------------TDSNG---TAKVVGATGSISNRHDVERK-------NLLGLQL
--------------------------------------FRHSVHPDVQERASMILYQLNV
DP-------------DIGPLLYEQELLPVAIGAQEAV----------------------E
PPEGLNLDE---------------------------------------------------
--PFCSHLPAGLSPSDSEEDG----------------------AENDEDLYYVDGYDAIV
AREQRRREEARRGEVAPFYIKNDALSRDQLSEELHSAVSAAPAPKTSTSFYVPQKSQVIN
RYLSRPKNYDAAAHGQRRIQDEDVDEATKKFRNVDVTRSLAPDE--------------RL
PEPIPYGRLQQSATTEGTAAAAAAAAALDFMVDESFDPLVLLEEKY--------LRVTAF
VLSCRVRKAGTQITMAVEISNLASSSSMRNVSLRFQPNNDNYTTERVRLEADKSQ-----
--EAITGANRPKTGRGDNKNAVGEGGDGDKEVEES-------------------------
---------------------------------------------DRSIFVSKCMKGTTT
LRTKMLLTFSGSLPPSLTEPLLFSLLYTREKKPTESLLPMPLSYRYFAKSHVDTTSVE--
------------------------------------------------------------
------------------------------------------------------------
------------------------------------------------------------
---------------FMQTIMA------------RHLSESPVLTCFV-------------
------------------------------------------------------------
-----------------------------------AVAASCVPLVLPAIQQQLRLRPVDI
FKDAASFYSVLQSRKSAANHAHVAV-----------------VLLEDELEGEKGISIAVK
SEHTSLAELLAQ------------------------------------------------
------------------------------------------------------------
EIAKLLMTATS-------------------------------------------------
------------------------------------------------------------
------------------------------------------------------------
------------------------------------------------------------
------------------------------------------------------------
------------------------------------------------------------
------------------------------------------------------------
---------------------------------
>Lmaj3 
------------------------------------------------------------
------------------------------------------------------------
------------------------------------------------------------
------------------------------------------------------------
------------------------------------------------------------
-------------------------------------------------MSLAAFTQCSL
AAVVRNLRSA----------PGGTEEEAV------------DRYIADTKNEV--------
------------------------NVADPFVKMVAIQKAT-YFH-------------ML-
---GYS-SQ-----YA---DFRVVEMM-ASS-----IFLHKRIA--YLAACLT-------
--------------F----------T--EDT-----------------------------
------------------------------------------DVIPLMTASL--------
-KRDLS--------SSNQFE----------------------------------------
VGL---------------------------------------------------------
-------A------LYCIASI--C---TPDM-A--HDVVADVVNLL--------------
---------------------------------------GHPRA----------------
-------------------------------------------------YVRK----KAT
LSL-YRVFLS--------------------------------------------------
------------YP---E--------------SLRVTY----------------------
------------------------------------------------------------
-------------------------------------------VRLKE-KLE-DN-----
------NEKMDTDPAV---------------------------RGAV-------------
-------------------------------------VCVLCEL-----ARRNPANFLG-
--------------------------------------LAV--------PFYSLLSS---
----------------------------------VHSNWT--------------------
------------------------------------------------------------
---------LIKIVK------------VFGYFA------------P--------------
--------------------L-------------EPRLG---------------------
------------------------------------------------------------
------------------------------------------------------------
--KK-------------------------L-VEP--------------------------
---------------------ITN----------------LIN-----------------
---------------------------------------------------------TTG
AKSVQY-ECLL---------AVAN------------------------------------
---------GMSQVSSLK-----KLAAEKI------------------------------
------------------RGFV--------------------------------ED-ADP
NL----------KFL--GLEALSLLV------------ASSES----RKLL---AD----
------------------------------------------------------------
--------QREVVLR--C---LD-DPDST-----IR-LKALYLL---RD-LT--------
--TRKTVI-----------SHIN-------EML--DRCV--RTPPDEE------------
-----------------------------------WSNA---------------------
------------------------------------------------------------
-----------------------------------VIRTII-----ETA-------Q-TD
DYEWI-QDFEW--YLSVLLDLCV-----------------VELTVYTH------------
--------GG------------------FMEQ--ELVCILS-------------------
-----------------------------------R--VN--------GV----------
------------------------------------------------------------
------------------------------------------------------------
------------------------------------------------------------
-------------------RRAG--V--E---------EIVPLLT---------------
--NVRLLGGDRQHSTQWRILC---------------------------------------
--------------AAAF-------ICG--------E--------Y--------------
-------------------------------------PHWLPD-----------------
------------IAEACRALLAEPI--TLL----PAE--------------VQLACVAAV
GKIAAYVY---------------------------QPCARHVQLCNGEEECRAAEEGEQR
IVPSLA------------------------------------------------------
------------------ELTRR---VLLPEAEEAAARAHRGLRRFCHSAFPSVLERAHL
--------------------------------------------VHYQVMEHPEVGPKLY
EA----------------------VLPPVAAGAQDAI----------------------E
LPEDVDLDA-----------------------------PFCENVAMLMALSGSDEDDGSD
GGALGGYGGLGGSGDDDLNAD------------------------FNLEYRIEQQRRSEL
ARREEMAPYYLRDSADASVVASEDFGA---------------------------------
-----------------------PSRPLRSAQPICCDGGLGSPAGAESRHRQHTRSRCPQ
KVFSINRQLSKPSDYEEKKAAQWRRSNSPEEDEATRKLRGIDVTRA-------LRADERL
PETLSYAQLLQQQQHKGKGGNELYADAMVASHAVEAVPVALYKERPLGLYVTVTG-----
--CKVRRDGFHLSGTVECVNATSSSV----------------------------------
---------------------------------------------VRDVRLTAMPTAAFA
MGDVTLRLEAVKSDVAEDASGGASVTVVERLK-GSATVRVPIVVRLSHLPSSLADAPL--
------------------------------------------------------------
------------------------------------------------------------
------------------------------------------------------------
--------------SLNLSWTAERKHHQ------VALTLPLEYVYFS-------------
------------------------------------------------------------
---------------------------------KPVMPGSVLTSHEYLEDVVGKALAAAP
IATA---FVPCNKTAIMTGVMAAMPQLRLSPIDVFKDALSMYGLLHGRKSELAHTHVAVL
LQEQEVDGSKGI------------------------------------------------
--------------------LVTVRCHYPVLS---------------------------E
ALIVKLAELVGVH-----------------------------------------------
------------------------------------------------------------
------------------------------------------------------------
------------------------------------------------------------
------------------------------------------------------------
------------------------------------------------------------
------------------------------------------------------------
---------------------------------
>Spom3 
------------------------------------------------------------
------------------------------------------------------------
------------------------------------------------------------
------------------------------------------------------------
------------------------------------------------------------
-----------------------------------------------------MVFERTL
IDLIKGIRS-----------HANDEEAFI------------ATCLLECRKEA--------
------------------------TSQDADLKSEAILKLA-YLE-------------ML-
---GVD-IS-----WA---SFQIVEVM-SSS-----KILQKQKG--YLAAVQS-------
--------------F----------K--PDT-----------------------------
------------------------------------------DVLMLTTNLL--------
-KKDLM--------SSKVPE----------------------------------------
ITL---------------------------------------------------------
-------A------IDGLSHF--S---TLGL-A--RDLYRDVLILL--------------
---------------------------------------NHSVP----------------
-------------------------------------------------YVRK----RTI
LLL-YRLCLQ--------------------------------------------------
------------YP---E--------------AISACI----------------------
------------------------------------------------------------
-------------------------------------------PKLRE-RLD-DP-----
------------DTSV---------------------------VNAA-------------
-------------------------------------VSVICEL-----ARRAPKNYLE-
---------------------------------------FA------P-DLFHLLTT---
----------------------------------SSNNWM--------------------
------------------------------------------------------------
---------LIKLIK------------LFASLT------------P--------------
--------------------Y-------------EPRLV---------------------
------------------------------------------------------------
------------------------------------------------------------
--KK-------------------------L-IPS--------------------------
---------------------LTD----------------IIE-----------------
---------------------------------------------------------NTH
AMSLLY-ECIN---------TIVS------------------------------------
----GNMLVGHSQCDKLA-----SLCASKL------------------------------
------------------RGFF--------------------------------ED-TDQ
NL----------KYI--ALLCLRKLA--------------NTH----PSLV---SA----
------------------------------------------------------------
--------QLDIILK--C---LV-DTDTS-----IR-LRALDLV---NE-IV--------
--NKENIR-----------TIVK-------TLM-LQLIVSSDESAVED------------
-----------------------------------IRNS---------------------
------------------------------------------------------------
-----------------------------------TATRII-----EMT-------S-KS
TYMNI-ADFEW--LLTVYVDLAN-----------------IPGIDTGT------------
----------------------------LLNN--QIIDLCV-------------------
-----------------------------------R--VK--------AL----------
------------------------------------------------------------
------------------------------------------------------------
------------------------------------------------------------
-------------------RPFS--V--D---------IFSQAIL---------------
DPSYVSTTDCSVSEKRTDILP---------------------------------------
--------------AIIW-------CLG--------E--------Y--------------
-------------------------------------AEFIE------------------
------------EYLDILDALTRPS--FKK----CSN-------------LAHRLLLQAI
TKIFCQWC---------------------------LEEEPTWGVEKFGLVKLWVEKIVSF
IEQFLN------------------------------------------------------
------------------FQDM-------------------EIQRR-------ASEFYIL
--------------------------------------------------------FNQV
SD---------------------------------------------------------I
VNTSDTMEV---------------------------------------------------
-------LELQKKPPYIVQNT-----------------------------------MYKL
FFGEPLNPV---------------------------------------------------
-----------------------AVKAQRKVMPDENLDLNCPIN----------------
------------------------------------------------------------
------------------------------GVIEV-PKELLENIIQSDDSLINFD-----
--TEVPSSGIDTFSKKQFNSLES-------------------------------------
----------------------------------------------------------VP
VQRDLSSPFYLSSNQHTTTTNSEPENLNVETSMSDEAFNADKVTKGLLMLLIILFLLI--
------------------------------------------------------------
------------------------------------------------------------
------------------------------------------------------------
----------------------------------ILVTKNKRRRKIF-------------
------------------------------------------------------------
-------------------------------------TSPSLQAMVVAQDEVPEGISLAD
IENK----ENPSNSNVYSLISLDPP-------------LSTNQGSMGDIVLETKSPIRVE
KKKSKKKKKKKV------------------------------------------------
------------------------------------------------------------
------------------------------------------------------------
------------------------------------------------------------
------------------------------------------------------------
------------------------------------------------------------
------------------------------------------------------------
------------------------------------------------------------
------------------------------------------------------------
---------------------------------
>Ppat3 
------------------------------------------------------------
------------------------------------------------------------
------------------------------------------------------------
------------------------------------------------------------
------------------------------------------------------------
---------------------------------------------------MESLFQRTL
DDLVKGLRL-----------QMVGESRYL------------AKALEEVRKEM--------
------------------------KSTDPIIKVTALQKLT-YLQ-------------MAC
---GAD-MS-----WA---SFCAVEVM-TMT-----RFSHKKVG--YLAASQS-------
--------------F----------H--EGT-----------------------------
------------------------------------------DVLVLTTNLL--------
-KKDLG--------SKNEYE----------------------------------------
TSL---------------------------------------------------------
-------A------IECLSRI--L---NADL-A--AALTPEVFTLM--------------
---------------------------------------ASSRS----------------
-------------------------------------------------YIRK----KAT
LVL-LRVFVK--------------------------------------------------
------------YP---D--------------AIRVAF----------------------
------------------------------------------------------------
-------------------------------------------KRLVE-KMD-DA-----
------------DPQV---------------------------VCAA-------------
-------------------------------------VSVLCEL-----TLKEPRAYLP-
---------------------------------------LA------P-EFYRLLDK---
----------------------------------SSNNWL--------------------
------------------------------------------------------------
---------SIKLVK------------IFGALT------------P--------------
--------------------L-------------EPRLG---------------------
------------------------------------------------------------
------------------------------------------------------------
--RK-------------------------I-AGP--------------------------
---------------------LCD----------------LMR-----------------
---------------------------------------------------------KVH
AKSLLF-ECIR---------TVTL------------------------------------
---------GLRDHTGAV-----KLCVEKL------------------------------
------------------RENM--------------------------------DL-GDP
NL----------KYL--GLKALAALM--------------DSH----PWAL---AE----
------------------------------------------------------------
--------SKEVIIK--C---LN-DGDIS-----IQ-RRALVLI---MG-MV--------
--SESNVV----------------------ETVLLRYAQ----SADAS------------
-----------------------------------FCNE---------------------
------------------------------------------------------------
-----------------------------------LLSSIL-----QTC-------G-RA
RYEIV-SDFGW--YVTVLSDIAC-----------------IPHSEHGG------------
----------------------------EVGR--QLMDVAI-------------------
-----------------------------------R--VE--------SV----------
------------------------------------------------------------
------------------------------------------------------------
------------------------------------------------------------
-------------------RTDV--V--R---------ACCGLLA---------------
------DPALLGRPALQGALC---------------------------------------
--------------AAAW-------IVG--------------------------------
-------------------------------------EHITRAPH---------------
------------GPYEVLEALLQPRTRLLH----FS---------------VHAVYLQTV
LK-VFVSY----------------------------------------------------
------------------------------------------------------------
-----------------------------------------------------AISYQHR
---------------------------------------------------------YFA
KK---------------------------------------------------------E
VLEQEEVVT---------------------------------------------------
-------QRGSLHAAVELIKE---------------------------------------
------------------------------------------------------------
------------------------------------------------------------
------------------------------------------------------------
------------------------------------------------------------
------------------------------------------------------------
------------------------------------------------------------
------------------------------------------------------------
------------------------------------------------------------
------------------------------------------------------------
------------------------------------------------------------
------------------------------------------------------------
------------------------------------------------------------
-----------------------------------------------NITPLMNSVDMEV
QERA--------------------------------------------------------
------------------------------------------------------------
------------------------------------------------------------
------------------------------------------------------------
------------------------------------------------------------
------------------------------------------------------------
------------------------------------------------------------
------------------------------------------------------------
------------------------------------------------------------
------------------------------------------------------------
---------------------------------
>Atha3 
------------------------------------------------------------
------------------------------------------------------------
------------------------------------------------------------
------------------------------------------------------------
------------------------------------------------------------
-------------------------------------------MSSSSTSIMDNLFQRSL
EDLIKGFRL-----------QLLGESNFI------------SRAVEEIRREI--------
------------------------KATDLSTKSTALHKLS-YLA-------------ALH
---GVD-MS-----WA---AFHAVEVV-SSS-----RFQHKRIG--YQAITQS-------
--------------F----------N--DQT-----------------------------
------------------------------------------SVMLLITNQV--------
-RKDLN--------SANEYE----------------------------------------
VSL---------------------------------------------------------
-------A------LECLSRI--G---THDL-A--RDLTPEVFTLL--------------
---------------------------------------GSSKS----------------
-------------------------------------------------FVKK----KAI
GVV-LRVFEK--------------------------------------------------
------------YH---D--------------AVKVCF----------------------
------------------------------------------------------------
-------------------------------------------KRLVE-NLE-TS-----
------------DPQI---------------------------LSAV-------------
-------------------------------------VGVFCEL-----ATKDPQSCL--
--------------------------------------PLA------P-EFYKVLVD---
----------------------------------SRNNWV--------------------
------------------------------------------------------------
---------LIKVLK------------IFAKLA------------L--------------
--------------------I-------------EPRLG---------------------
------------------------------------------------------------
------------------------------------------------------------
--KK-------------------------V-AEP--------------------------
---------------------ICE----------------HMR-----------------
---------------------------------------------------------RTV
AKSLVF-ECVR---------TVVS------------------------------------
---------SLSDNEAAV-----KLAVAKI------------------------------
------------------REFL--------------------------------VE-DDP
NL----------KYL--GLNALSIVA---------------------PKHLWAVLE----
------------------------------------------------------------
--------NKEVVVK------AMSDEDPN-----VK-LEALHLL---MA-MV--------
--NEDNVS-----------EISR-------ILM--NYAL------KSDPL----------
-----------------------------------FCNE---------------------
------------------------------------------------------------
-----------------------------------IIFSVL-----SAC-------S-RN
AYEII-VDFDW--YLSLLGEMAR-----------------IPHCQRGE------------
----------------------------DIEH--QLIDIGM-------------------
-----------------------------------R--VR--------DA----------
------------------------------------------------------------
------------------------------------------------------------
------------------------------------------------------------
-------------------RPQLVRV------------SWALLID---------------
-------PALLGNLFLHPILS---------------------------------------
--------------AAAW-------VSG--------E--------Y--------------
-------------------------------------VEFSK------------------
------------NPYETVEALLQPR--TDL----LPP-------------SIKAIYIHSA
FKVLVFCL-----------------------------GSYFSSQEPTSSSLAQESSSGSL
LVNVFTHESI--------------------------------------------------
------------------LSLVN---VIELGLGPLSGYHDVEVQER-------AKNVLGY
--------------------------------------------------------ISVI
KQ---------------------------------------------------------E
IAEQLNLQD---------------------------------------------------
-------NETEASRVTAFMED---------------------------------------
------------------------------------------------------------
-----------------------VFSEEFGPISATAQEKVCVPD----------------
----GLELKENLGDLEEICGEHLKPVESDSVSYTDKISFSVSKL----------------
------------------------------RIRDQQEATSSSSPPHEASSLLAEH-----
--RKRHGMYYLTSQKEDQD-----------------------------------------
-----------------------------------------------------------S
NGTSSDYPLANELANEISQDSFNPKRKPNQSKPRPVVVKLDDGDESRITPQAKTN-----
------------------------------------------------------------
------------------------------------------------------------
------------------------------------------------------------
----------------------------------IQTANDDESLSRA-------------
------------------------------------------------------------
---------------------------------------IQSALLVKNKGKEKDRYEGNP
NSGQ----QEKEESSRIENHQNSEK--------------KKKKKKKKKGEGSSKHKSRRQ
NEVASASEQVII------------------------------------------------
------------------------------------------------------------
--PDFLL-----------------------------------------------------
------------------------------------------------------------
------------------------------------------------------------
------------------------------------------------------------
------------------------------------------------------------
------------------------------------------------------------
------------------------------------------------------------
---------------------------------
>Otau3 
------------------------------------------------------------
------------------------------------------------------------
------------------------------------------------------------
------------------------------------------------------------
------------------------------------------------------------
------------------------MTSYYDRARGSVAIGGSLGSGDKTKMAASRLFQKSL
RDMITGIRA-----------HKDGQREFI------------NKCLVDVRTEV--------
------------------------QSSDVRTKAVAIEKAT-YLH-------------SL-
---GHS-MH-----WA---SFHVVELM-STQ-----NVKYKRVG--YLAASQS-------
--------------F----------G--DDT-----------------------------
------------------------------------------DVVLLIPNLL--------
-KKDLA--------SPNPAE----------------------------------------
AAL---------------------------------------------------------
-------A------LTCLGNI--V---TPEL-S--QTLVADVYSLL--------------
---------------------------------------NNHKP----------------
-------------------------------------------------DLRR----RAC
LCL-YKCFLR--------------------------------------------------
------------YP---E--------------ALRPSF----------------------
------------------------------------------------------------
-------------------------------------------TRLTE-CLD-DD-----
------------DQSV---------------------------VQAA-------------
-------------------------------------VTVLSEL-----AMHNPKTYLP-
---------------------------------------LA------P-KFYKLLTS---
----------------------------------SSSNWM--------------------
------------------------------------------------------------
---------TIKLVK------------VFGALA------------P--------------
--------------------L-------------EPRLA---------------------
------------------------------------------------------------
------------------------------------------------------------
--KK-------------------------L-AGP--------------------------
---------------------ISE----------------ILE-----------------
---------------------------------------------------------TTS
AKSLMY-ECVR---------TAVM------------------------------------
---------GMTSQEKVI-----RQAVDKL------------------------------
------------------KDML--------------------------------ED-HDP
NI----------KFL--ALHALTYLL--------------DSH----PRIV---AE----
------------------------------------------------------------
--------HKGNIFE--C---LD-HEDSN-----IQ-YCALKIV---CG-LV--------
--TKRTLI-----------DTTS-------VLM--NCMG----KADQR------------
-----------------------------------FRDE---------------------
------------------------------------------------------------
-----------------------------------LVSSVI-----RIC-------M-NE
RYALV-TDFVW--YLSVLADLIR-----------------VPCSSHGA------------
----------------------------LIGE--QIIDVCL-------------------
-----------------------------------R--VE--------VI----------
------------------------------------------------------------
------------------------------------------------------------
------------------------------------------------------------
-------------------REAA--V--G---------ILAPLLL---------------
--DVSLLEPSNVNKTVPSALK---------------------------------------
--------------AVAW-------VVG--------E--------Y--------------
-------------------------------------AHHIV------------------
------------DHEEILDALLNPA--VKQ----LPG-------------DAQAVYVQAI
FKVYASAVLNYSRGIRPTGAVGALPAPEPLIDISVDDDTAAASGAARDGAGVTPGTLVPE
SEDLIE------------------------------------------------------
------------------LRDK-----VSRRIEPLTTSFNLEVRER-------SCQLQKM
---------------------------------LGIVGAAERSEPGSGIAIIEAFATVMS
DE-----------------------IQPVSV----------------------------K
AQRKIEVPA-------------------------------------------ELLDDEPM
SAEWDYLLVSSDEEEDDEYAS---------------------------------RKGKKK
GKKSKSKDKMSKDLRE--------------------------------------------
-----------------------VAEIFGAKKTKEQVAREERES--------------RE
MLAKHKEKMGQYYLEGETGADKEKKKGPPKSLPGPESAAMLALEARLASHAVGQTERPAI
KGESDSESEEEEQVIAVKKGKSYDPKNASSRLHGELEAYNPLKPLERNEHLPTVEAYPRF
DPYSQDEAAFNAFAPSGGDARSHHKDKKDK------------------------------
---------------------------------------------KKRDKKKKDKGAGGE
DGESKEKKPKKEKGAGEKKSGGTKKKSGEKKTCADSLRSMTVTWADAGNPKAQVTLDD--
------------------------------------------------------------
------------------------------------------------------------
------------------------------------------------------------
------------ARAWAMEYGY------------VKTNVPLDRPVAQ-------------
------------------------------------------------------------
-------------------------------------RVDLVAFFEVYNANAFSVFRQKF
KSRR----LRPPNEEQVQIAKMLSE-------YEQYKDYESLKWRYVKRPGGQAVRPELW
YKCYGTSQYINE------------------------------------------------
------------------------GENKSPAPVWREDGSIDYGGRDKWDAWTRCAGMTVK
QAKIGFVKAIRAALDDRPSNFY--------------------------------------
------------------------------------------------------------
------------------------------------------------------------
------------------------------------------------------------
------------------------------------------------------------
------------------------------------------------------------
------------------------------------------------------------
---------------------------------
>Bden3 
------------------------------------------------------------
------------------------------------------------------------
------------------------------------------------------------
------------------------------------------------------------
------------------------------------------------------------
-------------------------------------------------------MYQSL
TDLIRGLRA-----------NKNSEERFV------------ANAIDEVRQEL--------
------------------------RTNDLDIKTNAISKLC-VLH-------------MM-
---GYD-MS-----WA---SFHIIEVM-SSS-----KLSQKRVG--YYAASIS-------
--------------F----------K--QDT-----------------------------
------------------------------------------DVLMLCTNLI--------
-KKDMS--------SNNYED----------------------------------------
GAV---------------------------------------------------------
-------A------MHALAQI--A---TPDL-S--RDLHMDLIVML--------------
---------------------------------------NHSKP----------------
-------------------------------------------------YMRK----RAI
LVL-YRIFLK--------------------------------------------------
------------YP---E--------------ALRAAF----------------------
------------------------------------------------------------
-------------------------------------------SRLKE-RLN-DD-----
------------DPSV---------------------------VSAA-------------
-------------------------------------VNVICEL-----ARKNPKSYLP-
---------------------------------------LA------P-QLYGLLTT---
----------------------------------SNNNWM--------------------
------------------------------------------------------------
---------LIKTIK------------LFAALT------------P--------------
--------------------L-------------EPRLV---------------------
------------------------------------------------------------
------------------------------------------------------------
--RK-------------------------L-VPP--------------------------
---------------------IVN----------------LIQ-----------------
---------------------------------------------------------STS
AMSLVY-ECIH---------TLIV--------------------------------GGMI
TPESTTDQSESSQDRQIV-----LLCVTKL------------------------------
------------------RKFL--------------------------------ED-SDQ
NL----------KYL--GLYALGKLL--------------ILR----PSAV---GE----
------------------------------------------------------------
--------HREIILR--C---LE-DPDYS-----IR-QRALELI---QN-LS--------
--TPTHLF-----------AIVK-------KLM--MHLVPKTDTALSKRRTKRTLGKQEN
I----------------------------------YRNS---------------------
------------------------------------------------------------
-----------------------------------VAQCIL-----TMC-------S-KD
TFANV-TNFEW--YLSVLIDLSY-----------------CPLIDAGS------------
----------------------------AISE--QFIQICV-------------------
-----------------------------------R--VP--------EI----------
------------------------------------------------------------
------------------------------------------------------------
------------------------------------------------------------
-------------------VPLA--V--S---------SLAKLVM---------------
--DTELLDTVTKQPNNTEALY---------------------------------------
--------------GAVW-------VVG--------E--------Y--------------
-------------------------------------CNVLS------------------
------------DPQKIIKSMLLPQ--VNA----LSP-------------LVHTVYLHNL
LKVYARWI--------------------------------GGHLDGKDVKRPETDECLEL
IRVIIDRLEF--------------------------------------------------
------------------FTTS-----PNL-----------EVQDR-------ASTVLEI
---------------------------------FKLIIKEIDLSREETQPLTTFGMPRMT
EI-----------------------LPTLFDGEFNPVSIKSQGKV--------------V
VPEGLDLDS---------------------------------WIHPPELEAEEFNLDGSS
NYSDVDSLALSESPTHSFEQN-------------------------ERHQRRQEKQQNDP
FYLTRSETQSKSTSSNILKIDVDKIPIAKLSLDTSPLAFGGLPSSLSSPSKYTSLFAKSR
TEEQIRGEANAFNMGQSSPKTYQLKQEEDLPSRNAQTDMGDNEG-------------HKD
LLEDLEHIRLTDPDRYAVMSIDLTLAGDDNNSASHATGFSTSDKRA--------PRHSKS
GLMYEALPDTVDQSLEKLELKSVKKKKTKKSAVDATLSAEEKGTKKSKKKSKSKK-----
--TGDIEEPDKKKKSGKAKSLAHIPEQAITTQ----------------------------
---------------------------------------------VTTETHTVSALLSGA
IGVSTEPIVFFEDDFVEIMYMWQHV--GPLTDITATQLQLSIMVSIAIRPIETSAITI--
------------------------------------------------------------
------------------------------------------------------------
------------------------------------------------------------
---------STCDVNTVSAVSINQLQPCEYEMNLVATRTESHLEFQV-------------
------------------------------------------------------------
---------------------------------PDISMEIAYTYVTTDESLAKKMAHTVD
LTIPPTVNMISRTSPTVMEMTASGM-------VELLTSDPPLLSLVHSTQMVLPSSVVFD
VCIEMISARLCL------------------------------------------------
-----------------------------------------------------------G
VVETHTTPARAVSMYGGQEWVQPHPDEKED------------------------------
------------------------------------------------------------
------------------------------------------------------------
------------------------------------------------------------
------------------------------------------------------------
------------------------------------------------------------
------------------------------------------------------------
---------------------------------
>Rory3 
------------------------------------------------------------
------------------------------------------------------------
------------------------------------------------------------
------------------------------------------------------------
------------------------------------------------------------
------------------------------------------------------------
------------------------------------------------------------
------------------------------------------------------------
-------MQ---------------------------------------------------
--------------L---------------------------------------------
------------------------------------------------------------
-KQDLA--------SQTVVD----------------------------------------
IGI---------------------------------------------------------
-------A------LNGLSHI--V---TPDL-A--RDLSPDLVSML--------------
---------------------------------------NHSRP----------------
-------------------------------------------------YIRK----KVI
LVL-YKIFLK--------------------------------------------------
------------YP---E--------------ALRLSF----------------------
------------------------------------------------------------
-------------------------------------------PRLKE-KLE-DP-----
------------DPSV---------------------------VSAV-------------
-------------------------------------VSVVCEL-----ARKNPKNYLS-
---------------------------------------LA------P-QLFKILTT---
----------------------------------SSNNWM--------------------
------------------------------------------------------------
---------LIKIIK------------LFASLT------------P--------------
--------------------L-------------EPRLI---------------------
------------------------------------------------------------
------------------------------------------------------------
--KK-------------------------L-LPP--------------------------
---------------------LTS----------------LIQ-----------------
---------------------------------------------------------TTP
AMSLLY-ECIY---------TVIT------------------------------------
---GGFLEAAGESGNALA-----ATCTNKL------------------------------
------------------RKFL--------------------------------ED-PDQ
NC----------ELI---------------------------------------AE----
------------------------------------------------------------
--------HKDLILE--C---ID-DEDIS-----IR-IRALDLV---VG-MV--------
--NRKNIV-----------DIVK-------KLI--THIMPKKAESISLHDPSTIFDPV--
-----------------------------------YRMD---------------------
------------------------------------------------------------
-----------------------------------IINRII-----FMC-------S-QN
HYHYL-NDFEW--YITVLVDITY-----------------SAGVNVGE------------
----------------------------LLTN--QLMDVSV-------------------
-----------------------------------R--VK--------SV----------
------------------------------------------------------------
------------------------------------------------------------
------------------------------------------------------------
-------------------REFS--V--K---------QMYNLLQ---------------
--DKHFLETAKRRDSNINVLS---------------------------------------
--------------AAAW-------ICG--------E--------Y--------------
-------------------------------------CNYLDD-----------------
------------IPLTLECLLLPQV--TNL----PVK--------------VQTAYVHSV
IKIYAYWT--------------------------------------TELTSQWDAEIQRE
FVKVTQVM----------------------------------------------------
------------------YEKMD---MFTH-------NADLEVQER-------AHDVKSL
-------------------------------FKIILDATSDPTVDDVPLVLRGLPDLFFI
YE-----------------------LNPVAPKAQSKV----------------------P
VPEGLDLDA--------------------------------------------WINDPLP
DLVQDYESDASLDDSFRYEKV-------------------------NKTSKKKKSKAKDD
YSSEDEAEKERRRIARREARKNDPYYIMADNKKGSRSVDFDKELDSIPVVELNIEEINAR
ASNLKKTKKSKRSKGQKAPLKIPVYAEEEMPEDAAQSEEEKEET---------EGRKRQT
PKTILYTKKSARDIFENGEEAGLNSVDLSTPLGEDEKFQQVKAYLS--------PEELRI
QEEAKYRNERRELRALQKKNKEVSGSKKLGKTTKKGRETQEELDTQNLAKEEFVP-----
--IDDGVREALVDGQEEAKRLKEIEVLKTDYVRLTSTLRM--------------------
---------------------------------------------ESDNSPIIAIQLKIQ
NLNDEKMLPKLHMEFAQSFDLKLVENDVPTNI-AYATETFELQVNESVECIAHFEVLC--
------------------------------------------------------------
------------------------------------------------------------
----------------------------------------------------------DI
RQGLCLRGDLFYDIEESSALNQHPFEIPIPASLFLNNKEPMDPADFA-------------
------------------------------------------------------------
------------------------------------TLLAEHGDKFEYHENVSIDVTLPS
DTSFIEEVLIKSLNKITAISGLTVV-----EVVPGAASLYGKSVQGNQVAGLLKYTLQVE
AEPKLAILSIDL------------------------------------------------
------------------------KSTDEGLL---------------------------G
GLVHELTDIKMD------------------------------------------------
------------------------------------------------------------
------------------------------------------------------------
------------------------------------------------------------
------------------------------------------------------------
------------------------------------------------------------
------------------------------------------------------------
---------------------------------
>Psoj3 
------------------------------------------------------------
------------------------------------------------------------
------------------------------------------------------------
------------------------------------------------------------
------------------------------------------------------------
------------------------------------------------------MFEKNL
QDLVKGIRS-----------AKGDVSVYI------------SQALQEIKAEL--------
------------------------RSTDPFVKAQAVRKLT-YLH-------------ML-
---GYD-MC-----WA---AFHVVEVM-SYE-----RFAHKRIG--YNAACQS-------
--------------F----------T--QST-----------------------------
------------------------------------------DVVLLCTNLL--------
-KKEFG--------STSEYE----------------------------------------
VGL---------------------------------------------------------
-------A------INVMANI--V---TTDL-A--RDLLGDVLAMM--------------
---------------------------------------GSPKP----------------
-------------------------------------------------YVRK----KAT
LVL-YKMFLR--------------------------------------------------
------------YP---Q--------------GLRLSF----------------------
------------------------------------------------------------
-------------------------------------------DRLKE-RME-EP-----
------------DVTV---------------------------VSCA-------------
-------------------------------------VNVICEL-----ANKKPKNYLG-
---------------------------------------LA------P-QFFRLLTT---
----------------------------------SSNNWM--------------------
------------------------------------------------------------
---------LIKVVK------------LLASLV------------P--------------
--------------------E-------------EPRLA---------------------
------------------------------------------------------------
------------------------------------------------------------
--RK-------------------------L-LDP--------------------------
---------------------LAT----------------VIQ-----------------
---------------------------------------------------------NTP
AKSLLY-ECIS---------TVTT----------------------------------AL
LYTKKSDGSQPRNVAAVV-----RLCNDHL------------------------------
------------------RRYI--------------------------------ED-PDQ
NL----------RYL--GLVGLGNLM--------------KSH----PYVV---TE----
------------------------------------------------------------
--------HQELIVE--C---LA-VDDIT-----IR-MRALELL---SG-MV--------
--NPDNAA-----------PIIR-------ELMRQTLSA------DGA------------
-----------------------------------YRHE---------------------
------------------------------------------------------------
-----------------------------------LITHIL-----HVC-------S-VN
KYANI-HDFDW--YIHVLVQLAR-----------------VPGNTAASVDASLSSLAPSS
GSMLGSSSSSNHKMKPTDGEPAKRSHGVEVAR--QLVDIAV-------------------
-----------------------------------R--VK--------SV----------
------------------------------------------------------------
------------------------------------------------------------
------------------------------------------------------------
-------------------RSVM--V--D---------NMIELLM---------------
---EKEALSGPGAGTLQEVYY---------------------------------------
--------------AAAW-------ITG--------E--------YV-------------
-------------------------------------MEFLDDVDDEEDEEDEDDERE--
------------TEEEKLQRLEDLSDEMLQPRTTTLP------------GHVQTVFIQAL
LKILTAMA------------------------------------------ERADDATVER
IATVIMER----------------------------------------------------
------------------LPAF-------------VQSEYIEVQER-------AVCLQQL
--------------------------------------------------------LLAL
SM---------------------------------------------------------G
LGALTAQER---------------------------------------------------
-------TERAFDGSASLDPA---------------------------------KRLDVL
DSYFAERLAPVG------------------------------------------------
-----------------------VKAQRKVPLPGDLDLDEPLSK----------------
--SEAKFLESGGDVSAFSSEDDLEVSFVSQGHAGIGGGYSGIGDDPPERKPGSKHHRHRR
QNGASSSESESESESENSADERERKEREYAREQERLRKDPFYLSAGGQTSTDAGA-----
--NAGFADMMGALGSGANGKKKKASK----------------------------------
---------------------------------------------KSKSRDILEDELMPE
GARSSDEDRRRTRKKRESVGEDETDLAAVDLS-IPLGENEKVPTDQWFHRQTPASKPA--
------------------------------------------------------------
------------------------------------------------------------
------------------------------------------------------------
-------------DDEKKSKKKSSKHKKSSRGEDDGKKKKKKESSSK-------------
------------------------------------------------------------
-------------------------------------SSKSKKPSRKQEDLLIGGFSDEE
QEPV----EAPQESRHKHRSSSTKK--------------SKKSSSSKNGGDVEKTKKKRK
DKEHKSSKRQEA------------------------------------------------
-----------------------------------------------------------P
PAEPLLLF----------------------------------------------------
------------------------------------------------------------
------------------------------------------------------------
------------------------------------------------------------
------------------------------------------------------------
------------------------------------------------------------
------------------------------------------------------------
---------------------------------
>Bnat3 
------------------------------------------------------------
------------------------------------------------------------
------------------------------------------------------------
------------------------------------------------------------
------------------------------------------------------------
------------------------------------------------------MFSKSL
QDVVKGIRA-----------HKHNLAPYI------------SGVISEIKNEL--------
------------------------AGSDDDIKSCAIEKLT-YLQ-------------LE-
---GYE-MS-----WA---NFNIVECM-SMP-----WFGHRHVG--YLAASQS-------
--------------F----------T--KET-----------------------------
------------------------------------------DVILLTTHLF--------
-RKAFS---PSSSDPHVMYE----------------------------------------
TGA---------------------------------------------------------
-------A------ISCLANI--A---NKDL-S--MALLKDVYGML--------------
---------------------------------------NSSRP----------------
-------------------------------------------------YTRK----KAV
LVL-YKLFQA--------------------------------------------------
------------WP---K--------------ALRLSF----------------------
------------------------------------------------------------
-------------------------------------------PRLRE-KLQ-DK-----
------------DPSV---------------------------RSAA-------------
-------------------------------------VYVVCEL-----ARNNPKNYLS-
--------------------------------------LAP--------EFFKILTS---
----------------------------------SSNNWI--------------------
------------------------------------------------------------
---------LIKIVK------------LLGSLV------------P--------------
--------------------L-------------EPRLA---------------------
------------------------------------------------------------
------------------------------------------------------------
--KK-------------------------L-RDP--------------------------
---------------------LYD----------------IIT-----------------
---------------------------------------------------------TTP
AKSLLY-ECIN---------TLIS------------------------------------
---------GKLTSKSVI-----SLCMEKL------------------------------
------------------RTFI--------------------------------ED-PDQ
NL----------KYL--GLLGLHKLM--------------KQH----LRVV---AE----
------------------------------------------------------------
--------HKDVVLD--C---LE-DEDST-----IR-RRAIDII---TR-MV--------
--SRKNMS-----------GIVR-------RLL--QHLK----GAEGD------------
-----------------------------------YRNY---------------------
------------------------------------------------------------
-----------------------------------VMGRII-----QIC-------S-QE
SFAFI-SDFAW--YIETLLQLTV-----------------MVGTNHEN------------
----------------------------AVALKGQFIDVLV-------------------
-----------------------------------R--VR--------GV----------
------------------------------------------------------------
------------------------------------------------------------
------------------------------------------------------------
-------------------RKFA--V--K---------HLSALLR---------------
-DKEAANSGALVNTALSEVLF---------------------------------------
--------------AAAW-------AVG--------E--------Y--------------
-------------------------------------PDLVK------------------
------------EPVDLLKTILDPSISRL-----NSN--------------TQIVYLHAA
IK----------------------------------------------------------
------------------------------------------------------------
-----------------------------------------------------ICAYVL-
------------------------------------------------------------
------------------------------------------------------------
------------------------------------------------------------
------------------------------------------------------------
------------------------------------------------------------
------------------------------------------------------------
------------------------------------------------------------
------------------------------------------------------------
------------------------------------------------------------
------------------------------------------------------------
------------------------------------------------------------
------------------------------------------------------------
------------------------------------------------------------
------------------------------------------------------------
------------------------------------------------------------
------------------------------------------------------------
------------------------------------------------------------
------------------------------------------------------------
------------------------------------------------------------
------------------------------------------------------------
------------------------------------------------------------
------------------------------------------------------------
------------------------------------------------------------
------------------------------------------------------------
------------------------------------------------------------
------------------------------------------------------------
------------------------------------------------------------
---------------------------------
>Esil3 
------------------------------------------------------------
------------------------------------------------------------
------------------------------------------------------------
------------------------------------------------------------
------------------------------------------------------------
------------------------------------------------------MFEKSL
QDVVKGIRA-----------NKRDPSDYI------------SATIAEIKVEL--------
------------------------RSSDAFIKAQAIRKLT-YLQ-------------ML-
---GYD-MS-----WA---AFYVIEVM-TMP-----RFAHKRVG--YLAANQC-------
--------------F----------T--EDT-----------------------------
------------------------------------------EVVLLCTNHL--------
-QKEFK--------SQNPYD----------------------------------------
VGL---------------------------------------------------------
-------A------INCLANI--A---TPGL-S--RDLISDLVQLL--------------
---------------------------------------GNHKP----------------
-------------------------------------------------YVRK----KAL
LAM-YKLFIK--------------------------------------------------
------------YP---Q--------------GLRLTF----------------------
------------------------------------------------------------
-------------------------------------------DRIKE-RLE-DS-----
------------DSSV---------------------------VSCA-------------
-------------------------------------VNVICEL-----ADKNPKNYLA-
--------------------------------------MAP--------QFFRLLTT---
----------------------------------SSNNWM--------------------
------------------------------------------------------------
---------LIKVVK------------LLGSLV------------P--------------
--------------------E-------------EPRLA---------------------
------------------------------------------------------------
------------------------------------------------------------
--RK-------------------------L-LEP--------------------------
---------------------LAT----------------IIQ-----------------
---------------------------------------------------------NTA
AKSLLY-ECIH---------TMTL----------------------------------AL
PFTRKADGTESKAVPAAV-----RLCSEHL------------------------------
------------------RKFT--------------------------------ED-PDQ
NL----------KYL--GLVGFVNLM--------------RSH----PRAV---AE----
------------------------------------------------------------
--------HRALVLA--C---LS-DDDIT-----IR-TRALELL---TG-MV--------
--TKRNLE-----------DLVL-------NLL--QHVA----RAEGT------------
-----------------------------------YRDE---------------------
------------------------------------------------------------
-----------------------------------LIAKII-----LVC-------S-RD
KYAYL-SNFRW--YTGVLIDLSR-----------------VEGSKHGD------------
----------------------------ALAL--QLTDVSL-------------------
-----------------------------------R--VE--------EV----------
------------------------------------------------------------
------------------------------------------------------------
------------------------------------------------------------
-------------------REYA--L--H---------KSVGLLL---------------
---EPSLISGRSCCTMKQVLG---------------------------------------
--------------AAAW-------IVG--------E--------Y--------------
-------------------------------------CRPHLETVARNHRR---------
------------RQRVWFDIMQALLAPEAS----ALP------------PRTQAVYVQNA
LKVLIAMC---------------------------------QACPDDGELGRTLDMVPGR
LRALMQ------------------------------------------------------
------------------SPHM-------------------EVQER-------ASTVYHL
LVSYSITKEAEDSGEAFQPGEGGTANGTGGGGGSSSPGGGSDDDEKLAKEMKGKGAVNGQ
AA-----------------------APP-------------------------------V
VLDLLGMDP--------------------------------------SPSDGGAAGDGGG
AEAVANGKEGTVAPGAMLTSM--------------ALVPSMMGPVGAARGAASEMAALCG
EVLKPVNQRAQGRVPPPDDVDLEQAVDGSALDRLLRVEYDGPTDLTQLSFTQVRLPKKSE
HEEYRVFGSAEKDGRGSGKRGKKSSRKQSKKSSRSRSGSPDNPL--------------NG
GGGGGGGMLMLGGDDRSSATTGSVGAGSPLANGGRRRPSADDSFDD--------DFAGGP
RGWSKGRKGKKDKGGKRGRGAGRDAAYAVDKVEMMPASAIIDSEDDDDVDEPAGS-----
--GSRGGGRRRISSRGGRESLAAIDITTPLEEDEVMPEVKP-------------------
---------------------------------------------YVRLTAEMAKGSEDA
PRSKDAKQKKKKKNSREEEATPQGERSSKSRKASSDAKRKSSRKGDTAAAASPGADAE--
------------------------------------------------------------
------------------------------------------------------------
------------------------------------------------------------
--------------VDLIGWGAGEAGPG------LAAASPKVPPVAP-------------
------------------------------------------------------------
--------------------------------------APAGTAMRAPPPASMGTWESDL
SAILSADAPPVAAAPVTGVWGSGGGGSGAAAGAAGATNQQLLEDLGGVVVGAKGGRRRSD
KDDADSSRKGHK------------------------------------------------
-----------------------------------------------------------G
KSSKKKSSSSSKPSSRDKKKKSRG------------------------------------
------------------------------------------------------------
------------------------------------------------------------
------------------------------------------------------------
------------------------------------------------------------
------------------------------------------------------------
------------------------------------------------------------
---------------------------------
>Tpse3 
------------------------------------------------------------
------------------------------------------------------------
------------------------------------------------------------
------------------------------------------------------------
------------------------------------------------------------
------------------------------------------------------MFEKTL
NDLVTGIRT-----------HRRDTALYI------------SQNISEIKQEL--------
------------------------KSPDFYTKSNALQKLT-FLQ-------------MM-
---GYT-MS-----WA---AFASVEVM-SSP-----RFALKRVG--YLAACQG-------
--------------L----------DQPEKS-----------------------------
------------------------------------------PVVLLTTNLL--------
-KKELR-GATVGGSGENMYH----------------------------------------
AGL---------------------------------------------------------
-------A------INCLSNI--A---TEDL-G--RELLPDLLHLL--------------
---------------------------------------NHPSP----------------
-------------------------------------------------YVRK----KAL
LCL-YKVFLK--------------------------------------------------
------------YP---Q--------------GLRLSF----------------------
------------------------------------------------------------
-------------------------------------------DKIKQ-CLE-DP-----
------------HPSV---------------------------VSCA-------------
-------------------------------------VNVITEL-----SDKNPKNYLP-
---------------------------------------LA------P-AFFKLLTS---
----------------------------------SANNWM--------------------
------------------------------------------------------------
---------LIKVVK------------LLGSLV------------P--------------
--------------------E-------------EPRLA---------------------
------------------------------------------------------------
------------------------------------------------------------
--RK-------------------------L-LDP--------------------------
---------------------LCN----------------IVK-----------------
---------------------------------------------------------STH
AKSLLY-EAVFAT-------TLCL------------------------------------
QYVKKADGSQPSNIPGVV-----DLCVETL------------------------------
------------------RGFV--------------------------------RE-TDQ
NL----------KYL--GLVGFGSLL--------------QSQ----PKVLHSQSE----
------------------------------------------------------------
--------CKGLILQ--C---LS-DEDVT-----IR-TRALGLL---KF-MT--------
--TKRNLV-----------ELIT-------QLL--SHVE----AASGE------------
-----------------------------------YRCD---------------------
------------------------------------------------------------
-----------------------------------LVDEIV-----RMC-------S-SN
KYELL-MDFAW--YVDVLVILAG-----------------VRGIESQ-------------
--------GE------------------IIAK--QWMDVAW-------------------
-----------------------------------R--VL--------PV----------
------------------------------------------------------------
------------------------------------------------------------
------------------------------------------------------------
-------------------RSYS--V--R---------RSLEMLV---------------
-WETGQEGKESERHFLPEVLP---------------------------------------
--------------AAAW-------IVG--------------------------------
------------------------------------------------------------
------------DGNDDFDSRYDAF---------TKG--------------PYHALVQSM
TA----------------------------------------------------PTDAAG
INPLPC------------------------------------------------------
------------------TTQA-------------------VFVQN-------AMKVFAA
------------------------------------------------------------
-----------------------------------------------------------A
CQRNLQTHG---------------------------------------------------
--------------NHELHAC---------------------------------------
------------------------------------------------------------
------------------------------------------------------------
------------------------------------------------------------
------------------------------------------------------------
--VGTLMKNLDVYAESPDV-----------------------------------------
------------------------------------------------------------
------------------------------------------------------------
------------------------------------------------------------
------------------------------------------------------------
------------------------------------------------------------
----------------------------------EVKERSFTAHQLL-------------
------------------------------------------------------------
------------------------------------------------------------
------------------------------------------------------------
------------------------------------------------------------
------------------------------------------------------------
------------------------------------------------------------
------------------------------------------------------------
------------------------------------------------------------
------------------------------------------------------------
------------------------------------------------------------
------------------------------------------------------------
------------------------------------------------------------
---------------------------------
>Ddis3 
------------------------------------------------------------
------------------------------------------------------------
------------------------------------------------------------
------------------------------------------------------------
------------------------------------------------------------
------------------------------------------------------MFERTL
VDLIRGIRN-----------HKKNETKFI------------NQCINEIKEEL--------
-------------------------KGDMQKKTVAVQKLT-YIQ-------------ML-
---GFD-IS-----WA---SFKIVEVM-SCN-----KFSSKRIG--YLAASQS-------
--------------F----------N--EGT-----------------------------
------------------------------------------DVIVLATHQI--------
-RKDFL--------SSNQSE----------------------------------------
AYL---------------------------------------------------------
-------A------LNCLSNI--C---TTDL-A--RELANDILTLL--------------
---------------------------------------STQKT----------------
-------------------------------------------------HILK----RAI
TVL-YKIFLR--------------------------------------------------
------------YP---E--------------SLRPAF----------------------
------------------------------------------------------------
-------------------------------------------PKLRE-KLD-DP-----
------------EPSV---------------------------VSCS-------------
-------------------------------------VNVICEL-----ARRNPKNYLP-
--------------------------------------LAP--------VLFRILTN---
---------------------------------TTNNYWM--------------------
------------------------------------------------------------
---------LIKIVK------------LFAALT------------P--------------
--------------------H-------------EPRLG---------------------
------------------------------------------------------------
------------------------------------------------------------
--KK-------------------------L-IDP--------------------------
---------------------LTN----------------IIN-----------------
---------------------------------------------------------SSP
SVSLLY-ECIQ---------TCIT------------------------------------
---------GMSDHIPLM-----KLCISKL------------------------------
------------------RTLI--------------------------------EH-NDQ
NL----------KYL--GLLALNNIM--------------KIH----PKAV---SE----
------------------------------------------------------------
--------HRDLVLN--C---LE-DDDIS-----IR-LRALDLL---PG-MT--------
--SKKNIG-----------DIVF-------KLL--DHLD----NAEGQ------------
-----------------------------------YKEQ---------------------
------------------------------------------------------------
-----------------------------------IIEKII-----ELC-------S-MG
TYQFI-TDFEW--YINILVKLSQ-----------------IQDSIHGK------------
----------------------------LIAS--QLLDVVI-------------------
-----------------------------------RVKIV--------------------
------------------------------------------------------------
------------------------------------------------------------
------------------------------------------------------------
-------------------RAYS--T--R---------QMIELLK---------------
---NPKLMSNPTEGGMCEVLY---------------------------------------
--------------AAAW-------IVG--------E--------F--------------
-------------------------------------SGYVN------------------
------------RPIDALEAFLQPR--VCV----LPS-------------HIQSVYMLNS
LKVFSHAC------------------------AKANGDKIPSLDDDDEEEEAQEEEDQNE
ITHEIVQE----------------------------------------------------
------------------CLEI-----IKSRLTIFTHSIYLNVQER-------ACLINEL
-------------------------------------LSFYTVTKEQGNNISKELISLFT
EQ-----------------------LNPVGPKAQKKV----------------------P
IPEGLDLDE-----------------------------------WINDPKHQEPIEEDED
DDIFNTSTSSHQKKHHKHHRG---------------------------------GYDGDD
DEDDETNSSHSGHSSSNFNRHPIDIQRQKEERLRKQANNPYMLGGKVS------------
-----------------------KKLSTNDPENIPVVQLTGDLG---------------H
LHVGASSNRPMPSKGSKKTKKHYTIDTTTEMPEGAKESDDEDEKDNKYKNDALSNINLSE
PLTASDVLHTSRHRTDIIKEKEREMAMLAKKNAKLSPKSPPSTANYSEVTSPEIA-----
--PAKKATKKAAAGSNPPPPPTAKKSSKKPAATSSTT-----------------------
---------------------------------------------TTTKSTQAAAAVVAP
PPVIVKKVLKTILDDDNFKITCEILKVSPSNETDNNQIKLTMKVQNKTDEDMSDVSIS--
------------------------------------------------------------
------------------------------------------------------------
------------------------------------------------------------
---------------LKNPAEQCVSIKNSGEIGVLEADASTTHTELL-------------
------------------------------------------------------------
---------------------------NVVNVLNSQELQFTLLASPSSSPSITNQLSIDL
PFSFFIVATKLPKDKFAEILQKSGQVSAMDSTKITGQSLTMPLVIEKLAQQLSIEVVQAH
PNGQTASFYAKT------------------------------------------------
--------------TQNHHIAMLVKEKDGNISFDIKSPQ--------------------S
LLNQILVKEIAQLTFSSK------------------------------------------
------------------------------------------------------------
------------------------------------------------------------
------------------------------------------------------------
------------------------------------------------------------
------------------------------------------------------------
------------------------------------------------------------
---------------------------------
>Ngru3 
------------------------------------------------------------
------------------------------------------------------------
------------------------------------------------------------
------------------------------------------------------------
------------------------------------------------------------
------------------------------------------------------MFEKSL
QDMVKGIRA-----------NKATEDAYI------------RSCVSEIKDEL--------
------------------------RANDIKKKAVAVQKLT-YLH-------------ML-
---GYD-MN-----WA---AFHILEVM-SSP-----IFTYKRIG--YLAASLG-------
--------------F----------T--PQT-----------------------------
------------------------------------------DVILLTHQLF--------
-RKELK--------SANQYD----------------------------------------
TGL---------------------------------------------------------
-------A------VSAIANI--A---TPDL-A--KDLASEILGLF--------------
---------------------------------------NSSRQ----------------
-------------------------------------------------YIRK----KSV
LCM-YKIFLQ--------------------------------------------------
------------YP---D--------------ALRPSF----------------------
------------------------------------------------------------
-------------------------------------------PKLKE-KLS-DS-----
------------HPSV---------------------------ISSA-------------
-------------------------------------VNVICEL-----ARKNPKNYLG-
---------------------------------------MA------P-IFYKLLTN---
----------------------------------VTNNWT--------------------
------------------------------------------------------------
---------LIKIVK------------LMGSLA------------P--------------
--------------------H-------------EPRLA---------------------
------------------------------------------------------------
------------------------------------------------------------
--KK-------------------------L-VEP--------------------------
---------------------IAN----------------IIS-----------------
---------------------------------------------------------TTP
AKSLLY-ECLI---------TVTI------------------------------------
---------GMQEHMTVV-----KLAVDKL------------------------------
------------------KSFV--------------------------------ED-KDQ
NL----------KYL--GLAGLNNLL--------------SKY----PKVI---SD----
------------------------------------------------------------
--------MKDTIME--C---LE-DQDVT-----IR-YRALDLL---CG-VV--------
--NQKNIK-----------GIVS-------KLL--KQLE----KAEGD------------
-----------------------------------YRDF---------------------
------------------------------------------------------------
-----------------------------------LIERII-----TSC-------S-KD
NYKAI-ANFKW--YLDILIQLTN-----------------IKSAQHGK------------
----------------------------LIAQ--HIMDVLI-------------------
-----------------------------------R--VK--------SL----------
------------------------------------------------------------
------------------------------------------------------------
------------------------------------------------------------
-------------------RQHG--V--N---------EMISLLT---------------
------------------------------------------------------------
------------------------------------S-----------------------
-------------------------------------PHLLTESS---------------
------------ETSSVFDVLY-----------------------------AASWTIGEL
LHLQNSHW----------------------------------------------------
------------------------------------------------------------
-----------------------------------------TLKR--------NLKFIKI
---------------------------------------------------------LML
QL---------------------------------------------------------V
TINDKEMSL---------------------------------------------------
------------------------------------------------------------
------------------------------------------------------------
-------------------------SSRELP-----------------------------
------------------------------------------------------------
------------------------------------------------------------
------------------------------------------------------------
------------------------------------------------------------
------------------------------------------------------------
------------------------------------------------------------
------------------------------------------------------------
------------------------------------------------------------
------------------------------------------------------------
------------------------------------------------------------
------------------------------------------------------------
------------------------------------------------------------
------------------------------------------------------------
------------------------------------------------------------
------------------------------------------------------------
------------------------------------------------------------
------------------------------------------------------------
------------------------------------------------------------
------------------------------------------------------------
------------------------------------------------------------
------------------------------------------------------------
---------------------------------
>Mbre3 
------------------------------------------------------------
------------------------------------------------------------
------------------------------------------------------------
------------------------------------------------------------
------------------------------------------------------------
------------------------------------------------------MFEKNL
SDLIRGIRA-----------HPDDETKYI------------SNCMDECRKEL--------
------------------------KNPDLDVKANAIAKLT-YLQ-------------ML-
---GFD-IS-----WA---SFQIVEVM-TSK-----KFLHKRIG--YLAAAQS-------
--------------F----------H--EDT-----------------------------
------------------------------------------DVLMLTTNML--------
-KKGLT--------SQNMYE----------------------------------------
VGL---------------------------------------------------------
-------A------LNGLSNF--M---TPDL-A--RDLGNDVITLM--------------
---------------------------------------TSVRP----------------
-------------------------------------------------YVRK----KAT
LCT-YPLFLK--------------------------------------------------
------------YP---E--------------ALRAAF----------------------
------------------------------------------------------------
-------------------------------------------PRLKD-KLE-DS-----
------------DPAV---------------------------QSAA-------------
-------------------------------------VSVICEL-----ARKNPKNYLS-
---------------------------------------LA------P-TFFKILNS---
----------------------------------SQNNWM--------------------
------------------------------------------------------------
---------RIKIIK------------LFAALC------------P--------------
--------------------L-------------EPRLA---------------------
------------------------------------------------------------
------------------------------------------------------------
--KK-------------------------L-ADP--------------------------
---------------------LTD----------------LIN-----------------
---------------------------------------------------------STP
AMSLLY-ECIQ---------TVLS------------------------------------
---------GMPEHVSTL-----QLCVQKL------------------------------
------------------RIFI--------------------------------ED-HDQ
NL----------KYL--GLQAMAQVL--------------KIQ----PKAV---LP----
------------------------------------------------------------
--------HRDLIIE--C---LD-DRDES-----IR-LRALDLL---AG-MV--------
--NKKTLV-----------DIVR-------RLL--VHLE------NSDGAS---------
-----------------------------------YRDE---------------------
------------------------------------------------------------
-----------------------------------VVSKIV-----DMS-------A-QN
HYQFV-VDFKW--YVQVLIQLTR-----------------VENTRHGR------------
----------------------------LLAT--QLMDVAI-------------------
-----------------------------------R--VK--------SI----------
------------------------------------------------------------
------------------------------------------------------------
------------------------------------------------------------
-------------------RDFA--V--P---------ALAGLLQ---------------
----ESRLFSSTINGINEVLY---------------------------------------
--------------ASAF-------VVG--------E--------Y--------------
-------------------------------------AEHLT------------------
------------DEAAVVEALLQPR--VAS----LPA-------------HIQAVCVHNT
LK-IYARL---------------------------------------TEKIQKGEGSVDS
LNAIVN------------------------------------------------------
------------------VITSR---IPLF-----VQSGDLEVQER-------AVFVGEM
-------------------------------------VGFLAAQREKGEALDHELLQLFA
EE-----------------------LNPVAPKAQRKV----------------------P
VPEGLDLDE-----------------------------------WINTPPASDDEADTKD
DDDLDFGLDFGFGPRYEDEDE-----------------------------ETRNRKRQER
LAMQQANPYHLGGATGGERHSPEKATFQDVSDIPVEQIPIDHIEVQTPLYVGLDVAPTMP
KKKKKKKLSKKEKKALKKKGLPVPSDSESEPEPSIEIQATEEMP-----DGVADSDPDDN
NDVDDPHRALDIDLDAPMDASEMVLPTPSHHVSKGLSAEELASLER--------QRAREA
RKAKKKADKDGKKKKKKKSKEHGEHHTHQHEHVHEHEHEAEAEAEPANVEIVTED-----
--AEPEAVVEVAAEPPVAEAAAGETKKKSKKD----------------------------
---------------------------------------------KKDKKDKKKKKHKHH
DSEAPSSPSLALRPLVKGDHLASAYAISGLDKQVQVTFVFQNIVETEVTLKSLHIDEP--
------------------------------------------------------------
------------------------------------------------------------
------------------------------------------------ASSVKVASQEGL
NEPQTLGMSTQHKAVVTLSVEDATKPVTLTGKVEYATADTADGELAF-------------
------------------------------------------------------------
--------------------------------EIALGCSTFFKREACSTDRFTEQLSSGS
LSASKSEVFSCSAPFAQGVHAIHSL-------GFAGVEFVDQAASLFGESVNGDVVCILA
KDKGEQSISIDF------------------------------------------------
------------------------KASAESLI---------------------------D
GLVSEIRAALAK------------------------------------------------
------------------------------------------------------------
------------------------------------------------------------
------------------------------------------------------------
------------------------------------------------------------
------------------------------------------------------------
------------------------------------------------------------
---------------------------------
>Nvec3 
------------------------------------------------------------
------------------------------------------------------------
------------------------------------------------------------
------------------------------------------------------------
------------------------------------------------------------
-----------------------------------------------------KMFEKNL
TDLVRGIRN-----------NKDNEAKYV------------ASCLDDIKTEL--------
------------------------RQENASIKANAVAKLA-YLE-------------ML-
---GYD-IS-----WA---AFNIIEVM-SSS-----KFTYKRIG--YLAASQS-------
--------------F----------H--EGL-----------------------------
------------------------------------------DILMLTTNMI--------
-RKDLC--------SMNMYD----------------------------------------
SGV---------------------------------------------------------
-------A------LAGFSCF--V---TPDL-A--RDLANDVMSLL--------------
---------------------------------------VSTKP----------------
-------------------------------------------------YIRK----RSI
LLM-YKIFLK--------------------------------------------------
------------FP---E--------------ALRPAF----------------------
------------------------------------------------------------
-------------------------------------------PRLRE-KLE-DP-----
------------EPGV---------------------------QSAA-------------
-------------------------------------VNVICEL-----ARKNPKNYLS-
--------------------------------------LAP--------LFFKLMTS---
----------------------------------STNNWM--------------------
------------------------------------------------------------
---------LIKIIK------------LFGALC------------P--------------
--------------------L-------------EPRLG---------------------
------------------------------------------------------------
------------------------------------------------------------
--KK-------------------------L-LEP--------------------------
---------------------LTN----------------L-------------------
-------------------------------------------------------IHSTS
AMSLLY-ECIN---------TVIC------------------------------------
VLIDLDSLLGLSDHQPSI-----QLCVSKL------------------------------
------------------RLLL--------------------------------ED-PDQ
NL----------KYL--ALLAMSKIL--------------KTH----PKAV---QS----
------------------------------------------------------------
--------HKDIIIH--C---LD-DKDES-----IR-LRALDLV---VG-MV--------
--SKKNIM-----------DIIK-------KLM--IHID---KADSQN------------
-----------------------------------YRDE---------------------
------------------------------------------------------------
-----------------------------------LLSKII-----MIC-------S-QG
DYQYV-TNFEW--YVDVLIQLTR-----------------IEGTRYGK------------
----------------------------QVAA--QMMDVTI-------------------
-----------------------------------R--VK--------AV----------
------------------------------------------------------------
------------------------------------------------------------
------------------------------------------------------------
-------------------RPYA--V--Q---------CFSLLLD---------------
--NSHLMGSNVQKNGMCEVLY---------------------------------------
--------------AVAW-------LAG--------E--------F--------------
-------------------------------------AQHLP------------------
------------DVNAIMESLLRPK--VTS----LPG-------------HIQAVFVQCI
AKLYASIL----------------------------------VKMEQEEDVDAAIALGER
LAAQLPM-----------------------------------------------------
------------------FVQS-----SDL-----------EVQER-------ASCILQL
------------------------------------------------------------
-----------------------------------------------------------I
KYVLKLQGK---------------------------------------------------
-------GVHCGDEVNLLFDG---------------------------------------
------------------------------------------------------------
---------------------------ELNPVASKAQKKVPVPE----------------
------------------------------------------------------------
-----------------------------GLDLDKWINEPPKETSEEEDNAEDMF-----
--AGVEEQSYKTQVRKEQEP----------------------------------------
----------------------------------------------------------DE
EELEKRRVARQAERESNPHYLRLGETTPSSKKSEISVDDIPVANLDLPVSLKIS------
------------------------------------------------------------
------------------------------------------------------------
------------------------------------------------------------
------------------------------------------------------------
------------------------------------------------------------
-------------------------------------------GLFLKIPNL--------
------------------------------------------------------------
------------------------------------------------------------
------------------------------------------------------------
------------------------------------------------------------
------------------------------------------------------------
------------------------------------------------------------
------------------------------------------------------------
------------------------------------------------------------
------------------------------------------------------------
------------------------------------------------------------
---------------------------------
>Drer3 
------------------------------------------------------------
------------------------------------------------------------
------------------------------------------------------------
------------------------------------------------------------
------------------------------------------------------------
------------------------------------------MALKIVKGSIDRMFDKNL
QDLVRGIRN-----------HKEDEAKYI------------STCIDEIKQEL--------
------------------------KQDNIAVKANAVCKLT-YLQ-------------ML-
---GYD-VS-----WA---AFNIVEVM-SSS-----KFTYKRIG--YLAASQC-------
--------------F----------H--EGT-----------------------------
------------------------------------------DVIMLTTNQI--------
-RKDLS--------SPNQYD----------------------------------------
TGV---------------------------------------------------------
-------A------LTGLSCF--V---TPDL-A--RDLANDIMTLM--------------
---------------------------------------SHTKP----------------
-------------------------------------------------YIRK----KAV
LIM-YKVFLK--------------------------------------------------
------------YP---E--------------SLRPAF----------------------
------------------------------------------------------------
-------------------------------------------PRLKE-KLE-DP-----
------------DPGV---------------------------QSAA-------------
-------------------------------------VNVICEL-----ARRNPKNYLS-
---------------------------------------LA------P-LFFKLMTS---
----------------------------------STNNWV--------------------
------------------------------------------------------------
---------LIKIIK------------LFGALT------------P--------------
--------------------L-------------EPRLG---------------------
------------------------------------------------------------
------------------------------------------------------------
--KK-------------------------L-IEP--------------------------
---------------------LTN----------------LIH-----------------
---------------------------------------------------------STS
AMSLLY-ECVN---------TVIA------------------------------------
--VLISLSSGMPNHSASI-----QLCVQKL------------------------------
------------------RILI--------------------------------ED-SDQ
NL----------KYL--GLLAMSKIL--------------KTH----PKSV---QS----
------------------------------------------------------------
--------HKDLILQ--C---LD-DKDES-----IR-LRALDLL---YG-MV--------
--SKKNLM-----------EIVK-------KLM--LHVD---KAEGTT------------
-----------------------------------YRDE---------------------
------------------------------------------------------------
-----------------------------------LLTKII-----DIC-------S-QS
NYQYI-TNFEW--YISILVELTR-----------------LEGTRHGH------------
----------------------------LIAS--QMLDVAI-------------------
-----------------------------------R--VK--------AI----------
------------------------------------------------------------
------------------------------------------------------------
------------------------------------------------------------
-------------------RAFA--V--A---------QMATLLD---------------
--NAHLLTGNTQRNGICEVLY---------------------------------------
--------------AAAW-------ICG--------E--------F--------------
-------------------------------------AEHLE------------------
------------DPMLTLEAMLRPK--VAT----LPG-------------HIQAVYVQNA
AKLFATVL--------------------------------------QKHEGETDSQAAQE
TSQLLIDR----------------------------------------------------
------------------LPLF-------------VQSANLEVQER-------ASCILQL
-------------------------------------VKYIQKLQQKNVEVAEEVTALFA
GE-----------------------LNPVAPKAQKKV----------------------P
IPEGLDLDA-----------------------------------WINEPPSESESEDEKP
KAVFAKEEPKHSRSRHTEVDE------------KELARRREARKQEQANNPFYIKASPSS
QKVYDAPGVEHIPVVQIDLSVPLKVPGMPMSDQYVKLEEERRQKEKADKKKKEKKKKREK
RGKGRKGDSGPESEEDITPAHHVDIVTEEMPENALPSDDDDKDP--------------ND
PHKALDIDLDKPLADSEKLPVRTHRPEVLKSPAEDRDDNTIPQETK--------KKSSKD
KKEKKKDKEKDRKRSKEDKKKKKKHKDVEEELPESLPEEVVQSEETKEVAVPPTS-----
--ADASDLDFWLSSAPVPPVAQVVTVSSSAAAATVDSSSAAAAESEPEELKDTEPDDTKS
SKHKKKKQKKEKEEKEKKKKKRHHHHHHHHSDAGAEDSVQNGTVEDEEPLPPMSNYSLLA
ENSYIKMVCDIQGNHQDESKVVVSVIFENKSDSFLKSMEFNVLDSLNSKLQRPDGAGP--
------------------------------------------------------------
------------------------------------------------------------
----------------------------------------------------HDGLTVPF
QLPPGVSNEARFVFSVQSIVMPQKLKGTLTFIVKTDESSTHEKLDFK-------------
------------------------------------------------------------
---------------------------------LHFTCTSYLITTPCYSDAYAKLLESGD
LKGSSLRLEGVNMPFHHLLARICFH-------HHFSVVERIDSCASMYSRSIQGHHVCLL
VKSSDQTVSIDA------------------------------------------------
------------------------KCDEPSLL---------------------------G
NVLDEIKQTFSKC-----------------------------------------------
------------------------------------------------------------
------------------------------------------------------------
------------------------------------------------------------
------------------------------------------------------------
------------------------------------------------------------
------------------------------------------------------------
---------------------------------
>Hsap3 
------------------------------------------------------------
------------------------------------------------------------
------------------------------------------------------------
------------------------------------------------------------
------------------------------------------------------------
------------------------------------------MALKMVKGSIDRMFDKNL
QDLVRGIRN-----------HKEDEAKYI------------SQCIDEIKQEL--------
------------------------KQDNIAVKANAVCKLT-YLQ-------------ML-
---GYD-IS-----WA---AFNIIEVM-SAS-----KFTFKRIG--YLAASQS-------
--------------F----------H--EGT-----------------------------
------------------------------------------DVIMLTTNQI--------
-RKDLS--------SPSQYD----------------------------------------
TGV---------------------------------------------------------
-------A------LTGLSCF--V---TPDL-A--RDLANDIMTLM--------------
---------------------------------------SHTKP----------------
-------------------------------------------------YIRK----KAV
LIM-YKVFLK--------------------------------------------------
------------YP---E--------------SLRPAF----------------------
------------------------------------------------------------
-------------------------------------------PRLKE-KLE-DP-----
------------DPGV---------------------------QSAA-------------
-------------------------------------VNVICEL-----ARRNPKNYLS-
---------------------------------------LA------P-LFFKLMTS---
----------------------------------STNNWV--------------------
------------------------------------------------------------
---------LIKIIK------------LFGALT------------P--------------
--------------------L-------------EPRLG---------------------
------------------------------------------------------------
------------------------------------------------------------
--KK-------------------------L-IEP--------------------------
---------------------LTN----------------LIH-----------------
---------------------------------------------------------STS
AMSLLY-ECVN---------TVIA------------------------------------
--VLISLSSGMPNHSASI-----QLCVQKL------------------------------
------------------RILI--------------------------------ED-SDQ
NL----------KYL--GLLAMSKIL--------------KTH----PKSV---QS----
------------------------------------------------------------
--------HKDLILQ--C---LD-DKDES-----IR-LRALDLL---YG-MV--------
--SKKNLM-----------EIVK-------KLM--THVD---KAEGTT------------
-----------------------------------YRDE---------------------
------------------------------------------------------------
-----------------------------------LLTKII-----DIC-------S-QS
NYQYI-TNFEW--YISILVELTR-----------------LEGTRHGH------------
----------------------------LIAA--QMLDVAI-------------------
-----------------------------------R--VK--------AI----------
------------------------------------------------------------
------------------------------------------------------------
------------------------------------------------------------
-------------------RKFA--V--S---------QMSALLD---------------
--SAHLLASSTQRNGICEVLY---------------------------------------
--------------AAAW-------ICG--------E--------F--------------
-------------------------------------SEHLQ------------------
------------EPHHTLEAMLRPR--VTT----LPG-------------HIQAVYVQNV
VKLYASIL--------------------------------------QQKEQAGEAEGAQA
VTQLMVDR----------------------------------------------------
------------------LPQF-------------VQSADLEVQER-------ASCILQL
-------------------------------------VKHIQKLQAKDVPVAEEVSALFA
GE-----------------------LNPVAPKAQKKV----------------------P
VPEGLDLDA-------------------------------------WINEPLSDSESEDE
RPRAVFHEEEQRRPKHRPSEA--------DEEELARRREARKQEQANNPFYIKSSPSPQK
RYQDTPGVEHIPVVQIDLSVPLKVPGLPMSDQYVKLEEERRHRQKLEKDKRRKKRKEKEK
KGKRRHSSLPTESDEDIAPAQQVDIVTEEMPENALPSDEDDKDP----NDPYRALDIDLD
KPLADSEKLPIQKHRNTETSKSPEKDVPMVEKKSKKPKKKEKKHKE--------KERDKE
KKKEKEKKKSPKPKKKKHRKEKEERTKGKKKSKKQPPGSEEAAGEPVQNGAPEEE-----
--QLPPESSYSLLAENSYVKMTCDIRG---------------------------------
---------------------------------------------SLQEDSQVTVAIVLE
NRSSSILKGMELSVLDSLNARMARPQGSSVHDGVPVPFQLPPGVSNEAQYVFTIQSIV--
------------------------------------------------------------
------------------------------------------------------------
------------------------------------------------------------
--------MAQKLKGTLSFIAK------------NDEGATHEKLDFR-------------
------------------------------------------------------------
-------------------------------------LHFSCSSYLITTPCYSDAFAKLL
ESGD----LSMSSIKVDGIRMSFQN-------LLAKICFHHHFSVVERVDSCASMYSRSI
QGHHVCLLVKKV------------------------------------------------
-----------------------------------------------------------R
TLSQSTGSAVTPRY----------------------------------------------
------------------------------------------------------------
------------------------------------------------------------
------------------------------------------------------------
------------------------------------------------------------
------------------------------------------------------------
------------------------------------------------------------
---------------------------------
>Tvag4 
------------------------------------------------------------
------------------------------------------------------------
------------------------------------------------------------
------------------------------------------------------------
------------------------------------------------------------
---------------------------------------------MFSQGVQKIKLSKSF
HDICVNIGECK---------SREAEEQIV------------GQWMQDVKKTL--------
----------------------SKSKIGLSDLYENVISLV-HLT-------------LL-
---GYD-TS-----FG---QIQAVNLT-QDS-----QMMTKALG--YLACSAL-------
--------------F----------D--SKS-----------------------------
------------------------------------------DLIVLIVNST--------
-QRDLS--------SGHPTS----------------------------------------
MAL---------------------------------------------------------
-------A------LTAIAQL--V---TPEL-I--QPVIGFVGQCL--------------
---------------------------------------NHTVP----------------
-------------------------------------------------IIRQ----KAV
MCV-HSFIEK--------------------------------------------------
------------DP---T--------------CVVDFF----------------------
------------------------------------------------------------
-------------------------------------------PDLCR-LLS-DT-----
------------DLSI---------------------------VNAV-------------
-------------------------------------VTTFTTL-----LDNKLNIRQI-
-------------------------------------CELV------P-DLVRTAQQ---
-----ILTSNTKIE-----------FVH----QKVNAPFI--------------------
------------------------------------------------------------
---------LVNIYR------------LMQKIA------------A--------------
--------------------N-------------SEGIS---------------------
------------------------------------------------------------
------------------------------------------------------------
--EQ-------------------------I-EPL--------------------------
---------------------ITQ----------------SLQTGT--------------
-------------------------------------------------------LESPA
SASILY-EAIR---------TAIC------------------------------------
-----------LELTEIP------QLKGAI------------------------------
------------------SLFM--------------------------------SS-REQ
NY----------KYI--GLSLLSSI----------------------PDFA---TE----
------------------------------------------------------------
--------FQGIIID--C---LE-HPDPS-----IR-LITLNLL---HA-MA--------
--SPDNSQ-----------IIVV-------NML--KFLQ--KTK-NET------------
-----------------------------------IRRD---------------------
------------------------------------------------------------
-----------------------------------LSDRIT-----DIA-------S-K-
---YS-PSPIW--FAKTMEQLFS-----------------IGG--DLV------------
--------RP------------------EVAF--QVMKIID-------------------
-----------------------------------D-ECDE-------EM----------
------------------------------------------------------------
------------------------------------------------------------
------------------------------------------------------------
-------------------RRSI--V------------NLYLDVA---------------
---------QSARRLSDVFVT---------------------------------------
--------------VIAH-------VIG--------N--------Y--------------
-------------------------------------AELSDEY----------------
------------DLSFIILLLCDLA--DGY----DNP---------------REWVLNAI
LK-LLPKI----------------------------------------------EEVPQE
VLDVFE-N----------------------------------------------------
------------------YKQS------RS-----I-----IVQNI-------CYEALQL
--------------------------------------------LNFR---------ESL
NI-----------------------ILTMNV----------------------------E
EDPTLSFLD-------------------------------------------DFVNDAIA
KGGKQYIPIDDRDTDVIVSNK------------PTLIYTAYPQNTSVYSSEGVSGSGPVA
APPEEDNTSLNTAGVAA-------------------------------------------
-----------------------VWGQDGLVTEQPEEEARPAVL--------------PD
GMYAADSSSSSSPSKKPSMFAKLSIAGKKAQNNQDEKKEKLAASIF--------KGVKPI
AKKPKQVQQQQQQQQVE-------------QPVSQ-PAELTPEQLQMIETATQEL-----
--QTPPPQQIAEFSQSGISPQPVYSDETIK------------------------------
---------------------------------------------VISCASNGKILLAAM
NATSNPIVDFKLSIDGPEVLNKDVVSQPQTIN-CIPPQNAVTMLATYSFPKTMKGFPQ--
------------------------------------------------------------
------------------------------------------------------------
------------------------------------------------------------
---------FKFAANIEYNGKK------------INVPLPANLLTFI-------------
------------------------------------------------------------
-------------------------------------APQQSTTAEFGAAWKSGGSEIVY
TIPR----SEGLTIDEVSRLMNLAI-------GVKTVQRIGQEEIFMGILVSTPFKILIH
VKFGNQKVDFKV------------------------------------------------
------------------------LTKAQPLT---------------------------A
SIVNDLKTVFA-------------------------------------------------
------------------------------------------------------------
------------------------------------------------------------
------------------------------------------------------------
------------------------------------------------------------
------------------------------------------------------------
------------------------------------------------------------
---------------------------------
>Tbru4 
------------------------------------------------------------
------------------------------------------------------------
------------------------------------------------------------
------------------------------------------------------------
------------------------------------------------------------
-------------------------------------------MSKLYKAQTEMVHTWEF
TAFIRAVGEAR---------SKQEEDEII------------QRDLGNLRKSF--------
----------------------ETAHVEDWLLKEYVVRVL-YAE-------------ML-
---GHP-AK-----FA---HIHCVNLS-ASP-----DLLVKRTG--YLGTWLT-------
--------------I----------A--PQE-----------------------------
------------------------------------------DIMILIVSNL--------
-LRDMN--------SCNFLH----------------------------------------
TAA---------------------------------------------------------
-------A------LTAASKV--V---RRDL-I--CAIKPEVVKLL--------------
---------------------------------------DHSAP----------------
-------------------------------------------------LVRK----KAV
IAL-HALYRN--------------------------------------------------
------------TA---D---------------LIDYK----------------------
------------------------------------------------------------
-------------------------------------------NFFLR-ALG-DP-----
------------NPAV---------------------------EAAA-------------
-------------------------------------LSPLLDI-----VQTNPELCRD-
--------------------------------------LTE--------TFIKVLEK---
-----VVSRRLSGD-----------YEY----QRVPGPWF--------------------
------------------------------------------------------------
---------QIQVMR------------ILAALV------------C--------------
--------------------D-------------SRELA---------------------
------------------------------------------------------------
------------------------------------------------------------
--AK-------------------------C-EYV--------------------------
---------------------LTE----------------VITRAD--------------
-------------------------------------------------------TGSTI
GYAVAC-EAIS---------LITR------------------------------------
----------IPTIPSLI-----ELSVETT------------------------------
------------------AKMF--------------------------------AT-RNV
NL----------RYT--AIQALSNLA--------------CIN----TDYL---RR----
------------------------------------------------------------
--------HQEDILE--C---LG-DGDEM-----IR-RKTTFLL---LS-MC--------
--NEGNVD-----------IIVK-------KLI--KYLN--SQ--IDK------------
---Y-------------------------------VLQE---------------------
------------------------------------------------------------
-----------------------------------LTQSIC-----RTV-------E-R-
---FS-MRRLW--YISTMNRLLL-----------------CAA--EHV------------
--------PY------------------SSIQ--GMLKLIV-------------------
-----------------------------------E-GGESGD-----EA----------
------------------------------------------------------------
------------------------------------------------------------
------------------------------------------------------------
-------------------SDVAFRL--R---------CVEDYFG---------------
------LISCSQKKMPDALCR---------------------------------------
--------------VAAW-------VVG--------E--------Y--------------
-------------------------------------GFLATAI----------------
------------NRRLMVDGLCDLF--ART----DSG-------------DARDWIIMAV
MK-IVASD----------------------------------------------GVVPEN
VKELIE-R----------------------------------------------------
------------------FKDS------RI-----A-----TTQQR-------CYEFSRL
--------------------------------------------TQMLP---------LM
KR-----------------------SLPLD-----------------------------R
CCEEVDIEE--------------------------------------TLSFLNPFVQKAL
LGGAKPYEKRPVCREVRMEIP------------LCIE-----------------KYETPQ
LKTSEASLTCEVCD----------------------------------------------
-----------------------TEAKPPELAIRPSTRRWGAKT--------------GN
AAAMVNTGLAPDSHMREVGGGERITLSAQVARTGATLDEPCGVFGP--------QCDQSL
PATPPTLGTKCSKNKKLLEDIFDASVQLKKYPHVA-QQVPDLFEAVEVENKKNLA-----
--GENGSALSVHMEHVREERAVGITLFIV-------------------------------
---------------------------------------------GNVTVNDLVVNVLPP
SNCTLHVTSHSVQSAKLTGSTTITM-ETLKVN-QSLEVVMQLLLTGFPNDMHVRVKVV--
------------------------------------------------------------
------------------------------------------------------------
------------------------------------------------------------
----------YRRSEPFDMID-------------VGKSESKTATMTLQVGDFLRP-----
------------------------------------------------------------
-------------------------------------ASSMTTDTFGEMWLKYIGEYKTT
LHGT----AALTLESISQLLMERAS-------LRVVEMIGNELIVAAVLPGTDQLLLGHV
VLVDHHCANATF------------------------------------------------
------------------------RAQDKRLA---------------------------E
FVVRSLDSAIPLS-----------------------------------------------
------------------------------------------------------------
------------------------------------------------------------
------------------------------------------------------------
------------------------------------------------------------
------------------------------------------------------------
------------------------------------------------------------
---------------------------------
>Ddis4 
------------------------------------------------------------
------------------------------------------------------------
------------------------------------------------------------
------------------------------------------------------------
------------------------------------------------------------
--------------------------MNSSALNLIQFLESSKIQVPGGLKSVKGILDFDF
YDLVKNIGEST---------SREEEVHII------------QNEIIKLKSCF--------
-----------------------SKEQSKDKKRECLIRMI-YCH-------------ML-
---GYD-VP-----FG---HIQALNMT-QDS-----EILNKRTG--YLTLSLC-------
--------------L----------P----E-----------------------------
----------------------------------------RHELLIMAVNSI--------
-LKGLN--------SSNYLE----------------------------------------
VCS---------------------------------------------------------
-------A------LTAMCKL--I---DNDT-I--PAFLQKVLQLL--------------
---------------------------------------NHQKP----------------
-------------------------------------------------IVRK----KSV
TVL-HRFYRL--------------------------------------------------
------------VGDSFL--------------DDDQII----------------------
------------------------------------------------------------
-------------------------------------------DKLRQ-SLC-DR-----
------------DPSV---------------------------MSAS-------------
-------------------------------------ICIFLDI-----SEKHSTLKDN-
---NNQINNNNNNNNSNQIKKKNNEEINRSKNLISMLKELV------P-SFVGILKQ---
-----VAEGRLPNS-----------YIY----HGIHHPWL--------------------
------------------------------------------------------------
[truncated: 391,551 more chars]
