# Supplementary material for: Characterization of TSET, an ancient and widespread membrane trafficking complex
Source: eLife. 2014 May 27;3:e02866. doi: 10.7554/eLife.02866 (PMC4031984; doi:10.7554/eLife.02866)
Supplement: Supplementary file 1. — Untrimmed, masked alignments used in phylogenetic analysis (Figure 4A, and Supplemental Figures. Masks indicated regions of sequences retained for phylogenetic analysis. Text files containing aligned sequences are in FASTA format. Alignment for the concatenated tree is composed of the trimmed TPLATE.R2, TSAUCER.R2, TCUP.R2, and TSPOON.R2 alignments. [file elife-02866-supp1.zip › Supplementary_File_1/TSAUCER.R4.mask.afa]

>MASK 
------------------------------------------------------------
------------------------------------------------------------
------------------------------------------------------------
------------------------------------------------------------
------------------------------------------------------------
------------------------------------------------------------
-----IIIIIII--------IIIIII----------II------------IIIIIIIIII
I-----------------------------------------------IIII--------
--------------I----II-IIIII-----------IIIIIIII-II-----------
-------------------IIIII------------IIII--IIIIIIII----------
------------------------------------------------------------
-------------------------------------IIIIIIIIII-------------
------------------------------------------------------------
------------------------------------IIIII------------IIIIIII
III---------------------------------------------------------
-----------------------------------------------IIIII-III----
----------------------------------------------------------II
--------------II--III---------------------------------------
------------------------------------------------------------
-----------------IIIII-III------------------------IIII--IIII
I--------------------------------------------------IIIIIII--
-------------------IIIIIII-----------------II---III------I-I
IIIIIII-------------------------------------IIIIII----------
------------------------------------------------------------
-------------------IIIIII------------IIIIIII----------------
------------------IIIIII------------------------------------
------------------------------------------------------------
-----------------------------------------------II-----------
--------------IIII------------------------------------------
-----III----------------------------------------------------
------------------------------------------------------------
---------------------------------------IIII-IIII---IIII-----
-----------------------------------------------III-----IIII-
------------------------------------------------------------
------------------------II-IIIII----------III---------------
------------------------------------------------------------
-----------------------------------------IIIIIIII---II-IIIII
--IIIIIIIIIII-II----------------------------------III-------
----------------------------------------------IIII----------
------------------------------------------------------------
------------------------------------------------------------
------------------------------------------------------------
--------III---------------------------IIII--IIIIIII---------
------------------------------------------------------------
------------------------------------------------------------
------------------------------------------------------------
------------------------------------------------------------
----------------------------IIII-------------IIIIIII--------
------------------------------------------------------------
---------------------IIII-------III--------II---------------
------------------------------------------------------------
------------------------------------------------------------
------------------------------------------------------------
------------------------------------------------------------
------------------------------------------------------------
------------------------------------------------------------
------------------------------------------------------------
-------------------------------------II---------------------
------------------------------------------------------------
------------------------------------------------------------
------------------------------------------------------------
------------------------------------------------------------
------------------------------------------------------------
------------------------------------------------------------
------------------------------------------------------------
------------------------------------------------------------
------------------------------------------------------------
------------------------------------------------------------
------------------------------------------------------------
------------------------------------------------------------
------------------------------------------------------------
------------------------------------------------------------
------------------------------------------------------------
------------------------------------------------------------
------------------------------------------------------------
------------------------------------------------------------
------------------------------------------------------------
------------------------------------------------------------
------------------------------------------------------------
------------------------------------------------------------
------------------------------------------------------------
------------------------------------------------------------
------------------------------------------------------------
------------------------------------------------------------
---------------------------------
>AcanTSAUCE 5074 bp
R-----------------------------------------------------------
------------------------------------------------------------
------------------------------------------------------------
------------------------------------------------------------
------------------------------------------------------------
--------------------------------------------METASALAPPSGGSLS
SVTSGILAAGQQLC----HNLYLQSKQ------------------------PMAYHQIEA
AL------------------------------IEQTSKGKKASTAKV--VEALRG-----
---------------L----SFYTPDEQ-----------LIDVLLNV-LA----------
--------------------QHEDR------------KIAGAVYHFLSSAP---------
------------------------------------------------------------
--------------------------------------Q--QLRSDGL------------
------------------------------------------------------------
-------------------------------------TNEAK-----H---T--SVGRRA
LALR-----------TLATLAPS--DNKTIDDFLVDAISNVV------------------
----------LKEEEVDPQKTSRRTFRRHKTETSETERPLDQAGALLAARYRF-GNT---
-----------------------------------------------------------R
P-------------------LIP-------------------------------------
------------------------------------------------------------
------------------VAIRG-MFC------------------------DDPV--GAR
HA--------------------------------------------------IALCLQL-
--------------------AALYPVE-------------VAEGVK---DFL------PQ
NVMRTPRP----------AVITATSFPGD-------------RPNLSDTFA---------
------------------------------------------------------------
--------------------RALFVR------------VCGRLAQSTE------------
-------------------VSKDVG-----------------------------------
------------------------------------------------------------
------------------------------------------------EA----------
---------------FFQA-----------------------------------------
------LCQ---------------------------------------------------
-------------------------------------------SVADLNE----------
----------------------------------------RVAF-EAVA---ALCA----
---------------------------------FPWSRIS--------AAC-----VLPI
------------------------------------------------------------
-------------------------AD----------------EY------GYKPSGKLP
------------------------L-----------------------------------
------------------------------------------AQAVVTRI---VQALSDP
T-----RSAVALHA-AC-----------------------RTA--------RLF------
------------------------------------------------------------
------------------------------------------------------------
-----------------------------------------------ARARIINSSS---
---------------------HV-RDADGTLDVMCRSLLALLPQ----------------
---------ANN---------------------------NSAS--SSTSSVE--------
------------------------------------------------------------
------------------------------------------------------------
------------------------------------------------------------
------------------------------------------------------------
-----------------------------------TG---------RIYIEME-------
--------------------------VMR-------------------------------
----------------------ALVW-------L----------TF--------------
-------------------------------------PHHNT------------------
--------------HTYANAFGHHI-----RA----------------------------
-------------------------N---------------------IFSSAQLADLFKE
LHERV-------------------------------------------------------
--EASPDMIKFATK----------------------------------------------
--------------------------------------------L--------------A
YVWYSN------------------------------------------------------
--------------------------------------VP--------------------
------------------------------------------------------------
---EKTNADSITALWATI---------------------------------------LKL
DEEFDARGRRQGEEEEESREN---------------------------------------
------------------------------------------------------------
----GDGGEDEFED----------------------------------------------
-----------------------------------------------------YRYSEGD
QPTKAKALREVLLKHVFKM-----------LDCQHKASQSTPDTKRIRDVV---------
-------------WRLRTRFYH--------------------------------------
-------------------------------------FLAENAQFLSAWDSESDVEESAA
LKAILLRLEAAAVSGSWET-RIVAAEGVAKLAFR---LPALRSQVGHLFTSAEST-----
------------------------------------------------------------
------------------------------------------------------------
------------------------------------------------------------
-------------------------------SSSSSSAKTATSSSSSSVP----------
------------------------------------------------------------
---------------------------------GALLLRSPPVVPWVASPAVHLMELSAG
LQDRGVSFLSLPLE----------------------------------------------
-ERRSAAEISAKV-----------------------------------------------
------------------------------------------------------------
KSQMNLFGQLLAD-----------------------------------------------
------------------------------------------------------------
------------------------------------------------------------
------------------------------------------------------------
------------------------------------------------------------
------------------------------------------------------------
------------------------------------------------------------
----------------------------------
>PpalTSAUCE 5074 bp
R-----------------------------------------------------------
------------------------------------------------------------
------------------------------------------------------------
------------------------------------------------------------
------------------------------------------------------------
-------------------------------------------------MSDHHHHSNGS
G-----LSDKDLFET---RCLSQYLQS----------KI------------PTNYDSLKQ
SL---------------------------------RDATDKKNSSKI--QTSLQN-----
---------------L----TYYKVEKD-----------ILDTLLSI-IS----------
--------------------MTDDK------------KILKLAYYFLVEIS---------
------------------------------------------------------------
--------------------------------------AYRTQINNSA------------
------------------------------------------------------------
----------------------------EIKNMITIFTKEMN-----H---K--DISRKV
VSLK-----------TTAMLAPN---DSLVDSNIMEVISGIL------------------
-----------RKVGEDPDKVQKKKGFFSKVSDLGRERALLQYACFV-ACRNR-FKN---
-----------------------------------------------------------N
P------------------SLFM-------------------------------------
------------------------------------------------------------
------------------PIVEG-IKC------------------------TDQV--GAR
HA--------------------------------------------------VQLTLDY-
--------------------AKENVST-----------------VA---ATI------K-
RFLPLLKA-----------------------------NKGKEAVALIDPFA---------
------------------------------------------------------------
--------------------RRSFIA------------LCGLIAKQ--------------
-------------------SSPADS-----------------------------------
------------------------------------------------------------
------------------------------------------------KD----------
---------------FFQN-----------------------------------------
------ICQ---------------------------------------------------
-------------------------------------------SVMDSHT----------
----------------------------------------AVWC-CAIN---TLCK----
---------------------------------FPWKTLE--------SGT-----IEPI
------------------------------------------------ST----------
-------------------------TD-NDTPS----------YYD-----PIGNVTPLL
-------------VGISNRI----------------------------------------
------------------------------------------KTGFAVHI------SSHA
T----QQSVPFTHM-AC----------------------------------KLI------
--NSL-----SQSY---------------------------------VKHQ---------
------------------------------------------------------------
------------------------------------------------------------
---------------------YP-----------------KDAA-QN-------------
---------PQV---------------------------GVWTELEKSDPKM--------
----------------------------------------------------------PV
------------------------------------------------------------
------------------------------------------------------------
------------------------------------------------------------
-----------------------------HPFAGLTA---------AVTSLLQ-------
----------------ISPNISIRVQALR-------------------------------
----------------------ALVW-------LCP------------------------
-------------------------------------SSLCPAA----------------
--------------RAFFDIFKAQL-----------------------------------
-------------------------------YEP-------------GHPILLFRELFGE
LYKRI-------------------------------------------------------
---VETPILSPFLL----------------------------------------------
-----------------------------------------------QL----------V
YDWIDI------------------------------------------------------
--------------------------------------VP--------------------
------------------------------------------------------------
---HKVDTSLVRQIWETI---------------------------------------LNF
GLEGRERVLQNCFSVMDRSIH---------------------------------------
------------------------------------------------------------
----PDFRVVSLEI----------------------------------------------
------------------------------------------------------------
------------------------------------------------------------
-------------LKDIVFFLGD-------------------------------------
-------------------------------------YANVITYENQNNSTTLAVTDNQA
LNSIILRLEQYAIFHPWQI-RMTAIDALAKIAFL---SSSAVR---IHIYHFLTT-----
------------------------------------------------------------
------------------------------------------------------------
------------------------------------------------------------
-------------------------------SPNDSHGWTSVKSNNSTIINIIDQL----
------------------------------------------------------------
---------------------------------LTLRSKWLPLLKTINPTQKKELINDHN
SLTLQIGMFFDSPP----------------------------------------------
TDYYPIGIETKQLVI---------------------------------------------
------------------------------------------------------------
------------------------------------------------------------
------------------------------------------------------------
------------------------------------------------------------
------------------------------------------------------------
------------------------------------------------------------
------------------------------------------------------------
------------------------------------------------------------
----------------------------------
>DdisTSAUCE 5074 bp
R-----------------------------------------------------------
------------------------------------------------------------
------------------------------------------------------------
------------------------------------------------------------
------------------------------------------------------------
--------------------------------------MSELSESGSYNSYNSLSAGSPL
PLQE--IFNGAET-----KCQSHYLQS----------RI------------NTNYEQVKQ
QL---------------------------------KESAEKKNSSKI--YSSLQH-----
---------------L----TYYKVEKD-----------LLETILRI-ID----------
--------------------ITDDK------------KTLRLAYYFLGEIS---------
------------------------------------------------------------
--------------------------------------QFKHLINNST------------
------------------------------------------------------------
----------------------------EIKNITTIFNKEMQ-----H---K--DISRKV
VSLK-----------TTASVAPN---DVLIDANILDVISGIL------------------
----------RKVGEDPDKTQKKKGFFTRATTDLGRERSLLQYSCFV-ACRNR-YKN---
-----------------------------------------------------------N
P------------------SLFM-------------------------------------
------------------------------------------------------------
------------------PIVEG-IKC------------------------VDPV--GAR
HA--------------------------------------------------VSLTLNY-
--------------------ALENPST-----------------VA---ATT------K-
RFIPLLKA-----------------------------NKGKEAVYLVDPFA---------
------------------------------------------------------------
--------------------RRNFIK------------LCGHLAA---------------
-------------------TPSPIGNVITMEN----------------------------
------------------------------------------------------------
------------------------------------------------KD----------
---------------FFQS-----------------------------------------
------LCQ---------------------------------------------------
-------------------------------------------SVMDAHL----------
----------------------------------------SVAF-YAIN---VLSR----
---------------------------------FSWPTLE--------SAH-----IDAI
---------------------------------------------QFDSELP--------
----------------------------HFESL----------AFQTSLIVGICNKMRIG
FNTYSIGAYSNYSMQHGHHH----LHHYHQGGSGTVGGSVPSSSSSSSS-----------
------------------------------------------SSNITTSA---LSSGSSS
NSSLSSQQLLLVQQ-QQQQLLHQQSNPFL-----------HLAC-------KLI------
--SVL--SQSYVKY---------------S-----------------YPKD---------
------------------------------------------------------------
-----------------------------------------------STTQQPIIGD---
---------------------WSFDEKQYQHQSVYPYHH-NLSPFTG-------------
---------LPN---------------------------PISNNNNSSNNTK--------
------------------------------------------DQSTTTTTSTTSSSSNSI
------------------------------------------------------------
------------------------------------------------------------
------------------------------------------------------------
-----------------------------HPFSSLTQ---------LILNLLN-------
----------------ISPSISIRIQALK-------------------------------
----------------------ALVW-------LCP------------------------
-------------------------------------SNLDQS-----------------
--------------KLYLETFRSQL-----RD----------------------------
-------------------------P-----YHP----------------THLFKELFLE
LYKRI-------------------------------------------------------
---IATPILSPMIL----------------------------------------------
-----------------------------------------------EL----------V
YDWIDI------------------------------------------------------
--------------------------------------IP--------------------
------------------------------------------------------------
---SKCDTSLVCEIWKTIV--------------------------------------EFG
KVFANEKLLASIFKILDRIVH---------------------------------------
------------------------------------------------------------
----PDFRVLAMEI----------------------------------------------
------------------------------------------------------------
------------------------------------------------------------
-------------QKDIIKFLGEYSNQITFEQ----------------------------
-------------------------------------PSRFEQCKSRSGSNQQQHLSNMS
LNSIIQRLQQYSIFSPWQI-RLESIDSLAKIAFQ---SSTVVK---VHIYNFLTL-----
------------------------------------------------------------
------------------------------------------------------------
------------------------------------------------------------
-------------------------------LPNESHGWTTVKSNTSIIVNTLDQL----
------------------------------------------------------------
---------------------------------LTCRAKWLPLFKSSDLSQNQIKDLKND
HTNLCLQIGLFFDQ--------------------LSFDYL--------------------
PLGIESKKYLGSK-----------------------------------------------
------------------------------------------------------------
------------------------------------------------------------
------------------------------------------------------------
------------------------------------------------------------
------------------------------------------------------------
------------------------------------------------------------
------------------------------------------------------------
------------------------------------------------------------
----------------------------------
>DpurTSAUCE 5074 bp
R-----------------------------------------------------------
------------------------------------------------------------
------------------------------------------------------------
------------------------------------------------------------
------------------------------------------------------------
----------------------------MESGGNVDNISNGIGGGSNYGSYSAGSPLPLP
NLQD--LFSIDTKC------QSQYLQS----------KI------------STNYDSVKQ
SL---------------------------------KEATEKKNSSKI--YTSLQN-----
---------------L----TYYKIEKD-----------LLETILQI-IN----------
--------------------ITDDK------------KTLRLAYYFLGEIS---------
------------------------------------------------------------
--------------------------------------QYKHLINNSA------------
------------------------------------------------------------
----------------------------EIKNIQTIFNKEMQ-----H---K--DISRKV
VSLK-----------TTALVAPN---DVLVDSNILETISGIL------------------
----------RKVGEDVDKTQKKKGFFSRATSDLGRERSLLQYSCFV-ACRNR-FKN---
-----------------------------------------------------------N
P------------------TLFM-------------------------------------
------------------------------------------------------------
------------------PIVEG-IKC------------------------SDPV--GAR
HS--------------------------------------------------VSLTFDY-
--------------------ALENPST-----------------VS---ATT------K-
RFIPLLKA-----------------------------NKGKEAVYLVDPFA---------
------------------------------------------------------------
--------------------RRNFIK------------LCGHLGT---------------
-------------------TPENKD-----------------------------------
------------------------------------------------------------
------------------------------------------------------------
---------------FFQS-----------------------------------------
------ICQ---------------------------------------------------
-------------------------------------------SVMDSHL----------
----------------------------------------SVSF-WAIS---TLCK----
---------------------------------FSWPTLE--------SAH-----IEAI
------------------------------------------------QYDA--------
-------------------------EMPHYESL----------AFQCSLVVGICNKMKAG
FSIHSAGASSSSSSVIGGSSIGASSSSSSS------------------------------
------------------------------------------SQQQILQQ---QQ-QQQL
QQQQQQQSNPFLHL-AC--------KLIS-----------ALSQ-------SFV------
--KYS------------------------------------------YPKD---------
------------------------------------------------------------
-----------------------------------------------PKTQQPIVGD---
------WSFDEKLFNSQSVYPYH-HNQSPFTGTPVNYL--SANGPTI-------------
---------LQS-------------------SSTQGNTNSVAPTQNNVNLNL--------
-----------------------------------PNGITSANITAASFPTSTSSSSKDT
------------------------------------------------------------
------------------------------------------------------------
------------------------------------------------------------
-----------------------------HPFSSLTP---------LILNLLN-------
----------------ITPSISIRIQALK-------------------------------
----------------------ALVW-------LCP------------------------
-------------------------------------SNLEQS-----------------
--------------KLYLEAFRTQI-----RD----------------------------
-------------------------P-----YHP----------------THLFKELFLE
LYKRI-------------------------------------------------------
---IASPILSPMLL----------------------------------------------
-----------------------------------------------AL----------I
YDWIDI------------------------------------------------------
--------------------------------------IP--------------------
------------------------------------------------------------
---YKTDVNLIVEIWKTI---------------------------------------VDF
GKVAREKLLQSIFKILDRSVH---------------------------------------
------------------------------------------------------------
----PDFRVVSLEI----------------------------------------------
------------------------------------------------------------
------------------------------------------------------------
-------------QKEIIKFLGDFSNTITYENP---------------------------
-------------------------------------YRYESIKQNRSGANQSNSTSNMS
LNSIILRLEEYAIFSPWQI-RMEAVDALAKIAFL---SSTVVK---IHIYNFLNS-----
------------------------------------------------------------
------------------------------------------------------------
------------------------------------------------------------
-------------------------------APNESHGWTCVKSNTSIIINTIDQL----
------------------------------------------------------------
---------------------------------LTLRAKWLPQLKGTSLSTNQIRELKND
HTNLCLQIGLFFDQLS--------------------------------------------
SDYLPLGIESKNL-----------------------------------------------
------------------------------------------------------------
-----IFSK---------------------------------------------------
------------------------------------------------------------
------------------------------------------------------------
------------------------------------------------------------
------------------------------------------------------------
------------------------------------------------------------
------------------------------------------------------------
----------------------------------
>EsilTSAUCE 5074 bp
R-----------------------------------------------------------
------------------------------------------------------------
------------------------------------------------------------
------------------------------------------------------------
------------------------------------------------------------
----------------------------------------------------MPKKRLVP
LLRE--LCIRIGDY-------TVCDGA----------FF------------GALLVILRS
AK---------------------------------EGDWDGKAVRLVHFFVRGMVTV---
-------QGDTEGRVL----GS-HWEGRG----------ISPRQIIDAIECFRQESE---
--------------------HRSSV------------RQIPA-FHTVATLCQ--------
------------------------------------------------------------
-----------------------------------------LASVSGV------------
------------------------------------------------------------
-------------------------------------GGQPS-----P------VEVLRE
TTLT-----------PLRSL------QAQERPERGGKTKGRA------------------
--------------------------------LRQRQEAFEESLQVSAAIFSA-IRR---
-----------------------------------------------------------C
P-----------ALARD--QSIL-------------------------------------
------------------------------------------------------------
------------------PPVLL-GCC------S-----------------ENHL--AAR
HA--------------------------------------------------FAILADL-
--------------------AMKSPDV-------------VSQTLLSKAMLV------P-
TTVGMLQA---------PGGLASAGGEPN------------LADSLACVYY---------
------------------------------------------------------------
---------------------LRAIK------------ALAFAGA---------------
-------------------LDDTMR-----------------------------------
------------------------------------------------------------
------------------------------------------------LD----------
---------------MYRT-----------------------------------------
------MVS---------------------------------------------------
-------------------------------------------SVSDARH----------
----------------------------------------RVAL-EAMQ---CLLD----
----------------HP---------------RAWELLV--------NAQRESRDADIF
------------------------------------------------RRVV--------
------------------------------DRI----------KVCVEEATAPATAAAAA
TAAHDGSTAASRPGSPTELPPAAPADLGHK------------------------------
------------------------------------------KKKKMMRK---KEKGSGG
GAGNGPAGVGASEA-HCNWALAHAACRVC-----------RVVG-------RTF------
--QVA------------------------------------------IRP----------
------------------------------------------------------------
-----------------------------------------------CRTKIELVST---
-------------------AAAAVAAPSWQARLRQQASAESVVA-AG-------------
---------PPA---------------------------RAPRPSTPATASR--------
------------------------------------------KVVE------------EQ
------------------------------------------------------------
------------------------------------------------------------
------------------------------------------------------------
-----------------------------NTAA--IR---------DLCRALQ-------
----------------QHRLLESPHLHVR-------------------------------
----------------------SLAL------------------EA--------------
-------------------------------------MFLLVPDPSPLDPQL--------
--------------RGLWDWLQQRV-----EQ----------------------------
-------------------------C-----PST--------------LPDTVLSELVDT
LLTRV-----------------------------------------------------QC
SATSREEVIPIALA----------------------------------------------
------------------------LTE-----------SFMYQVPSEEMGRCVLRAWCQC
AGYGGR------------------------------------------------------
ARESVLQSVYRILDRSIA--------------------LP--------------------
------------------------------------------------------------
--PDNPRTAFASAANDRA---------------------------------------STG
SVGDRGGAARHVRGMASEDWTRQPISTGGAQGSEDGSQPGRIPPTIVSGGGSSGS-----
------------------------------------------------------------
----SGFATSLNGV----------------------------------------------
---SMILGGDEASRWGNAGGGGAGGDPSETPRLKYLRTKSAATRLKRSAFWFLGEYCCQL
TGAPAESSQNPDQSPPPAE-----------TGGNELLDVWTSPVPSPTKGG---------
-------------TGRLPAGLGDMGAEASAEAHPVVSGMNGATIS---------------
-------------------------------------ILMRLKHAAMFEDFQTRSTCASA
LCKIALRLPDPIRFDAYCF-LQGLADSAALFPLV---PSRQDN---DPGCSGEGL-----
------------------------------------------------------------
------------------------------------------------------------
------------------------------------------------------------
-------------------------------LEGHWREQEALFERIENAGAY--------
------------------------------------------------------------
---------------------------------GIREVVTPVLDYLGCLYSMPDSEETRP
SSSQDGSLPTERTE--------------------VGQRSA--------------------
METKLLGVYRRVL-----------------------------------------------
------------------------------------------------------------
DQHGAAPGP---------------------------------------------------
------------------------------------------------------------
------------------------------------------------------------
------------------------------------------------------------
------------------------------------------------------------
------------------------------------------------------------
------------------------------------------------------------
----------------------------------
>NgruTSAUCE 5074 bp
R-----------------------------------------------------------
------------------------------------------------------------
------------------------------------------------------------
------------------------------------------------------------
------------------------------------------------------------
----------------------------------------------------MPNNKTEE
NLLD--FDDDMLTPVSTHHHQPQAFHQPTASSDMGTPQLQ-----------QPHLASVRG
ES---------------------------FSVSTPTSIPENTNFVQLKKFVEL-------
---------------TS---GNQQHLLEND---------NTKIISPL-IH----------
--------------------TKLLQ------------RKVLD-FLKELDLYM--------
--------------S--ESQ----------------------------------------
--------------------------------------DIKKLNASKI------------
------------------------------------------------------------
-------------------------------------SKVLD---------------EVS
LYFA----------------------TENMVDEKLP------------------------
--------------------------------------YHVSVSLAI-DGDRI-------
-----------------------------------------------------------S
S-------------TMS--TLL--------------------------------------
------------------------------------------------------------
------------------NRLIS-LIG------S-----------------EDKR--IIA
LV--------------------------------------------------HYMLSEI-
-----------------NL-----PRE-----------------VR------------E-
KVLAALKS---------------------------------EFKSTENSCT---------
------------------------------------------------------------
--------------------RAYCIR------------SIDRICR---------------
-------------------SSYPSR-----------------------------------
------------------------------------------------------------
------------------------------------------------KD----------
---------------AAGH-----------------------------------------
------VKD---------------------------------------------------
------------------------------------------------------------
------------------------------------------LF-EMVQ---KVIK----
--------------DLGK---------------ENSFSSK----------------KGFI
------------------------------------------------SKLF--------
-------------------------KD-TDKEE----------KIY-----LLRTCLQIV
-----------KNNINDPVL----------------------------------------
------------------------------------------TKGILENI---IMSSRNK
SADCARDALTVISG-LI------PINPVS----------------------TLF------
--AFS----SSIPH---------------------------------FEAN---------
------------------------------------------------------------
-----------------------------------------------NDKKKASAAK---
------------------NIIYS-KLKELKQDKKTEVL--PTMN----------------
---------AED---------------------------------SFSRFYL--------
------------------------------------------A-----------------
------------------------------------------------------------
------------------------------------------------------------
------------------------------------------------------------
-----------------------------RTCA-------------SVIKPMV-------
--------------------FSSEESETE-------------------------------
----------------------EAAY------------------E---------------
------------------------------------------------------------
--------------QKYVDTLKHLL-----------------------------------
----------------------------------------------HDEDLMIFFETVKQ
VAMRN-------------------------------------------------------
---FKFFLEKDIHQ----------------------------------------------
------------------------EKS---------------LTLDFVVTRI-------C
TSLNKA------------------------------------------------------
--------------------------------------KP--------------------
------------------------------------------------------------
----QIQIHAACRATYYL---------------------------------------MRC
FERFRAIMDADPYSSFSQNTP---------------------------------------
------------------------------------------------------------
------------------------------------------------------------
----------------------------------------------------EMKQANAI
FQKLYKKIDAVLIHDCSFV-----------KFQAFKACIWRLDKVSQV------------
-------------VRRLKMEIKSNVNWMPFHIHELLMT----------------------
-------------------------------------LLEFSKNRPAVFDEFANLCSYIC
IYLSERVDVDLLIALFKQL-IPTKTKDERQIEL----TTRFLN---MVFSILDEC-----
------------------------------------------------------------
------------------------------------------------------------
------------------------------------------------------------
-------------------------------LTGSKESSELAFAILTFLGEYANKIC---
------------------------------------------------------------
---------------------------------DEPSVNEKESTEDSGTVNLSEPKLIYQ
QPDVFDIHNAAMKSIILKLIQN--------------------------------------
TMYNTPQTFRLRV-----------------------------------------------
------------------------------------------------------------
PFIHVTTRVFWSFS----------------------------------------------
------------------------------------------------------------
------------------------------------------------------------
------------------------------------------------------------
------------------------------------------------------------
------------------------------------------------------------
------------------------------------------------------------
----------------------------------
>Bnat5 
------------------------------------------------------------
------------------------------------------------------------
------------------------------------------------------------
------------------------------------------------------------
------------------------------------------------------------
----------------------------MASRRQGATGSGGRKESKRKKLDKKGKQGGTE
LQK-FLFYAVQVF------QSHSTTY------------------------NKEVLHVLRD
L----------------WLVLNEGYFRQAKGKTLPPNPKKYVSPREIEYVEQLLDQ----
--------------LAATLGVLMMNIS------HSLKRHLASADLNHFR-----------
-------------------KHTETAWENPEVERSKLQRIQ--SLAAMILVIIAYDKRLNP
SPSSPTSASLLSSSPLPSSKISK-------------------------------------
-------------------------------------DLAKLLIKAD-------------
------------------------------------------------------------
-------------------------------LAGPSRQKRTGGSFSS---ANVSPVARCI
AIL---PRRLRVSIAFACT--KPGDIQEYVASLTGNLNSSI-------------------
-----------------------------PVSTKSLSASARTSSSSSSSHPF--------
----------------------------------------------------------SP
------------FHIP--SSYSRPSSSSSN------------------------------
------------------------------------------------------------
-----------------DKSLS-FIANSYSADN-----------------RVPLRFIALC
A--------------------------------------------------FGRLSSL--
-----------------QLVSNDRSN--------------GGAYSRGERKGGGDEFGDTK
LGALLQE------------TIEKEEEEE-----------DRKEGIREDWK----------
------------------------------------------------------------
-----------------EKETRQTG------------GRRRLRK----------------
------------------RNQQLQ------------------------------------
------------------------------------------------------------
-----------------------------------------------QRRRLWPMPKA--
--------------LEEL------------------------------------------
-----LEE----------------IMQQTYGNSIQKRSDS--------------------
------------------------------------------RKSWSMM-----------
--------------------------------------TLLSF-PSMSGSATKGS-----
--------YSDPSSMGESGAGTAGQGEHGSTEEVDTVLM--------DTDSVRSSLSKM-
-----------------------------------------------PQKL---------
------------------------RR-FDANL----------KYLRVGMISLNSWLRMVA
QNQRRLIRADNDDGDDDDDDDDWLTKLKE-------------------------------
-----------------------------------------GEGKKLGD---TRQQQQQQ
QQQPARGMVNVAAKMHSKREQGQQKRIQQQREGGGGGGSLTLNQQ-----KVF-------
-RRLSHRFNYKSPISYGNNRAASASSSGPSTGGDKTTFGKNKDPSFYGEK----------
------------------------------------------------------------
----------------------------------------------LANALTIHCI----
---R------------------------IVQLSQGMLKAEMKAATL--------------
--------NKD---------------------------YVWS--SISSPFF---------
-----------------------------------------NAPEAHQRH-------EF-
------------------------------------------------------------
------------------------------------------------------------
------------------------------------------------------------
----------------------------HSAA--VI---------SAIELLS--------
--------------LNCSLAQAKALPLR--------------------------------
---------------------VAL--------QLE--------NL---------------
------------------------------------SHVLTDMLQSPDVERLQIGK----
-----------KGNMILSIIDFFI------------------------------------
------------------------------KHP--------------SSTYNAESLIELY
FKRC------------------------------------------------------LS
SNFMEPILAYSTV-----------------------------------------------
-------------------------------------QFCVKNCETLLKNHLTVFFPLLF
KIFAL------------------------------------FPISYVQEAKVFVRFLAIR
PKIKCEVLNTILD------------------------LP---------------------
-----------------------------------------------------LLAALVQ
YELRLRRQNKLEEWERF---------------------------------------TSKH
SNVCRYMLRDRSSSSSQASIQLPSSSSSTPHAMQRPSSWEVLRCQPPPHSSVAT------
-----------------------------SRTTMGKNVKTRLAAQLR-------------
---PTLLNIYFDC-----------------------------------------------
--------MLQTVTMAECKKMVASIIERVSCWSPQRRRLLAMFEKYPALVVNTKLTLLQS
IKRSAATTSFSQLPQHRQ-----------QQILAIQIIWLIGEYLQTEHTHTE-------
------------FKVVVEYQQVLAQVIDTQMAIHVAICKAN-------------------
------------------------------------DTDGAIRSPRHSGRGKDSGSSNSS
RIAPPRVLMGLLDNRSNSVYGGYDGSSPSYHYQQQHQPHYHSRKDTLSVQRESD------
------------------------------------------------------------
------------------------------------------------------------
------------------------------------------------------------
------------GHNIGGDRKADGISYIQSLSGGEEIATRLIHVSLMALCKLAA------
------------------------------------------------------------
--------------------------------RCVELVPSVRAILIRVLGNRSMLPASVS
LRASQCARLLQQPSIAYSLFKEPFFCSPHLNENTPLTLM--------------------T
NHPDASDFIIPQ------------------------------------------------
---------------------------------------------KNRSFIPSNESNITV
AKDPSPAAPLR-------------------------------------------------
------------------------------------------------------------
------------------------------------------------------------
------------------------------------------------------------
------------------------------------------------------------
------------------------------------------------------------
------------------------------------------------------------
---------------------------------
>Ddis5 
------------------------------------------------------------
------------------------------------------------------------
------------------------------------------------------------
------------------------------------------------------------
------------------------------------------------------------
--------------------------------------------------MQTNVSGAVN
IEE--LLNKIENV------FGKNQKS------------------------LSINSTFIEK
F------------------------------TTLLLDPNTPYKIKLF-TLST--------
--------------L---SKFS----------------KNEHQILYKNF-----------
-------------------KTFDP------------KTLP---LILSLLL----------
-------------STGTDS-----------------------------------------
-------------------------------------QIYISSIPFL-------------
------------------------------------------------------------
------------------------------------VQTIS-----S---Q--DPITRSA
SMP---------SLAISARYHSNSLTNLHIKPIETQLIQFL-------------------
-------------------------------SHASLISDQKQSSIG-FFSKI-GNT----
--------------------------------------------------------SATP
-----------VTELD--GSVS--------------------------------------
------------------------------------------------------------
-----------------IEFFT-VLN------NSTNYT------------EDQT--FNIY
S--------------------------------------------------FSILYTW--
-------------------------------------------LI--------------N
LYKINKQ----------QSLTNTDQQIE-----------QLDQQIEQQLE----------
------------------------------------------------------------
-------------------LIEKQQ----------DQLLQQQQQ----------------
------------------QQQQQQ------------------------------------
------------------------------------------------------------
-----------------------------------------------QQ-----------
--------------QQQQ------------------------------------------
-----QQQ----------------QQQQQQQQQHRT------------------------
------------------------------------------LNQSFQN-----------
---------------------------------------TIVS-YCLR---LIDQ-----
--------------SKL---------------KPIDGSG--------NNN-----SNLN-
-----------------------------------------------GGNS---------
------------------------GNSNSSGG------------------GSMIYNKPI-
---------------------------QQ-------------------------------
-----------------------------------------QSATAIALGIDESGGDDLS
VMALLESIRILDY-LC------LLDS-------------NLIA-------KIFPTVQKAY
QLHLPSSKNTNAT---------------------------------SGHI----------
------------------------------------------------------------
----------------------------------------------LLALLQFFVN----
--------------------HS-HTLVYDPEPLFKVYFQTYLPRTY--------------
--------MNS---------------------------FVSF--ETINFCL---------
-----------------------------------------KNKK------------TL-
------------------------------------------------------------
------------------------------------------------------------
------------------------------------------------------------
----------------------------LKNS-------------NVFNLYF--------
-----------------------PPIFK--------------------------------
---------------------CLAW---FPNSLSG--------EF---------------
------------------------------------SELLPSFISP--------------
-------------NSFIEVFHLLLDLPLLTL-----------------------------
------------------------S-----MESVLVEQRKYASMGIEHNDVGVDTAWSEY
RVLY--------------------------------------------NYLLRNESGVNI
NFWSTTTLPLLQQ-----------------------------------------------
-----------------------------------------FCKKNPVTPRSIG----SC
ELVPL------------------------------------------------LLDIYFE
VLLEYGSLNTFVTL-----------------------LP---------------------
--------------------------------------------------------VIFE
RMEQIFPYEPYQKRIRE---------------------------------------NLMS
HLLSIFKKHSTLIQSEKELILSVISEARMTYKDIVTLSLSFIIGEYCSPYVC--------
------------------------------------------------------------
---PTITSDVYSD-----------------------------------------------
------------------------------------------YHEALELITYEKINTIKM
ESLSNSSQSSLQQSSLIM-----------KQQQQQQQKQQQHQQEQSSSSNNN-------
------------NNDIKNIENNENDNDIEKLNNDKKNNDN--------------------
------------------------------------ENDQNQNFINNYNLNYNLNINILN
NINNFNLNNIIDNDDFEK-LQEQYNINIMLNLI----SSLTK---IASRWPDAT------
------------------------------------------------------------
------------------------------------------------------------
------------------------------------------------------------
------------------------------SRVVLCLMKIIGYQQYFDPQVIQR------
------------------------------------------------------------
--------------------------------ANESISLLKYPSFAAALYSCQQPQNDSF
HSTISSTTIGQTI----------------------------------------------Q
DCNSSLSFLLND------------------------------------------------
-------------------------------------------------------TLNYK
SKNTIHPFILK-------------------------------------------------
------------------------------------------------------------
------------------------------------------------------------
------------------------------------------------------------
------------------------------------------------------------
------------------------------------------------------------
------------------------------------------------------------
---------------------------------
>Dre5 
------------------------------------------------------------
------------------------------------------------------------
------------------------------------------------------------
------------------------------------------------------------
------------------------------------------------------------
-------------------------------------------------------MYAAA
TES--LIKQAREI------KEEELQR----------FC------------GRVYKLLHSK
D---------------------------VIGEAVDSLQRLHLIVSATKYARE--------
--------------L-------PSDL------------LMKLQTLL-RS-----------
-------------------SSCPE-------------QLQ--FLSSSIIR----------
------------------------------------------------------------
-------------------------------------ESFPPSVHSL-------------
------------------------------------------------------------
------------------------------------SSDLS-----Q---D--SRIFSCV
AAV-----------VLAQA--G---GKEDVMPLFHHLMKSF-------------------
-------------------------------ESRLSDGQIPKHALP-ILSSM-ITT----
----------------------------------------------------------YS
------------EILT--DDQV--------------------------------------
------------------------------------------------------------
-----------------NLVSR-KLVDWLRYAS-----------------MQQG--ASMS
S--------------------------------------------------GGFFSAP--
-------------------RTRQPAP-----------------LTEVDGVV------TGD
FFTVLCV---------------------------------GQSYTEDQWM----------
------------------------------------------------------------
-------------------NMYAFS------------MIKSWLL----------------
------------------TYDTEG------------------------------------
------------------------------------------------------------
------------------------------------------------------------
--------------TTNT------------------------------------------
-----ESD----------------------------------------------------
------------------------------------------DRSEVDS-----------
---------------------------------------SVMSMVSAT---SSSS-----
--------------RLL---------------PPKERLR--------EKA-----FEYC-
-----------------------------------------------QRLI---------
------------------------EQ-SDRNI----------EAL---------------
------------KRTDTEL-----------------------------------------
-----------------------------------------QKACIVES---VS-IMDI-
--ICGEDPSYVYR---------AFPCIK----------------------ALY-------
-GRL----NGDFA---------------------------------YART----------
------------------------------------------------------------
----------------------------------------------LLPIAQFYLN----
--------------------HS-ETAAVDSEAVFCQLFGHCPAEQF--------------
--------NEP---------------------------MLAF--EFVQFCL---------
-----------------------------------------LNSS------------VL-
------------------------------------------------------------
------------------------------------------------------------
------------------------------------------------------------
----------------------------QDRV--A----------NYRQSFP--------
------------------------NLLK--------------------------------
---------------------FLAW---NSSGLIA--------EF---------------
------------------------------------VELLPSLV----------------
-----------APDTAIELLHTIL-----DL-----------------------------
------------------------P---------------------------------CL
AAAL--------------------------------------------------------
------------------------------------------------------------
----------------------------------------------DLQQR-------SS
CYQAS----------------------------------------------------DRT
TWDQQGAKVAACLE-----------------------AF---------------------
------------------------------------------------------------
---RQPSYRGLFLYILR---------------------------------------PEAG
TGDTIDRLKELHQILADMAE----------------------------------------
------------------------------------------------------------
---CPRVVQCAQI-----------------------------------------------
-----------------------------------------------VPVLLHVYFNTVT
EKADEKMMNQLLLVLLER-----------CSLLYNIKTFHVEVQRAFSTHLQALCKHHPP
LIVDQ-------SREILEFAGSPTNIYSKEDFYTHVVWVIGEYLS---------------
------------------------------------VSYDPRCRVELITSFFECLEAVLF
EITQVRQSASPPSFSPRL-ITVLMTTLAKLATR---SQDLIPRASLFLSKMRTF------
------------------------------------------------------------
------------------------------------------------------------
------------------------------------------------------------
------------------------------ARSAPVTACYSEEDTEEI------------
------------------------------------------------------------
--------------------------------ITRAHELINLLKLPNVAQFVLAPSAGAD
GPRWHRDTNASLP--------------------QAMRTV--------------------S
GLLHKHSSFLPA------------------------------------------------
------------------------------------------------------------
------------------------------------------------------------
------------------------------------------------------------
------------------------------------------------------------
------------------------------------------------------------
------------------------------------------------------------
------------------------------------------------------------
------------------------------------------------------------
---------------------------------
>Hsap5 
------------------------------------------------------------
------------------------------------------------------------
------------------------------------------------------------
------------------------------------------------------------
------------------------------------------------------------
-------------------------------------------------------MFSAG
AES--LLHQAREI------QDEELKK----------FC------------SRICKLLQAE
D---------------------------LGPDTLDSLQRLFLIISATKYSRR--------
--------------L-----------------------EKTCVDLL-QA-----------
------------------------------------------TLGLPACP----------
------------------------------------------------------------
-------------------------------------EQLQVLCAAI-------------
------------------------------------------------------------
------------------------------------LREMSPSDSLS---LAWDHTQNSR
QLS-----------LVASVLLAQGDRNEEVRAVGQGVLRAL-------------------
-------------------------------ESRQPEGPSLRHLLP-VMAKV-VVL----
----------------------------------------------------------SP
------------GTLQ--EDQA--------------------------------------
------------------------------------------------------------
-----------------TLLSK-RLVDWLRYAS-----------------LQQG--LPHS
G---------------------------------------------------GFFSTP--
-------------------RARQPGP-----------------VTEVDGAV------ATD
FFTVLSS---------------------------------GHRFTDDQWL----------
------------------------------------------------------------
-------------------NVQAFS------------MLRAWLL----------------
------------------HSGPEG------------------------------------
------------------------------------------------------------
-----------------------------------------------PG-----------
--------------TLDT------------------------------------------
------DD----------------------------------------------------
------------------------------------------RSEQEGS-----------
---------------------------------------TLSVISATS---SAGR-----
--------------LLP----------------PRERLR--------EVA-----FEYC-
-----------------------------------------------QRLI---------
---------------------------EQSNR----------RALRKGDSDLQKACLV--
------------------------------------------------------------
-----------------------------------------EAVLVLDV---LC-RQDPS
--FLYRSLSCLKA-LH-GRVRGDPASVR-----------VLL--------PLA-------
-HFF--------------------------------------------------------
------------------------------------------------------------
----------------------------------------------LSHGEAAAVD----
-----------------------------SEAVYQHLFTRIPVEQF--------------
--------HSP---------------------------MLAF--EFIQFCR---------
-----------------------------------------D---------------NL-
------------------------------------------------------------
------------------------------------------------------------
------------------------------------------------------------
----------------------------HLFS-------------GHLSTLR--------
--------------------LSFPNLFK--------------------------------
---------------------FLAW---NSPPLTS--------EF---------------
------------------------------------VALLPALVDA--------------
-------------GTALEMLHALL-----DL-----------------------------
------------------------P--------------------------CLTAVLD-L
QLRS-----------------------------------------------------APA
ASERPLWDTSLRA-----------------------------------------------
-----------------------------------------PSCLEAFRDP---------
QFQGL------------------------------------------------------F
QYLLRPKASGATER-----------------------LA---------------------
------------------------------------------------------------
---PLHQLLQPMAGCAR---------------------------------------VAQC
AQAVPTLLQAFFSAVTQVAD----------------------------------------
------------------------------------------------------------
---GSLINQLALL-----------------------------------------------
--------------------------------------------------LLGRSDSLYP
APGYAAGVHSVLSSQFLA-----------LCTLKPSLVVEL-------------------
------------ARDLLEFLGSVNGLCSRASLVTSVVWAIGEYLS---------------
------------------------------------VTYDRRCTVEQINKFFEALEALLF
EVTQCRPSAALPRCPPQV-VTVLMTTLTKLASR---SQDLIPRASLLLSKMRTL------
------------------------------------------------------------
------------------------------------------------------------
------------------------------------------------------------
------------------------------AHSPATSSTHSEEGAEAI------------
------------------------------------------------------------
--------------------------------RTRATELLTLLKMPSVAQFVLTPSTEVC
SPRYHRDANTALP--------------------LALRTV--------------------S
RLVEREAGLMPG------------------------------------------------
------------------------------------------------------------
------------------------------------------------------------
------------------------------------------------------------
------------------------------------------------------------
------------------------------------------------------------
------------------------------------------------------------
------------------------------------------------------------
------------------------------------------------------------
---------------------------------
>Atha5 
------------------------------------------------------------
------------------------------------------------------------
------------------------------------------------------------
------------------------------------------------------------
------------------------------------------------------------
-------------------------------------------------MSDQEGDWDFY
LRI--LSNSARDS------TDPASDP----------SI------------LQSVKKLHGF
C---------------------------------KMEKSDDLVARI--YPQF--------
-----------------NKVF-----------------HRSVASLS--------------
-------------------QSESG------------ASKGLLLLAILQFF----------
-------------L----------------------------------------------
-------------------------------------DFGDMVLHDS-------------
------------------------------------------------------------
------------------------------------DPSLR------------TFFRSCL
SRE-----------FSDAA--V---AEATCEFLVVNQRKLL-------------------
----------------------------------ASFPNLLPQFFP-LLLKLIAWN----
----------------------------------------------------------WE
-------------KLE--KSFL--------------------------------------
------------------------------------------------------------
-----------------KIFPG-LIS--------------------------PG--SFLP
L--------------------------------------------------FPSIVDL--
---------------------------------------------------------P-I
LVVALEK------------VERSSGSGSRVGGSI-----ASIQKSAAPEM----------
------------------------------------------------------------
-------------------LLALMD-------------EAYTGSTI--------------
------------------GDGGDD------------------------------------
------------------------------------------------------------
-----------------------------------------------SE-----------
--------------SEDN------------------------------------------
------------------------------------------------------------
------------------------------------------NTIDVAD-----------
---------------------------------------PLFL-ELLK------------
--------------------------------DENDGLA---------------------
-----------------------------------------------ERHR---------
------------------------AS-PTLNA------------------ALQAAASGP-
------------------------------------------------------------
-----------------------------------------RSERMKQT---LK------
--IAPRLLDVYFS-VT------LRDAND-----------SLIC-------ALI-------
-PLL--------------------------------------------------------
------------------------------------------------------------
----------------------------------------------MTRNSTMF------
-----------------------PDKIFSHEIRRRLL-------EF--------------
--------VLA---------------------------AFQRSPNFIALLK---------
-------------------------------------------KP------------II-
------------------------------------------------------------
------------------------------------------------------------
------------------------------------------------------------
----------------------------DRLG-------------EAYDDVA--------
----------------------KRELAL--------------------------------
---------------------QLCW-------AIG--------EY---------------
------------------------------------GGGGESHKEAA-------------
-------------RELFESLELLV------------------------------------
------------------------------YEN------------LSSSRLGLRQESGNG
SRRT--------------------------------------------------------
--TQSRLLCFVVT-----------------------------------------------
----------------------------------------------AIAKL-------AT
YHREL-------------------------------------------------------
-------------------------------------LP---------------------
------------------------------------------------------------
------------------------------------------------------------
-RARVALGKVVKSRISDARV----------------------------------------
------------------------------------------------------------
------------------------------------------------------------
------------------------------------------------------------
------------------------------------------------------------
------------WRRAHDYLG---------------------------------------
---------------------------------------------------LMNEPGICW
SVLGPSRVSEKRFPGTVNWSEGGQKMVAHIPFH---------------------------
------------------------------------------------------------
------------------------------------------------------------
------------------------------------------------------------
------------------------------------------------------------
------------------------------------------------------------
---------------------------------------------------ILSEQGGPP
FHDFAFSDIIPKN-----------------------------------------------
------------------------------------------------------------
------------------------------------------------------------
------------------------------------------------------------
------------------------------------------------------------
------------------------------------------------------------
------------------------------------------------------------
------------------------------------------------------------
------------------------------------------------------------
------------------------------------------------------------
---------------------------------
>Ppat5 
------------------------------------------------------------
------------------------------------------------------------
------------------------------------------------------------
------------------------------------------------------------
------------------------------------------------------------
---------------------------------------------MAEGGNGDDRNWSMW
LRL--LSHSVRDT----AGSASADDT----------TV------------LQAVKNLHQL
C--------------------------------GKGERNCDLVGRV--YPHL--------
--------------------------------------VKIFNRCS-AS-----------
-------------------SSSQK------------TSTGLLLLAILQFF----------
-------------L----------------------------------------------
-------------------------------------DFGEIVLHDS-------------
------------------------------------------------------------
------------------------------------DPSLH------------TFFRSCL
SRQ-----------YADPT--V---AAATLKFLNQNKAKLM-------------------
-------------------------------VAHP--SLLPQYYPL-LLKVVAWGS----
----------------------------------------------------------NK
--------------LD--KPFM--------------------------------------
------------------------------------------------------------
-----------------DLLPS-LMG--------------------------VS--SFLT
L--------------------------------------------------FPALLDL--
---------------------------------------------------------P-T
LVLALEN------------LQASSGATPGTTS-------GPSKKSPAPEA----------
------------------------------------------------------------
-------------------------------------LFALMDE----------------
------------------AYTGSS------------------------------------
------------------------------------------------------------
------------------------------------------------------------
--------------IADS------------------------------------------
------RG----------------------------------------------------
------------------------------------------AAETDGH-----------
--------------------------------------------GSAK------------
--------------------------------EETEALF----------------ADLL-
------------------------------------------------------------
------------------------KD-ENEGL--------AERHW-----SFPGMAAAL-
------------------------------------------------------------
-------------------------------------------KALMGS------NPSER
---LQHALELAPS-LL--------------------------R-------IYF-------
-TIA--LRDVNDS---------------------------------LLAA----------
------------------------------------------------------------
----------------------------------------------LLPIIFQRVD----
--------------------AMLPDPKFTAQAQKVLLEFIMAA-FH--------------
--------QSP---------------------------------HLVAVLK---------
-------------------------------------------KP------------LM-
------------------------------------------------------------
------------------------------------------------------------
------------------------------------------------------------
----------------------------DRIG-------------QPHTSSA--------
----------------------KTELAL--------------------------------
---------------------QLCW-------AVG--------EH---------------
------------------------------------GGGGLAYKT---------------
-----------AARELFETLELLLYENLASS-----------------------------
------------------------R-----MKG-------------NTKQKTEDTKGPAV
SQSR--------------------------------------------------------
--LLCSVVTAIAK-----------------------------------------------
-----------------------LAT---------------CHR--ELSPR-------AL
VCLSK-------------------------------------------------------
-------------------------------------VA---------------------
------------------------------------------------------------
---RSQQVLDKSVWRRA-------------------------------------------
------------------------------------------------------------
------------------------------------------------------------
---HDFIGLMHEP-----------------------------------------------
------------------------------------------------------------
------------------------------------------------------------
------------------------------------------------------------
--------------------------------------------------------AMCS
SILGPPTGYPNRSGSVQW-SEGGTKAVASIPFY---------------------------
------------------------------------------------------------
------------------------------------------------------------
------------------------------------------------------------
------------------------------------------------------------
------------------------------------------------------------
---------------------------------------------------ILGEKGGPP
FHDFALSDIIGKAS----------------------------------------------
------------------------------------------------------------
------------------------------------------------------------
------------------------------------------------------------
------------------------------------------------------------
------------------------------------------------------------
------------------------------------------------------------
------------------------------------------------------------
------------------------------------------------------------
------------------------------------------------------------
---------------------------------
>AthaTSAUCE 5074 bp
R-----------------------------------------------------------
------------------------------------------------------------
------------------------------------------------------------
------------------------------------------------------------
---------------------------------------------------MAESSGTTL
MDLISADPTPVPAQSTSSSASSTASQPTSASASSSSHLHHPMSTKTTLGEKKSKRATLMQ
IQND--TISVAKAALNPVKANIMPQRQRQKKKPVSYSQL------------ARSIHELAA
TL---------------------------------DQKSSQKQLVNHV-FPKL-------
---------------A----VYNSVDPS-----------LAPSLLML-NQ----------
--------------------QCEDR------------NVLRYVYYYLARIL---------
-----------------SDT----------------------------------------
----------GMTPGGGIPTPNWDALADIDAGGGVTRADVVPRIVNQL------------
------------------------------------------------------------
-------------------------------------TNEAT-----N---S--EFEFHA
RRLQ-----------ALKALTYSPSGNSELLSKLYEIVFGIL------------------
---------------EKVGDVPHKRKKGVFGTKGGDKESIMRSNLQY-AAMSA-LRR---
-----------------------------------------------------------L
P-----------LDPGN--PLFL-------------------------------------
------------------------------------------------------------
------------------HRAAQGVFF------------------------ADPV--AVR
HS--------------------------------------------------LEILSEL-
--------------------ATRDPYTVAMTLEKLASPTGALQDILHMNDVL------AR
VSLARLCH------------SISRARALDERPDIRSQFNSILYQLLLDPSE---------
------------------------------------------------------------
--------------------RVCYEA------------ILCILGK---------------
-------------------HDNTER-----------------------------------
------------------------------------------------------------
------------------------------------------------HE----------
---------------MDER-----------------------------------------
AAGWYRLTR---------------EILKLPEAPSLSSKDKSNKTKRPQPLIKLVMRRLES
-------------------------------------------SFRSFSR----------
----------------------------------------PVLH-AAAR---VVQE----
---------------MGK---------------SRAAAFAMGLQDIDESVH-----VNAF
------------------------------------------------SDAL--------
-------------------------DD-AETNESSHPEGIRRTSSISAGPGRSDTIASLL
--------------AALMEV----V-----------------------------------
------------------------------------------RTTVACEC---VY-----
---VRAMVIKALIW-MQ------SPDESL----------------------DEL------
--KSIIASELSDPG---------------------------------WPAA---------
------------------------------------------------------------
-----------------------------------------------LVNDVLLTLH---
-----------------ARFKAT-PDMAVILLEIARIFATKVPG-KI-------------
---------DAD---------------------------VLQLLWKTCLVGA--------
------------------------------------------GPDGKHTALEAVTIVLDL
------------------------------------------------------------
------------------------------------------------------------
------------------------------------------------------------
-----------------------------PPPQPGSM---------AGLTSID-------
-----------RVSASDPKSALALQKLVQ-------------------------------
----------------------AAVW-------FLG--------EN--------------
-------------------------------------ANYAASEYAWESAT---------
------------PPGTALMMLDADK-----MV----------------------------
-------------------------A-----AAS--------------SRNPTLAGALTR
LQRCA------------------------------------------------------F
SGSWEVRIVAIQAL----------------------------------------------
--------------------------------------TTIAIRSGEPFRLQ-------I
YEFLYT------------------------------------------------------
---LAEGGVQSQLSE-----------------------MH--------------------
-----------------------------------------------------------L
SNGEDQGASGTGLGVLIT---------------------------------------PML
KVLDEMYVGQDELIKDIRHHDNANKEWKDEELKKLYENHERLLDFVSMFCFI--------
------------------------------------------------------------
----PRAKYLPLGP----------------------------------------------
--------------------------------------ISAKLIDTYRTKHNITASTGST
DPAVVATGISDLIYESTQP-----------APAASNSSGLDDDLVNAWAAN---------
-------------LGDDGLLGNNAPAMSRVNEFIAGVGTDAP------------------
-------------------------------------DVEEENVFSRPSVGYDDMWAKTL
LETSELEEEDARSGSSSPD-SAGSVESSISSHFGGMNYPSLFS---SKPSSQATA-----
------------------------------------------------------------
------------------------------------------------------------
------------------------------------------------------------
--------------------------------KSGGSKYQSTYEGYGSPIREE-------
------------------------------------------------------------
---------------------------------PPPPYSYSEPQSRESFENPVAGSGSRS
YESDDEEPRKSTGTRFGTALYDFTAGGDDELNLTAEEELE--------------------
IEYEVDGWFYVKK-----------------------------------------------
------------------------------------------------------KRPGRD
GKMAGLVPVLYVNQS---------------------------------------------
------------------------------------------------------------
------------------------------------------------------------
------------------------------------------------------------
------------------------------------------------------------
------------------------------------------------------------
------------------------------------------------------------
----------------------------------
>PpatTSAUCE 5074 bp
R-----------------------------------------------------------
------------------------------------------------------------
------------------------------------------------------------
------------------------------------------------------------
------------------------------------------------------------
--------------MAQEPGASLMDLITSDPPPPGNPTFPPLGKPERSSKNVPPRKSNVQ
MTPE--LLSSIKTSVPGKTGLGLPKQK----------K-------------PVSYSHLAR
SL------------------------------QELSTSADQKAAAKQL-VHQV-------
---------------FPKLAVYSSVDPS-----------LAPALLAL-HK----------
--------------------SSEDR------------SVLRYVYYFFARLLAESGAQGVT
SGGGLPTPNWDALADLNLAGGTVVTRA---------------------------------
--------------------------------------EVVPQIIAQL------------
------------------------------------------------------------
-------------------------------------TAEAA-----M---S--DPLLHP
RRIA-----------ALKALSFAPTSSNDVLANLYGIVFGIL------------------
--------------DKVADAGKLKRKKGMFGRQSVDKESALRSNLQY-AALST-LRR---
-----------------------------------------------------------L
P-----------LDSGN--PAFL-------------------------------------
------------------------------------------------------------
------------------HRAVQGIAC------------------------ADPV--GVR
HA--------------------------------------------------LSVVTEL-
--------------------ATKDTTA-------VAMAVGSLQEVLQIHDVL------AR
VYLARLCY------------ILSRAKVLDERPEVRTQFTTILYQLLLDPSE---------
------------------------------------------------------------
--------------------RVCFEA------------VSCILGK---------------
-------------------FDASES-----------------------------------
------------------------------------------------------------
------------------------------------------------------------
---------------LEDR-----------------------------------------
AVGWVLLTT---------------AILKFPEPPSLPAKDSSGAAGKDGATKEGIPPRGPK
DRQAPRPRRPQPLIKLVMRRLEA--------------------ALRSSSR----------
----------------------------------------PVLH-GAVR---IVQE----
---------------LGK---------------SRASAVAIRGYTVDEMAQQDESMINPT
------------------------------------------------ADAM--------
-------------------------KGEDEAGDAEAGHR----RTVSVSAGGKESIASMV
--------------ASLVEG----V-----------------------------------
------------------------------------------RTTTACEC---VY-----
---VRAAAIKALIW-MQ------SPYEPV----------------------EEL------
--KAIVNGELADPN---------------------------------WPSA---------
------------------------------------------------------------
-----------------------------------------------LLNDILLTLH---
-----------------ARFKAT-PEMAVILLDISRLFATKVPG-KI-------------
---------DSD---------------------------VLQLLWKTCLVGS--------
------------------------------------------GPDG--------------
------------------------------------------------------------
------------------------------------------------------------
------------------------------------------------------------
-----------------------------KHNA--LE---------AVTVVLD-----LP
PPQPLQMVGGRATERADPKSAIALQRLVQ-------------------------------
----------------------AAVW-------FLG--------EN--------------
-------------------------------------ANYAAGEYAWESAT---------
------------SPSTALMMLDGDK-----------------------------------
-------------------------M-----VAA------------ASSRNPTLAGAITR
LQRCA------------------------------------------------------I
SGSWEVRIIAAQAL----------------------------------------------
--------------------------------------VTVAIRSGEPYRIQ-------I
YEFMHT------------------------------------------------------
--LAQGRTREKVVGA---------------------------------------------
----------------------------------------------------------EA
TNGEDQGASGTGLSSIIA---------------------------------------PML
RVLDEIYKGQDQFVKDTREHDNAKREWSDDDLKKLYDTHEKLLDLVSLYCFV--------
------------------------------------------------------------
----PRSKYLPLGP----------------------------------------------
---------------------------------------TSAKLINLYRNEHRIDASAGY
NDPAVATGISDLLDYGARG-----------GGVQYPPVNIETGDDLNVTSEWGNNQPG--
-------------VDRVNAFMKGGGTDAPED-----------------------------
-------------------------------------DAEEEEEARPSISYDDMWAKTLL
DGSDSSDDEGGSSGSSSPTSAASSRHGSTRFPGGLFTGGQASRREDPFKYPSTAT-----
------------------------------------------------------------
------------------------------------------------------------
------------------------------------------------------------
-------------------------------SGMKDMSTKSES-----------------
------------------------------------------------------------
---------------------------------PKTSGRKFTTSARNDSMNSDSTTRDSP
RMSFDAGSDDRQEPQFGKALYDFTAGGDEELNLTAGEELE--------------------
IEYEVDGWFMVKK-----------------------------------------------
------------------------------------------------------KRPGRD
GKSQGLVPVLYVS-----------------------------------------------
------------------------------------------------------------
------------------------------------------------------------
------------------------------------------------------------
------------------------------------------------------------
------------------------------------------------------------
------------------------------------------------------------
----------------------------------
>TtraTSAUCE 5074 bp
R-----------------------------------------------------------
------------------------------------------------------------
------------------------------------------------------------
------------------------------------------------------------
------------------------------------------------------------
----------------------------MSRGEDGGLRQTNQYLAGRLPVSANAARFHLL
ELSDALLVESSSPSALASAGGVSVGHS----------HA------------QATLSSAQS
SV------------------------------GGSDAVSSASQ------LGTLGAVPVAG
LG-----LAHGSDHGR----GGGDVDGGGTGEAQGGG--KADRGEMT-AG----------
--------------------GSLAE-----------VDASGADAVAVSAIP---------
-------------IALADDE----------------------------------------
--------------------------------------ALKRLGSSKI------------
------------------------------------------------------------
---------------------------------NAALKGGLM-----YPEIVVETPRFAA
AVVA-----------ALAAV--S---DKKALRALYALLPPLA------------------
--------------------------------------RQLSSMQLLASLIRTAVAE---
---------------------------------------------------------LDA
P------------SLTR--RLWG-------------------------------------
------------------------------------------------------------
------------------IRMTTSVLRSLQRRIE-----------------IADN--ASA
LL--------------------------------------------------ASALDGV-
--------------------APDDAAH-----------------FA---AEL--------
EELVILGA--------------HGGRLPISARSRVSDSMRVLVEGHAPQFL---------
------------------------------------------------------------
---------------------SWLVG------------LVGSLDD---------------
-------------------RSQKKG-----------------------------------
------------------------------------------------------------
------------------------------------------------SR----------
---------------LRHM-----------------------------------------
------FGR---------SSKLEPALLQ--------------------------------
-------------------------------------------AHAFTAL----------
----------------------------------------GLVFPRAIEGYPPLVA----
---------------GLA---------------SDSPDVI--------RAS-----LHAL
------------------------------------------------RPFA--------
-------------------------QS-SPSALLGSMQRFLQGKMLAQPESPGGPLTRRA
-----------LVRLLHPLL----SEVDDP------------------------------
------------------------------------------HMPDVLRTLLVLAADAVP
M--VAVAAVDALVS-LP------QTSLAG--------------T-------KVL------
RPPELPVPTSSSDP---------------------------------LPA----------
------------------------------------------------------------
-----------------------------------------------LRDAVAIVSD---
-------------------AAAAGLSLDSFIVERLALLLATNCR----------------
---------VQQ---------------------------HRVL--RVVEATA--------
------------------------------------------RRLE--------------
------------------------------------------------------------
------------------------------------------------------------
------------------------------------------------------------
-----------------------------SPTA--VS---------ALTSVAA-------
----------RVRALAGSRAAFVSAAALS-------------------------------
----------------------ALVW-------CAP------------------------
-------------------------------------GACEA------------------
--------------RHVVLAFEAAL-----SA----------------------------
-------------------------R---------------------ALSARLLAKVFTS
LASRV-----------------------------------------------------LI
APALAAPALALIAT----------------------------------------------
------------------------WARELP--------ESVDPDMIVNFLRK-------L
IRVGAT------------------------------------------------KAARSE
YKEAALSAVFGMLD------------------------LP--------------------
-------------------------------------------------------RRSGP
RAGAALCRLHAALFWWLGEH-------------------------------------ANY
LIGERQEQTASLDAALLDEAPTATSSPAMRAVVARLEHAVATADREGARLAALAL-----
-------------------------------AKLALRSGDPLRIQVYEFLHMASADPGLR
LYWLLAPVLSLLDE----------------------------------------------
---------------AYSARAELARRLDAAGGFGLSPRDLAWLREQHATLLAKFGGIASL
PTQFYPIGIASARLL---------------GGSTQRRSTTAASAASSDHGA---------
-------------RLSASPDFGVLSLELAPVAQAAPPPQAASR-----------------
-------------------------------------PNSGLAELASAFGNMGAAELASA
FAAPAPAPQPAPLPDLPAPRRPELERLDVESPRRGSVDGGASSLATSIPIDSWPN-----
------------------------------------------------------------
------------------------------------------------------------
------------------------------------------------------------
-------------------------------SRTLDESDSQLLATACNYSSS--------
------------------------------------------------------------
---------------------------------PPSSFCLSDSDGGLSSDNELTPPSSRP
SPSVFAPSPLPDSQ----------------------------------------------
PASQPMGGVVQIG-----------------------------------------------
---------------------------------------------------------HVD
PAFATKFDAAFG------------------------------------------------
------------------------------------------------------------
------------------------------------------------------------
------------------------------------------------------------
------------------------------------------------------------
------------------------------------------------------------
------------------------------------------------------------
----------------------------------
>MpusTSAUCE 5074 bp
R-----------------------------------------------------------
------------------------------------------------------------
------------------------------------------------------------
------------------------------------------------------------
------------------------------------------------------------
--------------------------------------------------MAAPAPVRPP
GPSA--YVSARLGG------VPAPEEL------------------------ERELVDLTA
SD-----------------------------AHKTHKHATKDLL-----ARTLPRVAS--
---------------H----GA-TSTSA-----------IPTLLSLLSPD----------
--------------------GAVSE------------------RYAIRYAY---------
------------------------------------------------------------
--------------------------------------YLVQRACEHY------------
------------------------------------------------------------
-------------------------------------GRALP-----D---ADADAIVTA
LAKD-----------ASERK--G---ARQILATRALSSAARA------------------
--------------------------------GVRGASDAVDSACAA-AIERFAVGK---
-----------------------------------------------------------D
P-----------------------------------------------------------
------------------------------------------------------------
------------------KGGSKKKII------------------------FKGG--AVN
AG--------------------------------------------------ARAALGA-
--------------------KRRILLR-----------------YS---ASQ------P-
----------------------------------------IDLNALPTPVA---------
------------------------------------------------------------
--------------------------------------LATAVTI---------------
-------------------GDPIAA-----------------------------------
------------------------------------------------------------
------------------------------------------------RH----------
---------------ALST-----------------------------------------
------ASA----------------VASAAEPAA--------------------------
-------------------------------------------AHANLAR----------
----------------------------------------ALL--PALN---ATVA----
----------------DV---------------EHWKQAA--------TEY-----KNAV
------------------------------------------------------------
-------------------------DA-DDKNA------------------AAKAKRALG
----------------------------KE------------------------------
------------------------------------------RSGAAVYA------ETPA
T-------AAALAR-LC------GTLRAR-----------ALAE----------------
--RNG---NGNDPD---------------------------------APPD---------
------------------------------------------------------------
-----------------------------------------------ACSRACEIIL---
---------------------AA-------IMKHDGLGGGGGGGGES-------------
---------GGG---------------------------GGGDAKSPSPMKS--------
------------------------------------------PSKASSSSGGGGSSDRPI
------------------------------------------------------------
------------------------------------------------------------
------------------------------------------------------------
-----------------------------PPRA--AL---------AAVEGLC-------
--------------ASNAPRGTDAGAAAR-------------------------------
----------------------AAAW----TAMCRG--------GG--------------
-------------------------------------GSAAGGDPP--------------
------------ALAAAVKRVRDVL-----------------------------------
-------------------------------NQP-------------RYGGATIATACRA
AAAIG-------------------------------------------------------
----EARACARAAG----------------------------------------------
--------------------------------------HASATGVVGEKTQL-------S
SLAISL------------------------------------------------------
---EHVAAALSVGGG-----------------------VR--------------------
------------------------------------------------------------
------TEALRALLWLQT---------------------------------------PTF
LVDVHERVVRKNLSSGGGLWATTDAYFDA-------------------------------
------------------------------------------------------------
----PPATPETDGG----------------------------------------------
-------------------------------------------------------GCVGG
AWRGAEPQRRLLRAIADRA-----------ATTLCCVDESEAVAWARMTMD---------
-------------GARAVVAVGPKTAPASAALDVLKA-----------------------
-------------------------------------RSIHWFPYDRVGGCYAALRAAQK
AGASSERSVGVAAAGPPAL-HSELDAAVVALDHVYRAQTRFRDMCRDHGEDPAGW-----
------------------------------------------------------------
------------------------------------------------------------
------------------------------------------------------------
-------------------------------GNGNLAEVAGRHDALIELAASAC------
------------------------------------------------------------
---------------------------------FVPRSTWWPIGAASEPFVREFRDARSG
DVRMAAATAAELMGSEAAQVAKARRASGGDDGDGDGGGGG--------------------
GDWTPVAGAIAEG-----------------------------------------------
------------------------------------------------------------
DDVASLI-----------------------------------------------------
------------------------------------------------------------
------------------------------------------------------------
------------------------------------------------------------
------------------------------------------------------------
------------------------------------------------------------
------------------------------------------------------------
----------------------------------
>Tgon5 
------------------------------------------------------------
------------------------------------------------------------
------------------------------------------------------------
------------------------------------------------------------
---------------------------------------------MTTASGFVPALVGVL
EGLAAALQHQHRSRAAFPSHASASLLEVSAMLRHLHAFLLTNMFTPELIADPVHNRSASY
LRS--LIHRVQLDLYALFVSSAEFAD--LPTRLLAAML------------LKSLASISPS
SPPSPFAGALTDATPGARGAPASLVLSALGPSPVAAAPRKASEVSPP-ALRF--------
--------------V----SF-DVSLGGEREPPHTLDARLCSLRAAAADGSAGALGATEA
VPAPRPGGAGGPAAAFGHLPGFFFSNFGGNMALYSPHHLG-VFLGLLAEL----------
----------------TPP-----------------------------------------
-------------------------------------DLLAANVENFVAWITWPPPHTHA
TGNHVGVAGRQGVASGGRPGGPEEAGDANAFASARAPPRGTLSRRGERLAEGRREKGDEN
EPAELSGRGAGGVEAASHREGVCGVSQSPQTSSFASQAALHSKASRP---SILTSLFPSS
ASSVSSSSARHPSHRVGPEGDGMQATPPAAEKPQRSASRLLHSPAVARLFAHAETPREAS
REESGDAPPAPLSTGFVFAPPVGHGARGGVSELSQLPLALRQAALG-CLLSL-LQR----
----------------------------------------------------------CF
------------CESG--DAFS--------------------------------------
------------------------------------------------------------
-----------------VVGRRSLFA------------------------RSAC--FAAS
RASSLGWASAESGGEAWRVEAASCVGGDRVPVEDFWVQTLCRAVRRVEAWSVELLVSP--
-------------------QSEGPAE----------------ESQGKWTLLRSFWRGEKR
GTAILEADGKPCREMFTCLCVAEDFTDEHRLS-------IQFFSAIYAWM----------
-----------------------------------------------------------V
TVYHRQIAFERQKQIGEEAVFKLIH-------------FGFLPRSSLQPSGTSFSSSSLA
HESRSASALLKRRVWQSAPNEGEEEGEEEEDGGEGGEEGGEEDEAEGAAEKEEEEEKRTD
AQAEERGGVDG-------------------------------------------------
-----------------------------------------------EEKVEGTAEQNDE
EFRQEANEKREEAGVHDL------------------------------------------
--VQRLVQMTRRFDVERSMLASVTTRGVEGEEEREAGDSSEASVGSSCGGRGSASLPGRE
ASNAESDFASSDPPGLHSDLSSRRPCSRASSSSSRHSICPPHSASPASSPDPPAPQTSPR
VAASPSAQLSASSAVCVGAAAPGGVSLLRRLLPLDRRFLAAVAAHCIR---LLSQ-----
--------------LELQQSLRRLQVLRMREKSEKPSFAASLPPWALLWKRTDSRKDIL-
-----------------------------------------------ARFA---------
-------------------SSLAANSAPSSSA----------NFA-----AFAASSSLSS
SVSPSLPSSPLPSASAPSA----LSRSDDERAETPSASLFAKTAAAAFATSRYSHRQQGA
ALSREGDGEKK------------------------------HKNPFADGGVQIG-GAEVW
RLGQRAGISEAVWELQ------MADAVG--------------T-------EAM-------
-RILDLVCQSDSQ---------------------------------YVAT----------
------------------------------------------------------------
----------------------------------------------VFPTIKRVCE----
RTLAGVGGLHLFTCVFHFYLHHQPNQLLSLDTFVQQYVTHLGL-HY--------------
--------RSV---------------------------LLSM--NALTFLN---------
-----------------------------------------N---------------NM-
------------------------------------------------------------
------------------------------------------------------------
------------------------------------------------------------
----------------------------QALV--VKTSIFTRYFPVIFKLVA--------
---YHPRVSGSLLLPLLPAIVGPGTLME-----------------------------VLH
SLLDLPLTASFLERFDADGASAAAFFAPSFFSSSG--------EVCAGAAALSVSTADGA
CPLLRALK----------------------------AYLLRNEAGGHSVIWEAE------
-----------DNAAVLASIDSLWRRLPITS-----------------------------
------------------------R-----LSA-----------VCKVVPAVLQVYFRVV
LEDA------------------------------------------------------PP
FYIEKVLRVLLER-----------------------------------------------
-----------------------FLMLCPVAFYMDALNRLFLSMILKIFQR-------HP
TFVIT-----------------------------------------------LRTQILHA
VYRHLTVRGALLSR----------------------------------------------
----------------------------------------------------HLCWVMGE
YSSPHLLTESGARWTEG---------------------------------------TASE
EGEESALPLASTSRSPGSACSPSSLRSATQTAAAIFAGFFDALESLAYEAIVSV------
----------------------------GPTANTPASLPSLYSSGRSPLRAFPAPRGFRG
RVSPGEACAAVGA-----------------------------------------------
---------------QRAGVGLSPGAGDTAQSAGDDVWGGARPSGAAGPGERARSEIRLL
RSSDEEETDSEDLSDFSS-----------SDESSISEEEQEGEDDRIPSEEREDEAHREE
LRRVFTPSFICVLITAMTKFALRYPQFMPRVVLCFSKLTSCFSTAE--------------
------------------------------------YASVRARVEACLHMTSNSSACASI
LQARVPAVSLHAGLLDST-GADRRAAALDFNAVQIPHLQCLS---HYCHTPYNF------
------------------------------------------------------------
------------------------------------------------------------
------------------------------------------------------------
------------------------------VPGPRLHLFELPSYSVPHHAGGA-------
------------------------------------------------------------
--------------------------------GVQAFLARRLFTGPSHTARQSLPGSFPQ
WRDPRSGKDCFSMPYQGSHDSLPSPREQSRDAASLSDQESSIVLTDTGSHARRRATCRLR
NSRPDEHEGEDL------------------------------------------------
---------------------------------GETSACFNEDADSWPVPVSRTLEADAA
DDEDLPGCLFSQPPVTQVLLRRQIRELGYAMN----------------------------
------------------------------------------------------------
------------------------------------------------------------
------------------------------------------------------------
------------------------------------------------------------
------------------------------------------------------------
------------------------------------------------------------
---------------------------------
>Mber5 
------------------------------------------------------------
------------------------------------------------------------
------------------------------------------------------------
------------------------------------------------------------
------------------------------------------------------------
--------------------------------------------------MATTSEIAPS
MGD--PHAAIAVA-------------------------------------SMTASLVDLC
Y------------------------------RIVTEADQGPYRLRLLLVLSLCQQA----
------PLSVGPKTL----GP-PVEPS-----------SRRYLMLLLAR-----------
-------------------QGLAH------------AFLSKHFLTLTRWL----------
----------------KED-----------------------------------------
-------------------------------------TALSLAAFPT-------------
------------------------------------------------------------
------------------------------------LSNVA-----D------NIPHSIE
PIH-----------VQEAM--G-----HVSRSFARAPPQVS-------------------
-------------------------------ENGRTVPMKDLNGDA-SMSPF--------
----------------------------------------------------------TP
------------LCLG--KTYEN-------------------------------------
------------------------------------------------------------
-----------------EHLNS-I--------------------------QSFS--GLRK
W--------------------------------------------------LKFFARP--
--------------SELSHDEGQPAL-----------------YLIATTRD--------A
CIEIVTR------------IID-----------------QLLSTSSNDWA----------
------------------------------------------------------------
-------------------KLGALD------------AEFAFAA----------------
------------------LSEALL------------------------------------
------------------------------------------------------------
------------------------------------------------------------
--------------LLQE------------------------------------------
-----LMR----------------LDE---------------------------------
------------------------------------------------------------
---------------------------------------EFVV-DAVP---TLQR-----
-------------VLDR------------------------------ARC-----VGRA-
-----------------------------------------------ETAL---------
---------------------------GWANA----------ELL-----CLRVLLSHD-
------------------------------------------------------------
-----------------------------------------EKSTMIDC---LSALDDIF
--TQKHGRHMRDPYFA--------GALM-----------ALVT-------DFI-------
-DLL------------------------------------------SAKG----------
------------------------------------------------------------
----------------------------------------------IVDKYCPAIF----
-----------------------KLLAWHPVLLLRNF--QLILPML--------------
--------LND---------------------------QSCL--EVLHLIL---------
---------------------------------------------------------DL-
------------------------------------------------------------
------------------------------------------------------------
------------------------------------------------------------
----------------------------PCVT-------------GALVMLT--------
---------GTKLEALAAKSDNPHLALP--------------------------------
---------------------LLNY-------ILR--------DE---------------
------------------------------------GGLGGT------------------
-------------IDRLKELHALL------------------------------------
------------------------------LPA-----------ATNARVVKTASVVHSL
LDIY-----------------------------------------------FEALLRDAG
DQILGEVVLLMLE-----------------------------------------------
-----------------------------------------RIV--TIYQ--------AC
NLSIT-------------------------------------------------------
-------------------------------------IQ---------------------
------------------------------------------------------------
---GVFSRMLLELFYRH---------------------------------------PSLL
LDLREDLLEFLNNRQNMANG----------------------------------------
------------------------------------------------------------
------------------------------------------------------------
------------------------------------------------------------
-----------------------------REEFFSHLVWIVGEYASPQLDERC-------
------------DTSIFLIFHEALETFAYELNSTVKDH----------------------
------------------------------------RSTGAQHPMQILCMLMMALAKLAT
RCPELRPRVALNLKKIHS-TFSEGRSEDELPYI---DVVHRA---RVLANILKQ------
------------------------------------------------------------
------------------------------------------------------------
------------------------------------------------------------
------------------------------------------------------------
------------------------------------------------------------
--------------------------------PAVAEAVLNVPPLPPHEQEDLHGRTMLD
AASVIAAAECKS------------------------------------------------
------------------------------------------------------------
------------------------------------------------------------
------------------------------------------------------------
------------------------------------------------------------
------------------------------------------------------------
------------------------------------------------------------
------------------------------------------------------------
------------------------------------------------------------
------------------------------------------------------------
---------------------------------
>Ehis4 
------------------------------------------------------------
------------------------------------------------------------
------------------------------------------------------------
------------------------------------------------------------
------------------------------------------------------------
---------------------MCVTILLLLRGYIDLIFAIKRILKRITTSFLKQHNMNRT
YAN--FVHDIGEK----R-TSDEERK----------FV------------NSVLKEEGNG
L------------------------------NNTSPSYMKEYIKKMM-NIYE--------
--------------L----GY-NVEQS-----------LFMIINST-QH-----------
-------------------QNSNL------------QKTA--LIATSAII----------
-------------P--NDS-----------------------------------------
-------------------------------------EFSLLLTNSL-------------
------------------------------------------------------------
------------------------------------TKLLG-----P------TSTNPLY
ALR-----------ILSRF--I---TSTTMPAYSPHINQLL-------------------
-------------------------------KSKD--PNIRAASIR-SLYRI-FLL----
----------------------------------------------------------SD
-------------HDS--QSII--------------------------------------
------------------------------------------------------------
-----------------KSALSVALV------D-----------------QSMI--VVES
A--------------------------------------------------IPIITQI--
------------------MSKTTPDR----------------------RIW------P-G
LIDVALR----------YLLLFAGYSNENSKKIPSQYKGYKINDVCAPYL----------
------------------------------------------------------------
-------------------QIKLLR------------LLRIMNP----------------
------------------STKYYQ------------------------------------
------------------------------------------------------------
-----------------------------------------------QS-----------
--------------MANL------------------------------------------
---MEIYK----------------VIP---------------------------------
--------------------------------------------GGIGM-----------
---------------------------------------ALQI-ELIK--TTMMC-----
--------------------------------IPTDVML--------RNA-----ALVA-
-----------------------------------------------STLF---------
------------------------EK-KDGLI----------IYC-----GLKTMRVIS-
-------------DRNPVL----C---KN-------------------------------
-----------------------------------------HLDTIMKF---IN-NDNDS
--VVEEAIELINN-IT------ESEEAV-----------GVVL-------TLL-------
-DHVKKTLSYVDKCK-------------------------------VRSH----------
------------------------------------------------------------
----------------------------------------------ILKVVYIICE----
---K----------------YT-PDFEWYCNIVIHIL--EFNKVEP--------------
--------MQE---------------------------GLSEE-ELTMIYT---------
-----------------------------------------NFIE------------AMK
SEE---------------------------------------------------------
------------------------------------------------------------
------------------------------------------------------------
----------------------------ANYGIALQ---------NIYNVIN--------
--------------------INYDEITL--------------------------------
--------------------------------SLA--------QF---------------
------------------------------------SCLII-------------------
-------------SKCYNFNELDM------------------------------------
---------------------------------------------NEIRKIIIKCIKK--
------------------------------------------------------------
GAVKEGIVAAIQT-----------------------------------------------
-----------------------------------------NNI--------------GI
IHSLL-------------------------------------------------------
-------------------------------------FK---------------------
------------------------------------------------------------
--------------------------------------------------------EKST
NDTNNNKDNNNVQIPSQPQQ----------------------------------------
------------------------------------------------------------
------------------------------------------------------------
------------------------------------------------------------
-----------------------------CQPIDLLNIWDIPQKTQQPIVE---------
------------ENNDQVQFDQHLINSIEVQQRCHEMLM---------------------
------------------------------------LNQNGISYQALISNSINESTVEKQ
VLISEPINFKSTKKDEPALRFEEYKQESFIPNP------------QIYQSPQSS------
------------------------------------------------------------
------------------------------------------------------------
------------------------------------------------------------
------------------------------------------------------------
------------------------------------------------------------
--------------------------------LQPHFQSLNSNQFEPKQESLQTNEQTTQ
PTV--------------------------------------------------------N
SSQKKRWNLPPK------------------------------------------------
------------------------------------------------------------
------------------------------------------------------------
------------------------------------------------------------
------------------------------------------------------------
------------------------------------------------------------
------------------------------------------------------------
------------------------------------------------------------
------------------------------------------------------------
---------------------------------
>Pfal3 
------------------------------------------------------------
------------------------------------------------------------
------------------------------------------------------------
------------------------------------------------------------
------------------------------------------------------------
-----------------------------------------MDSLKFNIKVPLLEKAASN
MKD--IISHIKLN----DGIYFDKNK-------------------------YDENDIIMN
L------------------------------ECTNIYKKIETMKHIL-IAHI--------
--------------L----KI-DVSNL-----------FFDVLKNI-SI-----------
-------------------NNLTL------------KKLI--YNYLILYA----------
-------------E--GNE-----------------------------------------
-------------------------------------ELTILTINSF-------------
------------------------------------------------------------
------------------------------------KNDLN-----N---N--NYQIRAS
ALK-----------AMASI--K---SIDMINILMNSLKKLS-------------------
-------------------------------KDKS--PYVRKSCAD-VIPSI--------
----------------------------------------------------------YN
-------------IDK--DQFMFLR-----------------------------------
------------------------------------------------------------
-----------------KILLD-LIN------D-----------------QDVV--VLSS
A--------------------------------------------------IMSFNSL--
----------------CIYNNTHRNNNYDNNNNINNCDFTLQDFN---NFK------P-N
IYKYVNS--------NDFNYLDKNNSDSYD---------FLYFSSYEHFC----------
------------------------------------------------------------
-------------------KINCIENERCKMIEQKDGMLEVKEPERQKEET---------
------------------DDNNIG------------------------------------
------------------------------------------------------------
-----------------------------------------------RG-----------
--------------DNNN------------------------------------------
-----GCD----------------DNNIGCDDNNIGRGDNNIGR----------------
------------------------------------------GDNNIGR-----------
---------------------------------------GDNNNGCDD---NNIG-----
-------RGDNNNGCDDNNIGRGDNNNGCDDNNIGRGYN--------NIE-----CDVN-
-----------------------------------------------NNNL---------
------------------------GNNNNNNV----------RVS-----DIHINENNI-
-------------DKKKNEDAPNIFMKHN-------------------------------
-----------------------------------------FLEHPKEC---SNYKENNE
MYNSLLCLHPYYYKLCSYLLIIHPYHQT-----------YLID-------LLL-------
-RYC--KMFYKDPLSNKKINLKKKTKKENKLICF------------NRSF----------
------------------------------------------------------------
----------------------------------------------INNESCYLYNIDED
DFSS----------------YE-VDIEIFIDKLLLLLSSNSCSVVL-----MCISSLYHL
TKFFYKEYIID---------------------------SIIN--TLFRCTM---------
-----------------------------------------EKNE------------DMY
------------------------------------------------------------
------------------------------------------------------------
------------------------------------------------------------
----------------------------EIFLKSVK---------HIIIYLK-------D
DFVKYISFFYIKPQDTNIIKSIKIDLLY--------------------------------
---------------------ILKN-DYNKIIILD--------EF---------------
------------------------------------LYILYIPGNT--------------
-------------EDIIKKLFSYITSIALTN-----------------------------
------------------------S-----LCLSKAMQHIIIMLNSNIKLYSYQSILS-L
RKLL-------------------------------------------------------K
QSHKNQIVKILFF-----------------------------------------------
------------------------------------LCKILLSI--HLEEVKISILWTLT
KYQKY-----------------------------------------------------ID
PLLLYDISRILLKS-----------------------FH---------------------
--------------------------------------------------------TSTK
VIKIHIIHFVFKIWIYQYASIMLLSN------------------------------ENIN
NQTNDAIHSNNNNNNNNNNNNNNNNNINNNNNNINNNNNNINNNNNNINNNNNN------
--------------------------INNNNNNINNNNNNINNNNNNINNNNNNNVNISL
NKKTDFNQGKDQI----------------------------------------------K
IYTETSQDTYCEGNKIYQVKKYPLQDDNIIKDEHIIDQIDNEHENNKMNPNNKKNNNNND
NNDSNNNYDYINEHTLTNSFY--------TNDEFHKNNISILKKHFENYEKLCKQTFMIA
LKDHNFNVQDTSKTYMNIFLRLKELSAQKNISLNILQRNFFNEHVDIYSIPLYFLKDFFR
NDD---------------------------------NIVSSKAFPENENNCSMKVDAHEK
KTSDDRIKVEDNTIKTSYDKTNTCNDKINEKYNSNTSPCEENTSNDFNYTQNPF------
------------------------------------------------------------
------------------------------------------------------------
------------------------------------------------------------
------------LFQLNTVSNILNKKISSYVELPDFAHDDLPKIEHINKNEKK-------
------------------------------------------------------------
--------------------------------ENITSISSKDIPRNNPYNKLINERVFTN
IDDFYKEQNFHTSHQTNKNSSGKSILFNKGTKIQGEDEESEDENEHTNGHQNKHQNKHQN
KHQNKHQTFCNN------------------------------------------------
--------------------------------------SNNQSTTINNTSHFKHEQIIDE
QIIDEQMDDIEKFFFSDTD-----------------------------------------
------------------------------------------------------------
------------------------------------------------------------
------------------------------------------------------------
------------------------------------------------------------
------------------------------------------------------------
------------------------------------------------------------
---------------------------------
>CreiTSAUCE 5074 bp
R-----------------------------------------------------------
------------------------------------------------------------
------------------------------------------------------------
------------------------------------------------------------
------------------------------------------------------------
-----------------------MAPAPAKGSGPGPAEPLDPTPTLNNFMRTTLGKAEGG
TYAD--QLQALTAI----K-TYDEKQA----------DVVLRLLSRLLQYGHLNIASVQL
AL----------------------------QVLPVEIARDERSLMRIVRYLVH-------
---------------L----GLGDGAAG-----------TPLPVPPQ-AA----------
--------------------GSTLA------------KAVD--RLGLEVLV---------
---AAWSDLGQERASFGRKS----------------------------------------
--------------------------------------AALRALAGVT------------
------------------------------------------------------------
-------------------------------------RASLT-----SRPED--GTYVQG
LYET-----------LRGLL--D---KMDSLRAGRRGLAHFI------------------
--------------------------SQAQGNKKKNAIADIRQRAEMWGLMRCAFAA---
-----------------------------------------------------------A
R-----------VALPR-SGLYKVA-----------------------------------
------------------------------------------------------------
------------------QRSLS-ALG------S-----------------SDPV--CAR
HA--------------------------------------------------LALASLV-
---------------------ARDPQG-----------------AG---SFI------A-
AVEPLLRNNVEAAKRTGALHLGIMPVKRGGGEGGDAAADTESHLNLRDTWA---------
------------------------------------------------------------
--------------------RVYLAR------------ACAAVIQSGHIAGDVSGRGAVF
WQALLLLAV----------ADPAER-----------------------------------
------------------------------------------------------------
------------------------------------------------VS----------
---------------LEAI-------------------------------RALFGAPYPR
ATSAAAMRQPGAGTRLPGAPGSSPAELEAETTQP--------------------------
-------------------------------------------KIAGASW----------
----------------------------------------HLVMTQALEQPPGLPEPAAA
AAAAAAGAGGAPAAAAAVAAAAAAGGDAAARNGAAAGGPVGGSGVRAEDTCVFGRIARRL
------------------------------------------------MRFL--------
-------------------------QS-RSHSL------------VCGAARAVAVMAEAR
--AWFHALSGGHGHEAEPEV----VRRWVR------------------------------
------------------------------------------GLNGFLLA---LAFDDSV
SGCERAAALEALVW-SQ------GLDQPP-----------NLSP-------GLL------
--LRA----AGHGG---------------------------------LGAP---------
------------------------------------------------------------
-----------------------------------------------PVARYT-------
---------------------FADPWPEPLCSEVLAALARRLRCSTG-------------
---------LPP---------------------------ELVL--ELAGGLA--------
------------------------------------------AGSPAGVPREALASLWDM
------------------------------------------------------------
------------------------------------------------------------
------------------------------------------------------------
-----------------------------APGPLAVR---------AALQLLG-------
--------------SPLPPLCCPPAAAAV-------------------------------
---EVKALACAAEAAFNGLKAMAATWLGEHVNSVAG--------EYAWKSWEHKLGLAAA
GDPDGLTLAQSESYVAAAAGGGGGGGLGGGGASGVAASADLGRRLAGASLDGGGGAGAGG
GGGAAAAADEAVSRLALAGVAHNPLLSLAASH----------------------------
-------------------------L-----HRA-------VMTGGPVVRVAAAQALAK-
VAVRS-------------GEPYRIQAYSLLAAAAGCGGGPAAAAGGGGLAADRGGPDPLG
LAPVVGPALEVLDA----------------------------------------------
---------------------------------------MYAGEL--VLERH-------V
GQYGAR------------------------------------------------ARGWPA
PALEALRRRHEWLLGAIAAAVCAVPRELF---------LP--------------------
-----------------------------------------------LGPRSRRLLYPNE
KEEAEEDARAAAAAAPQQ---------------------------------------PAA
AEGDQQYYYDEYGNAIPYDQYQYDYSTAEQYDYGDYYQQQQQQAAEADPYAQQQD-----
-----AWARYETSGGKAAAAVELHWGDGGGEAGSGGGSYGSGGDGYGGDAAAAESRPGVV
LYSFAAENEDEVSV-------------------------------------------SAG
DHVRVLADLGEWFQVAAPGGGAVGLVPASYVQLQDGGGYGGGGLMSSASRRHSIADGMGG
GGGRQAADSAALSPSSSFA-----------GRTSASGTAAAHGADSAHGAAAAHGTGDYG
AYAYQYDNPEYDASGTAGGYYGDYGAGGGQYGAYDAYGGGGGAGGGAYGGSRGMYGDDGE
-------------------------------------AAERGGKKKGGFGGFDDFGAVLA
EAKTAVARAQQAPPPAAAASPPPPAAGGASSSALGATPESFVAASNAYGAAADAS-----
------------------------------------------------------------
------------------------------------------------------------
------------------------------------------------------------
-------------------------------DGGAATPGGGFGSGLGFGGEEDNP-----
------------------------------------------------------------
---------------------------------WASAAAAPAAYEAQPEAPAAAADAYGG
AADESLAAAAVGGGGPAVAVYEFVAEMEGELSVAAGEALE-------------------L
LSDEVDGWYTARV-----------------------------------------------
---------------------------------------------------------AGD
PSRAGLIPASYVQRQ---------------------------------------------
------------------------------------------------------------
------------------------------------------------------------
------------------------------------------------------------
------------------------------------------------------------
------------------------------------------------------------
------------------------------------------------------------
----------------------------------
>VcarTSAUCE 5074 bp
R-----------------------------------------------------------
------------------------------------------------------------
------------------------------------------------------------
------------------------------------------------------------
------------------------------------------------------------
---------------------------MQSSPQKDLGIPGNPTPAYNNYIRSTLGKGESP
IYDD--YCQGLGAL----K-AYDEKQS----------EIILKQLSRLLQYGHFTIAGVQL
AL----------------------------QVQRIDIGRDEKALMRIVQYLVL-------
---------------L----GLGDGSAG-----------TPLPVRMN-AG----------
--------------------GMVLT------------KAVD--QLGLDALM---------
---TAWNDLGNERATFVRKQ----------------------------------------
--------------------------------------AALRALAAIT------------
------------------------------------------------------------
-------------------------------------RASLT-----SRPDD--ATYVQG
LYET-----------LRGLM--D---KVDALRAGRRGLAHII------------------
--------------------------SQAQGNKKKNLVADMRQRVEMWSLLRAAFAA---
-----------------------------------------------------------A
R-----------LALPR-SGLYKVA-----------------------------------
------------------------------------------------------------
------------------QRSLS-ALG------S-----------------SDPV--CAR
HA--------------------------------------------------LALSSLV-
---------------------ARDPAG-----------------CG---SFI------A-
AVEPLLKH-----------NVETAKRTGDVSERGAVFWQALVLLAVADPSE---------
------------------------------------------------------------
--------------------RVALEA------------IRAMFGA---------------
-------------------PYPRAT-----------------------------------
------------------------------------------------------------
------------------------------------------------------------
---------------TAAA-----------------------------------------
------MRA--------PGAGTRISVASSPVEV---------------------------
-------------------------------------------EAESSQS----------
----------------------------------------KILG-ASWH---LVMT----
-------------QALEQ---------------PPVTDAAAGGAAAAAAAAADSGIFGRI
-----------------------------------------------ARRLL--------
-------------------------RCLQSRSQ----------SLVCGAARAAAVLAESR
--AWFHSLSGGHGHEAEPEG----VRRWMR------------------------------
------------------------------------------SLQGFLLM---LAGDDNV
SGCERAAALEALIW-SQ------GIDQPP-----------TVSP-------GLM------
--LRA----ASHGG---------------------------------FTAA---------
------------------------------------------------------------
-----------------------------------------------PIARYT-------
---------------------FADPWPSWLLAEMLGVLARRLRCTAG-------------
---------MPA---------------------------ELVL--ELAGALA--------
------------------------------------------AGSPSGMPREALQTLWDL
------------------------------------------------------------
------------------------------------------------------------
------------------------------------------------------------
-----------------------------APGPLAAR---------AALQLLS-------
--------------APLPPLCQPPASAAV-------------------------------
---EVKSIAAQAEMAFYHLKAMAACWLGEHVNSIAG--------EYAWKSWETKMGPAAD
AAAAAAAMPPEAATVAAEGPVMATATAPPPPPPAAPQQHRLADGRWGSAGGGGGGGDTSS
LVGGAAAKGGCWGPEAAVARMAEAA-----VS----------------------------
-------------------------HSPLL-AMTMAHLNRGMLTGANVVRVAAAQALAK-
LSVRS-----------------GEPYRIQCYSLLSAAAGRIGGVSGGGGGTAAAVVDPLG
LAPVVGPALEVLDA----------------------------------------------
---------------------------------------MYAGEL--VLERH-------V
SQYGTR------------------------------------------------AHGWPE
AALESLRRRHEWLLGAISCTICA---------------VP--------------------
----------------------------------------------------RELFLPLG
PRSRRLLFPSKYGSWRFVCVGGA----------------------------------EVE
ADDKEDAEEDARQAAAAEAQQQQEQQYGDQQYYDEYGQPYQYDYSAAEQYDYGDY-----
---------------------------YNNAAQQQQQQQQQEDRDQYGQQRDPLARLGAM
GEARPGVVLYSFQA-------------------------------------------ETE
GEVSVTAGESVRVVHDLGEWYEVLTAGGQQGVVPASYVQLSDEQQGGDGGAGGGGGGGRG
RGHALPTSLASQASVGSAA-----------AGALSAQSSFAVDYYTFRYDNPEYDSGNG-
-------------DGAYGSYYGDYGSQYGADQYGTGAYGNGAYGGGGMYGDDG-------
-------------------------------------GSSATAERGGGGKKKKGFGGFDD
FGAVLAEVKNAAAAARQQQQSTDRRTGSDGVEDNRSSGGGAAAAAAAATISTAGA-----
------------------------------------------------------------
------------------------------------------------------------
------------------------------------------------------------
-----------------------------AASPSLPQAGEAAPAPAGYYPSIPYGEA---
------------------------------------------------------------
---------------------------------GTTSYVTTPDAAAADVVGNVWSASGQQ
DAAPGVPADGGGGGGRGTAMYEFVAEMPGELSVAAGEELE-------------------V
LGPEADGWYTARL-----------------------------------------------
---------------------------------------------------------VSD
PSRVGIIPASYVQLQQ--------------------------------------------
------------------------------------------------------------
------------------------------------------------------------
------------------------------------------------------------
------------------------------------------------------------
------------------------------------------------------------
------------------------------------------------------------
----------------------------------
>Tgon3 
------------------------------------------------------------
------------------------------------------------------------
------------------------------------------------------------
------------------------------------------------------------
------------------------------------------------------------
-----------------------------------------------------MFQSRTS
LPS--LIRGLRAA----Q-QEGNDDE----------FL------------SASLQQIKEE
L--------------VSASSPASQSLSSLLGRAPSASVRSTALLKLA-YLQM--------
--------------L----GV-DLGFA-----------TFSVVEAM-SV-----------
-------------------QSFTL------------KRPA--YFACALAFASPLSATSLR
ARENDACAREEAQD--GRQ-----------------------------------------
-----------------LSGSGAEGRNLADEKQKQQQALSLLTTNLF-------------
------------------------------------------------------------
------------------------------------KKDFN-----S---K--ETHETSL
ALS-----------TLAVM--S---TPEIAAALLPDVLLLL-------------------
-------------------------------ASSR--SILRKKAAV-CASRF-LIQ----
----------------------------------------------------------VP
------------ALLP--SSF---------------------------------------
------------------------------------------------------------
-----------------PKLRQQLMS------E-----------------EETP--VVTS
L--------------------------------------------------CSALLQL--
-------------------IAERPQQ-----------------YL---SLV------P-P
LFHLLCA-------------------------------------SSSNWL----------
------------------------------------------------------------
-------------------SLKLLK------------IFALLAP----------------
------------------FEPRLP------------------------------------
------------------------------------------------------------
-----------------------------------------------LK-----------
--------------LLRP------------------------------------------
-----LRT----------------LLE---------------------------------
--------------------------------------------QSRAK-----------
---------------------------------------SVEV-EILR--LSLLHFPFEE
AAAKARRTAAAGALLANSEVAGEEPPREDGGECELDAFL--------RSC-----LRRI-
-----------------------------------------------HALL---------
------------------------TS-ADRNL----------RCV-----GVDILARLF-
-------------AEKRDMAADVAACIPE-------------------------------
-----------------------------------------FRKFVLQA---AE-ECDPT
--IRSRGIDLLTK-TA------TAESFT-----------QIAE-------QLVAAAGALE
AQRLPGQTRSEKETGDPRSALAVAASPAS-----------------LRAS----------
------------------------------------------------------------
----------------------------------------------FLLPVLRMGA----
---------------ENHYALV-EDFEWYLALLASIA--VDGG-ESSVDSYRGRPAGAGL
EEEGAEPSVSG---------------------------LVAE--QLVDITV---------
-----------------------------------------R-VP------------AV-
------------------------------------------------------------
------------------------------------------------------------
------------------------------------------------------------
----------------------------RPCA-------------ALLASLI-------C
DSAGASTAGRETLRKIHRAHQRQAGVLR--------------------------------
--EVEAFPEKAEQTVAPVVVRAAAW-------IVG--------EY---------------
------------------------------------FEYLDGNHADENVDPREGGSL---
-------------SFYFDACRSLIRLARCLV-----------------------------
------------------------L-----PPP--------------VQQVVVSAAVKVF
LGAC--------------------------------SAVSRRRGLGQPRLCSAKEDLTRL
CEVQEAMLAMLER-----------------------------------------------
-----------------------------CKAAAEGEHGSSPSSSVEVYDRVRL----AE
QLVRF------------------------------------------FGPGDSETAGQGE
GLRVWGVRQGAFLPV----------------------LP---------------------
-------------------------------GAQQQVPLDASLDLSSPFFDYRRLQSQQA
SGARAPEALPQAPSSVG---------------------------------------AASE
VGGALNRKGDTSGDASGVGWRGGGPSSNGKKRFDVIRSAIAPGQPQGSPGSTTS------
--------PEKPACAVSLCLNSSGPEASLVSSSVSAVSSVESPPNSGGGATAAWDMKVRK
CLRPSETAQEAGV----------------------------PLPLSLQLQLKGRLWQSCG
GDELLRIFCCVGEVQGPTAPDAPPAVAVALCCEKAGSVETEVSEVGIVFSEADSLGLPAL
VPLASELKRRSERVVVKP-----------ASFSSLLCCASTAELRDWRLEGRIVYTTESS
------------SVDFSSLDGDAGVGEPDRQKQQRSAPFAVEIPATVGLLPLQ-------
------------------------------------MTEDELASFFTQAGGAVSAQHSER
VAVRTRTPSPAAGCTDTW-CVSLGGGAPTSPLSVLQYLRIVACAANMFLLPQQP------
------------------------------------------------------------
------------------------------------------------------------
------------------------------------------------------------
------------------------------LPASVCSSGVLKCLLIAQLYNPDGAHQLQT
------------------------------------------------------------
--------------------------------RLEKVEAGRTECFAPPSLPADLSGHQVL
LAFVACSCGGESPREKDTPEKTSEEGSGILHFRVNVRSA--------------------S
ATCSEAVCRRIC------------------------------------------------
-----------------------------------TLLEETAFGRLHVFTEAGAPPLFPS
ASAGSPTGLTPQNFYRMTT-----------------------------------------
------------------------------------------------------------
------------------------------------------------------------
------------------------------------------------------------
------------------------------------------------------------
------------------------------------------------------------
------------------------------------------------------------
---------------------------------
>Tvag3 
------------------------------------------------------------
------------------------------------------------------------
------------------------------------------------------------
------------------------------------------------------------
------------------------------------------------------------
--------------------MDKLINFGKKTKEISKQAGESIVKAGEKVKKASKQLIRRS
LAD--AVRDYIAS----TLNNTVEE-----------FI------------SELVAEIQEN
A------------------------------KEFKDEDKGPLVQQVI-FLNL--------
--------------L----GY-DTAWA-----------DFMILEVL-SS-----------
-------------------NDYSL------------KRLC--YTAAGFLW----------
-------------N--SNS-----------------------------------------
-------------------------------------DVVLMATNRV-------------
------------------------------------------------------------
------------------------------------RKDLT-----T---N--NPLFTTL
VLS-----------SIPSY--L---SIPISQHVANDVVSFM-------------------
-------------------------------SSAR--ADIRQKAIA-NFYNI-CVV----
----------------------------------------------------------YP
------------DALR--TGF---------------------------------------
------------------------------------------------------------
-----------------PALKA-RLD------D-----------------SEPS--VLFA
T--------------------------------------------------LNVMTEF--
-------------------CRHNPQN-----------------FT---SLI------P-K
LYKMLEA-------------------------------------PASNWI----------
------------------------------------------------------------
-------------------CLKLII------------LLRMLCE----------------
------------------VEPRLP------------------------------------
------------------------------------------------------------
-----------------------------------------------KK-----------
--------------LIPT------------------------------------------
-----FTT----------------LLE---------------------------------
--------------------------------------------TTGSA-----------
---------------------------------------TVLF-ELVR---TIIE-----
--------------VPI----------------TNTVLL--------TYA-----TERM-
-----------------------------------------------KNFI---------
------------------------DN-SDANL----------RFL-----CLKLFIKLM-
-------------EIQPKL----V---AQ-------------------------------
-----------------------------------------NKEIISNC---LD-SSDEA
--TRLLALDLLMA-LA------NSKTID-----------GIVA-------KMF-------
-LHF--KESISVS---------------------------------FKNT----------
------------------------------------------------------------
----------------------------------------------CITRIIEVCS----
---K------------NDYAVI-SDFNWYIQVIGDFL--DEGG-FT--------------
--------CFD---------------------------IISN--QFMDLAT---------
-----------------------------------------R-VP------------AT-
------------------------------------------------------------
------------------------------------------------------------
------------------------------------------------------------
----------------------------RESL--V----------EMMGKIL--------
---------------SMRNYRDATKLLL--------------------------------
---------------------TALY-------IIG--------EY---------------
------------------------------------SENSK-------------------
-------------PLPLIITENIL------------------------------------
------------------------------FCD------------ERVQVSALSTAFK-L
YIRC--------------------------------------------------------
--DSEESFKQAES-----------------------------------------------
----------------------------------------------LFAER---------
------------------------------------------------------------
-------------------------------------LP---------------------
------------------------------------------------------------
---------DFQTGIYA---------------------------------------EVQD
LAVTTMQLIDTFKDMRDSEE----------------------------------------
------------------------------------------------------------
---FKEIKDKL-------------------------------------------------
------------------------------------------------------------
-----------------------------TAEYDEDSLPPLEVPEEINGD----------
------------VELNFNVDDDDDDFLAEDQDGPVDP-----------------------
------------------------------------LVAATAEELKKKEGKKKSSDKKGK
DDETKPKIKVRKQNKNTD-RGNIVIKAAKKPLFGQQPEKKAN---PLADAFANI------
------------------------------------------------------------
------------------------------------------------------------
------------------------------------------------------------
------------------------------NLNEPAQQQ---------------------
------------------------------------------------------------
--------------------------------APQQQSQPKQKETKKTEEKQQPEEKKPA
EKKKVKGVIKAGRKKI-------------------------------------------H
KTEEPNRPPLKQ------------------------------------------------
------------------------------------------------------------
------------------------------------------------------------
------------------------------------------------------------
------------------------------------------------------------
------------------------------------------------------------
------------------------------------------------------------
------------------------------------------------------------
------------------------------------------------------------
---------------------------------
>Cneo3 
------------------------------------------------------------
------------------------------------------------------------
------------------------------------------------------------
------------------------------------------------------------
------------------------------------------------------------
-------------------------------------------------------MFERT
LQD--LIRGLRAH---KGASKTQEDA----------FI------------AEAMTEIRDE
L------------------------------KGKDMALKAEAVIKMC-YLMM--------
--------------LYPIPP--PAGFA------------FHVVEVM-SS-----------
-------------------PRYHL------------KQLG--YLAAPMAF----------
-------------S--GDT-----------------------------------------
-------------------------------------EEIVLTVNGI-------------
------------------------------------------------------------
------------------------------------KKDLL-----S---P--HVPLPPL
PLT-----------ALPQLLSL---SSSLSTSLHPDLLHLL-------------------
-------------------------------THSS--PRIRKRAVL-CLLPC-WEA----
----------------------------------------------------------FP
------------EGLR--EGF---------------------------------------
------------------------------------------------------------
-----------------PRLRE-RLQ------D-----------------EDQG--VVGA
T--------------------------------------------------VGVVMEL--
------------------ARRQGGKN-----------------YL---PLA------P-E
LFGILTG-------------------------------------SSNNWM----------
------------------------------------------------------------
-------------------LIKVVK------------LFAILTP----------------
------------------LEPRLV------------------------------------
------------------------------------------------------------
-----------------------------------------------RK-----------
--------------LLPP------------------------------------------
-----ITT----------------LIS---------------------------------
--------------------------------------------NTSAI-----------
---------------------------------------SLLY-ECVR---TCIV-----
---------GGMLNADR---------------PEADALA--------RVC-----VEKL-
-----------------------------------------------GGYL---------
---------------------------RDEGG------------------DQNPMVKII-
-------------PTHPQL----V---AE-------------------------------
-----------------------------------------YQDEVLQS---LD-DPDVS
--IRMRALELATN-MV------DPNNLQ-----------TIAD-------TLL-------
-SHLAPVSPVLPSAAASLAAIASSSGTSSNALPSLSPA--------YRHL----------
------------------------------------------------------------
----------------------------------------------LSTRLLAILS----
---------------HNTYANV-TDFEWVLSVLVDVAYVSRVN-----------------
--------VSQ---------------------------DIKK--MILDVVA---------
-----------------------------------------R-VK------------SV-
------------------------------------------------------------
------------------------------------------------------------
------------------------------------------------------------
----------------------------RNYA--VS---------VLEKVLG--------
--------DDDFKERLGDDNESADGLIE--------------------------------
---------------------AAVW-------VCG--------EY---------------
------------------------------------PSEL--------------------
-------------SSPLSAISNLL-----SP-----------------------------
------------------------S-----TST-------------IITSLSIQAVAKIF
GYYC-----------------------------------------TIAASSWSGDKFEET
KALVASIDKGLTE-----------------------------------------------
-------------------------------------VERNAKGDMEVVER-------VG
EIKGL-------------------------------------------------------
----LGFVKADLEHH----------------------LP---------------------
------------------------------------------------------------
----PQNTLRRDSGSSI---------------------------------------PELE
GGFEAEAKQTNQNDPPYPKSLYIFPPLSTSHPLNAVASYAQSSIRIPEG-----------
------------------------------------------------------------
---LDLDTDLVPG-----------------------------------------------
-----------------------------GGWPEDIEEVDESEEEREKGLLNLGEGGGEG
MEELRRVLREGRKKKKGK-----------KGEEGEDRVERERRRAARRAK----------
------------HKNDPYYLYDREDEDVDNIPIVKLDDSELPHDI---------------
------------------------------------TDPSSRPKSKSRQKKKAPPEFDRT
GELPEGVSSPQIPTPSSRLSPSASRMNSTTGLA------------AVDLSASGS------
------------------------------------------------------------
------------------------------------------------------------
------------------------------------------------------------
------------------------------MSKPVSRSSS--------------------
------------------------------------------------------------
--------------------------------RFEEYKLHEEEGLSGATSQVDFQRNGGE
DVPVASVPEVQVVKV--------------------------------------------K
RKKKAGEKKKKK------------------------------------------------
-----------------------------------------------------------E
GKRESPAE----------------------------------------------------
------------------------------------------------------------
------------------------------------------------------------
------------------------------------------------------------
------------------------------------------------------------
------------------------------------------------------------
------------------------------------------------------------
---------------------------------
>Ehis3 
------------------------------------------------------------
------------------------------------------------------------
------------------------------------------------------------
------------------------------------------------------------
------------------------------------------------------------
----------------------------------------MSLMKKRIKETMAKPLIGTS
LQD--MVKGLRS-------NAGNEQA----------FI------------NQTIADIKKD
I------------------------------VTSDMKRKAICIQKLT-YLEM--------
--------------L----GQ-ETNWS-----------GFHIIELS-AK-----------
-------------------QSFWM------------KRVA--YLAAQFVY----------
------------------------------------------------------------
----------------------------------------------M-------------
------------------------------------------------------------
------------------------------------KKDLQ-----G------TAYESCN
ACA-----------CFSAI--V---NESLARDLAAELVKLL-------------------
-------------------------------TSGK--DFLRRRACL-MMYPM-CKE----
----------------------------------------------------------YP
------------DALR--PSF---------------------------------------
------------------------------------------------------------
-----------------AKMKE-KLK------D-----------------SDPT--VVAA
A--------------------------------------------------CVSFVEL--
-------------------VKHEPKQ-----------------YI---SLA------P-I
LYEIIKE----------------------------------PINQNNDLL----------
------------------------------------------------------------
-------------------MTKAIK------------ILGMLAS----------------
------------------VELRLA------------------------------------
------------------------------------------------------------
-----------------------------------------------KI-----------
--------------LVEP------------------------------------------
-----FNS----------------LLQ---------------------------------
--------------------------------------------SNITS-----------
---------------------------------------PILF-ELIN---ACI------
--------------IGL---------------NKHIPTM--------KTC-----LGKI-
-----------------------------------------------NMMI---------
------------------------QD-NEGNI----------RYC-----GLKLLGLMM-
-------------TKHPKA----V---IE-------------------------------
-----------------------------------------SRDTVLAC---LS-DPDDS
--LRRTALELLIG-MV------TKKNIC-----------ETVD-------KLL-------
-VIV--EKSENSY---------------------------------YRDE----------
------------------------------------------------------------
----------------------------------------------LFLKIIEIIK----
---K------------DNYDNV-TDFEWYLKLLSRLS--TQQLEQS--------------
--------VFN---------------------------VVSK--EISNIMV---------
-----------------------------------------R-VP------------DI-
------------------------------------------------------------
------------------------------------------------------------
------------------------------------------------------------
----------------------------RLFG--I----------TLLKTII--------
------------TSHNFLQMASGSNLLV--------------------------------
---------------------ECAW-------CVG--------EY---------------
------------------------------------IYYLTS------------------
-------------EETLQMLRHLI-----NV-----------------------------
------------------------K-----HTS----------LNPDVQASFLEAAFKTF
IEVV--------------DPRDP------------ADIEEADDDDEVISIPKTKLSDDDL
TNLLAEIDSTLTP-----------------------------------------------
-------------------------------------FAQSTHL--EVQER-------AC
FMLAI---------------------------------------------VRQFESLREQ
GIDVIDELRYLNDEIL---------------------LP---------------------
------------------------------------------------------VNPKAQ
SLIEVPEDLHLDDVINP---------------------------------------EFEE
AGKEDTPDAYLFDELSGDKNVKVTKSKSERKGNAFYIDDDYDDDLFEKDDDEPK------
-----------------------------ETVKVEMKPVEMDTFSNG-------------
---AEGLTAEEEL-----------------------------------------------
------------------------RKAFTLSKKKGTKKGSSKGKKGKVTGEVMPEVINKK
EKIEEKDKEKDKLAQIDL-----------AAPVSEKELLALPKHRSQKTTVVEVA-----
------------QQNLPRMEGGKDLCKNKAFGVKYLLKTNKKHP----------------
------------------------------------TKVMIQLEIENFCEFKASVAVLIN
QSTLYTIDSISRTTPIPTGGYIFVTIIADLKKI---NSVVLK-------GAIKC------
------------------------------------------------------------
------------------------------------------------------------
------------------------------------------------------------
------------------------------AAAQTTSNIAIKIPASTFI-----------
------------------------------------------------------------
--------------------------------IGTELSKPELAQIIKTKKMISMAYSVSE
DTKFDVVGLFESLQLLAVKGSANKIWYGITLKGDDIAI---------------------L
LTNKQGKIGFDV------------------------------------------------
---------------------------------------------------KTTDKICGD
AILKQIKETLGQQ-----------------------------------------------
------------------------------------------------------------
------------------------------------------------------------
------------------------------------------------------------
------------------------------------------------------------
------------------------------------------------------------
------------------------------------------------------------
---------------------------------
>Scer3 
------------------------------------------------------------
------------------------------------------------------------
------------------------------------------------------------
------------------------------------------------------------
------------------------------------------------------------
----------------------------------MTSLYAPGAEDIRQRLRPFGFFFEKS
LKD--LIKGIRSH----NETPEKLDQ----------FF------------KQVLSECREE
V------------------------------NSPDLNSKTNAVLKLT-YLEM--------
--------------Y----GF-DMAWC-----------NFHILEVM-SS-----------
-------------------NKLQQ------------KRVG--YLAASQSF----------
-------------Y--KDS-----------------------------------------
-------------------------------------DILMLATNLL-------------
------------------------------------------------------------
------------------------------------KKDLK-----YDGNN--DVVKVGI
ALS-----------GLSTI--I---TPSLARDIADDLFTML-------------------
-------------------------------NSTR--PYIRKKAIT-ALFKV-FLQ----
----------------------------------------------------------YP
------------EALR--DNF---------------------------------------
------------------------------------------------------------
-----------------DKFVS-KLD------D-----------------DDIS--VVSA
A--------------------------------------------------VSVICEL--
-------------------SKKNPQP-----------------FI---QLS------P-L
LYEILVT-------------------------------------IDNNWI----------
------------------------------------------------------------
-------------------IIRLLK------------LFTNLSQ----------------
------------------VEPKLR------------------------------------
------------------------------------------------------------
-----------------------------------------------AK-----------
--------------LLPK------------------------------------------
-----ILE----------------LME---------------------------------
--------------------------------------------STVAT-----------
---------------------------------------SVIY-ESVN---CIVK-----
------------GNMLE---------------EDDFETA--------MAC-----LERL-
-----------------------------------------------HTFC---------
------------------------DS-QDPNL----------RYI-----SCILFYKIG-
-------------KINTDF----I---SR-------------------------------
-----------------------------------------FDQLIIRL---LS-DVDVS
--IRSKAIELVEG-IV------DEDNLK-----------AIVQ-------TLM-------
-KQF----VDEDVVILQTGSIVYEKSKRIPIIIPEN----------YKIK----------
------------------------------------------------------------
----------------------------------------------MVNVIISICS----
---------------ADNYSSV-NDFEWYNAVIMDLAMLCQDISDK--------------
-------SLGS---------------------------KIGE--QFRNLMI---------
-----------------------------------------K-VP------------SM-
------------------------------------------------------------
------------------------------------------------------------
------------------------------------------------------------
----------------------------REVT--IA---------NIIKLIS--------
---------------NDNINKQLPTVLR--------------------------------
---------------------ECIW-------CLG--------EF---------------
------------------------------------STLVENG-----------------
-------------NDLIKIMTENI-----SY-----------------------------
------------------------Y-----SHS--------------VQEVLILALVKVF
SNWC---------------------------------------------NNFQEDKRFEI
KMVLKELIEFFEN-----------------------------------------------
-------------------------------------LSYSSTF--EVQER-------SV
EVLEF------------------------------------------------LRLSLEA
LEEDTEGLPMLLSEV----------------------LP---------------------
--------------------------------------------------------SFFN
AYELAPIARGTQLKLAV---------------------------------------DENL
DLETPFLTKEAADELLDEQK----------------------------------------
------------------------------------------------------------
---SDAISDLMSD-----------------------------------------------
------------------------------------------ISMDEQVELKFVDDSDTS
YEEKEKLDDFENPFEIER-----------EKERMSNPYYLGEEDEERTKN----------
------------SKDLLDLNEEESSDKKPETIRLNRTDNSLNS-----------------
------------------------------------LSLSTTEISRKKKKGKKKNRVQVL
SDEPVIEAAPKRKDAFQK-PHDNHSTQNPLKKDKINLRMHSQ---LENFDFSNF------
------------------------------------------------------------
------------------------------------------------------------
------------------------------------------------------------
------------------------------GQSSNAGRGSQEEG----------------
------------------------------------------------------------
--------------------------------NLRKEDELELSRLEANLIVKDEKDNLSD
TEEVIVIKKKKKG----------------------------------------------K
KSKSKNKLKTKA------------------------------------------------
--------------------------------------------------------KNSP
EPNEFLRDQSTDI-----------------------------------------------
------------------------------------------------------------
------------------------------------------------------------
------------------------------------------------------------
------------------------------------------------------------
------------------------------------------------------------
------------------------------------------------------------
---------------------------------
>Ncra3 
------------------------------------------------------------
------------------------------------------------------------
------------------------------------------------------------
------------------------------------------------------------
------------------------------------------------------------
------------------------------------------------------------
-----MRKDVKAT-----------------------------------------------
-----------------------------------------ALLKII-YLEM--------
--------------N----GH-DMSWA-----------SFHVLEVM-SS-----------
-------------------PKYHQ------------KRVG--YLGAVQSF----------
-------------K--TDT-----------------------------------------
-------------------------------------EVLMLATNLL-------------
------------------------------------------------------------
------------------------------------KKDLS-----A---S--SPIVISL
PIA-----------ALPHI--I---TPSLALSVLADLLPRL-------------------
-------------------------------SHSH--SAIRKKTIV-TLYRL-ALV----
----------------------------------------------------------YP
------------ETLR--AAW---------------------------------------
------------------------------------------------------------
-----------------PKIKERLMD------KH----------------EDPS--VTAA
I--------------------------------------------------VNVVCEL--
-------------------GWRRPQD-----------------FL---PLA------P-R
LFELLVD-------------------------------------GGNNWM----------
------------------------------------------------------------
-------------------AIKLIK------------LFATLTP----------------
------------------LEPRLV------------------------------------
------------------------------------------------------------
-----------------------------------------------RK-----------
--------------LLPP------------------------------------------
-----LTD----------------LIR---------------------------------
--------------------------------------------TTPAM-----------
---------------------------------------SLLY-ECIN---GIIQ-----
--------GGILGDSED---------------DGREEIA--------SLC-----VSKL-
-----------------------------------------------RGMI---------
------------------------TFNGDANS----------------------FNRIV-
-------------VTHPFL----V---AQ-------------------------------
-----------------------------------------QEDVIMEC---ID-SEDIT
--IRIKALDLVQG-MV------SSDNLV-----------SIVS-------RLM-------
-RQL--KTSTNPNNDQLDDLSTDSSEEMGAERRSRKRDEAPPLPEDYTID----------
------------------------------------------------------------
----------------------------------------------VIGRILKMCS----
---Q------------NNYSSV-VDFDWYIDVLTQLIRIAPASRKE--------------
--------LDS------------------------DGMALGPKSTTADISE---------
-----------------------------------------SIGN------------EL-
------------------------------------------------------------
------------------------------------------------------------
------------------------------------------------------------
----------------------------RNVAVKVK---------ALIPRIR--------
--------------PSEVLATCLQASMK--------------------------------
---------------------LFAL-------IAG--------ND---------------
------------------------------------QTYWTA------------------
-----------ERKSMVSLLMARV-----IH-----------------------------
------------------------TYEPLVLHP---------SLEVQERAVEFTELLKLT
AEAA-----------------------------------------SAQASSTDELEQDPP
LLLTQAIPSLFQG-----------------------------------------------
------------------------------------WELNSVAVGAQLNVP-------MP
EGLDL-------------------------------------------------------
DEPIHPNLSSLLAQADSLM------------------LP---------------------
------------------------------------------------------------
----IQEDDEFSAYYNE---------------------------------------KAAP
TSISSEPAINRLRDAPETTSGSYQQATEDSYLDADIIARRKAERA---------------
------------------------------------------------------------
---ERNRDDPFYI-----------------------------------------------
-------------------------------GDLGSPSRSQGTSTPIHNILQNENGPDLD
IDSIPIMKLDLGAISSSG-----------VGGAPGTPQRSKAPKSRPQIV----------
------------VAADETLVGSRPSTPRTGSQH---------------------------
------------------------------------DSDADPSSASAKSRAARKLKQSLL
QVDSSHLRNLSLEASHSEDSGGGALPHEKLAETDAEMAKAMKEVQRLRLEMQRA------
------------------------------------------------------------
------------------------------------------------------------
------------------------------------------------------------
------------------------NERIHVAQGVPTEGVVVK------------------
------------------------------------------------------------
--------------------------------SKKKKEGKKAKSKSKSEEDGAGAGEDEK
EKKVVKKKKKKAETEVAEGGGEGAPVGGEGEGEAVITVK--------------------K
KEKEKVKKKKPK------------------------------------------------
---------------------------------------------------RIIQLGDED
AGGTGAGAEAGEP-----------------------------------------------
------------------------------------------------------------
------------------------------------------------------------
------------------------------------------------------------
------------------------------------------------------------
------------------------------------------------------------
------------------------------------------------------------
---------------------------------
>Tbru3 
------------------------------------------------------------
------------------------------------------------------------
------------------------------------------------------------
------------------------------------------------------------
------------------------------------------------------------
--------------------------------------------MTDATKMAGQLLFQNT
LAE--VVRKLRSS-------NESEAE----------VI------------EQCIADIKSE
V------------------------------TSTVQSVKVTAVLKAV-YFSM--------
--------------L----GY-SATYA-----------AFNIIEVM-AD-----------
-------------------KMFGY------------KRIG--YMAACLTF----------
-------------T--PKT-----------------------------------------
-------------------------------------EVLPLLTALL-------------
------------------------------------------------------------
------------------------------------KRDLS-----S---T--NQYEVGF
ALY-----------CISTV--S---SPDLARDLVVDVVNLL-------------------
-------------------------------SHPR--NYVRKKAVL-SLYRI-FFE----
----------------------------------------------------------YP
------------ESLR--PTY---------------------------------------
------------------------------------------------------------
-----------------PRLKE-KLDSSSERCD-----------------NDPA--VRGA
L--------------------------------------------------VCVLCEL--
-------------------ARRNPAS-----------------FL---GLA------V-P
FFSMLST-------------------------------------IQSNWT----------
------------------------------------------------------------
-------------------LIKIIK------------VFGYFAP----------------
------------------LEPRLG------------------------------------
------------------------------------------------------------
-----------------------------------------------KK-----------
--------------LVDP------------------------------------------
-----IIR----------------IVQ---------------------------------
--------------------------------------------TTGAK-----------
---------------------------------------SVRY-ECIL---AVAN-----
---------------GM---------------SKTPSLT--------KIV-----AEEL-
-----------------------------------------------RVFV---------
------------------------ED-SDQNL----------KYL-----GLDAMSRMV-
-------------RDNAKL----L---GG-------------------------------
-----------------------------------------HRDVVLAC---LD-DIDTT
--IRRKALEVLSG-LV------TKRNFV-----------STIN-------NMM-------
-HRC-VRLPPDEE---------------------------------WSNR----------
------------------------------------------------------------
----------------------------------------------VLATVIEVAQ----
---------------TDDYSYV-QDFEWYVKILLDISLVNLST-YQ--------------
--------HGA---------------------------LVQK--ELVTVLT---------
-----------------------------------------RVN-------------AV-
------------------------------------------------------------
------------------------------------------------------------
------------------------------------------------------------
----------------------------RQFG--VN---------ELSQLLS--------
---------NTNLLKSDPSRSSQWEVLK--------------------------------
---------------------AAAF-------LCG--------EY---------------
------------------------------------PYWLQDKRRTCELLLSERISLLKP
EVQVVCVT---AVGKIVAYMHKPC-----QR-----------------------------
------------------------H-----LVLVNGEEEIPLPEDSLTFEELRASILQTE
AITD---------------------------------------SNGTAKVVGATGSISNR
HDVERKNLLGLQL-----------------------------------------------
-------------------------------------FRHSVHP--DVQER-------AS
MILYQ-------------------------------------------------------
LNVDPDIGPLLYEQEL---------------------LP---------------------
------------------------------------------------------VAIGAQ
EAVEPPEGLNLDEPFCSHLPAGLSPS------------------------------DSEE
DGAENDEDLYYVDGYDAIVAREQRRREEARRGEVAPFYIKNDALSRDQLSEELH------
---------------------------------SAVSAAPAPKTSTSFYVPQKSQVINRY
LSRPKNYDAAAHG-----------------------------------------------
----------QRRIQDEDVDEATKKFRNVDVTRSLAPDERLPEPIPYGRLQQSATTEGTA
AAAAAAAALDFMVDESFD-----------PLVLLEEKYLRVTAFVLSCRVRKAGTQITMA
VEISNLASSSSMRNVSLRFQPNNDNYTTERVRLEADKSQE--------------------
------------------------------------AITGANRPKTGRGDNKNAVGEGGD
GDKEVEESDRSIFVSKCMKGTTTLRTKMLLTFSGSLPPSLTE---PLLFSLLYT------
------------------------------------------------------------
------------------------------------------------------------
------------------------------------------------------------
-----------------REKKPTESLLPMPLSYRYFAKSHVDTTSVEFMQTI--------
------------------------------------------------------------
--------------------------------MARHLSESPVLTCFVAVAASCVPLVLPA
IQQQLRLRPVDIFKDAASFYSVLQSRKSAANHAHVAVVL--------------------L
EDELEGEKGISI------------------------------------------------
-----------------------------------------------------AVKSEHT
SLAELLAQEIAKLLMTATS-----------------------------------------
------------------------------------------------------------
------------------------------------------------------------
------------------------------------------------------------
------------------------------------------------------------
------------------------------------------------------------
------------------------------------------------------------
---------------------------------
>Lmaj3 
------------------------------------------------------------
------------------------------------------------------------
------------------------------------------------------------
------------------------------------------------------------
------------------------------------------------------------
--------------------------------------------------MSLAAFTQCS
LAA--VVRNLRSA------PGGTEEE----------AV------------DRYIADTKNE
V------------------------------NVADPFVKMVAIQKAT-YFHM--------
--------------L----GY-SSQYA-----------DFRVVEMM-AS-----------
-------------------SIFLH------------KRIA--YLAACLTF----------
-------------T--EDT-----------------------------------------
-------------------------------------DVIPLMTASL-------------
------------------------------------------------------------
------------------------------------KRDLS-----S---S--NQFEVGL
ALY-----------CIASI--C---TPDMAHDVVADVVNLL-------------------
-------------------------------GHPR--AYVRKKATL-SLYRV-FLS----
----------------------------------------------------------YP
------------ESLR--VTY---------------------------------------
------------------------------------------------------------
-----------------VRLKE-KLEDNNEKMD-----------------TDPA--VRGA
V--------------------------------------------------VCVLCEL--
-------------------ARRNPAN-----------------FL---GLA------V-P
FYSLLSS-------------------------------------VHSNWT----------
------------------------------------------------------------
-------------------LIKIVK------------VFGYFAP----------------
------------------LEPRLG------------------------------------
------------------------------------------------------------
-----------------------------------------------KK-----------
--------------LVEP------------------------------------------
-----ITN----------------LIN---------------------------------
--------------------------------------------TTGAK-----------
---------------------------------------SVQY-ECLL---AVAN-----
---------------GM---------------SQVSSLK--------KLA-----AEKI-
-----------------------------------------------RGFV---------
------------------------ED-ADPNL----------KFL-----GLEALSLLV-
--------------ASSES----RKLLAD-------------------------------
-----------------------------------------QREVVLRC---LD-DPDST
--IRLKALYLLRD-LT------TRKTVI-----------SHIN-------EML-------
-DRC-VRTPPDEE---------------------------------WSNA----------
------------------------------------------------------------
----------------------------------------------VIRTIIETAQ----
---------------TDDYEWI-QDFEWYLSVLLDLCVVELTV-YT--------------
--------HGG---------------------------FMEQ--ELVCILS---------
-----------------------------------------RVN-------------GV-
------------------------------------------------------------
------------------------------------------------------------
------------------------------------------------------------
----------------------------RRAG--VE---------EIVPLLT--------
---------NVRLLGGDRQHSTQWRILC--------------------------------
---------------------AAAF-------ICG--------EY---------------
------------------------------------PHWLPD------------------
-----------IAEACRALLAEPI------------------------------------
------------------------T-----LLP------------AEVQLACVAAVGKIA
AYVY-----------------------------QPCARHVQLCNGEEECRAAEEGEQRIV
PSLAELTRRVLLP-----------------------------------------------
-------------------------------------EAEEAAARAHRGLR-------RF
CHSAF------------------------------------------PSVLERAHLVHYQ
VMEHPEVGPKLYEAV----------------------LP---------------------
-----------------------------------------------------PVAAGAQ
DAIELPEDVDLDAPFCENVAMLMALS------------------------------GSDE
DDGSDGGALGGYGGLGGSGDDDLNADFNLEYRIEQQRRSELARREEMAPYYLRD------
------------------------------SADASVVASEDFGAPSRPLRSAQPICCDGG
LGSPAGAESRHRQ-----------------------------------------------
----------HTRSRCPQKVFSINRQLSKPSDYEEKKAAQWRRSNSPEEDEATRKLRGID
VTRALRADERLPETLSY------------AQLLQQQQHKGKGGNELYADAMVASHAV---
------------EAVPVALYKERPLGLYVTVTGCKVRRDGFHLSGTVEC-----------
------------------------------------VNATSSSVVRDVRLTAMPTAAFAM
GDVTLRLEAVKSDVAEDASGGASVTVVERLKGSATVRVPIVVRLSHLPSSLADA------
------------------------------------------------------------
------------------------------------------------------------
------------------------------------------------------------
--------PLSLNLSWTAERKHHQVALTLPLEYVYFSKPVMPGSVLTSHEYLEDVV----
------------------------------------------------------------
--------------------------------GKALAAAPIATAFVPCNKTAIMTGVMAA
MPQLRLSPIDVFKDALSMYGLLHGRKSELAHTHVAVLLQ---------------------
EQEVDGSKGILV------------------------------------------------
-------------------------------------------------TVRCHYPVLSE
ALIVKLAELVGVH-----------------------------------------------
------------------------------------------------------------
------------------------------------------------------------
------------------------------------------------------------
------------------------------------------------------------
------------------------------------------------------------
------------------------------------------------------------
---------------------------------
>Spom3 
------------------------------------------------------------
------------------------------------------------------------
------------------------------------------------------------
------------------------------------------------------------
------------------------------------------------------------
------------------------------------------------------MVFERT
LID--LIKGIRSH-------ANDEEA----------FI------------ATCLLECRKE
A------------------------------TSQDADLKSEAILKLA-YLEM--------
--------------L----GV-DISWA-----------SFQIVEVM-SS-----------
-------------------SKILQ------------KQKG--YLAAVQSF----------
-------------K--PDT-----------------------------------------
-------------------------------------DVLMLTTNLL-------------
------------------------------------------------------------
------------------------------------KKDLM-----S---S--KVPEITL
AID-----------GLSHF--S---TLGLARDLYRDVLILL-------------------
-------------------------------NHSV--PYVRKRTIL-LLYRL-CLQ----
----------------------------------------------------------YP
------------EAIS--ACI---------------------------------------
------------------------------------------------------------
-----------------PKLRE-RLD------D-----------------PDTS--VVNA
A--------------------------------------------------VSVICEL--
-------------------ARRAPKN-----------------YL---EFA------P-D
LFHLLTT-------------------------------------SSNNWM----------
------------------------------------------------------------
-------------------LIKLIK------------LFASLTP----------------
------------------YEPRLV------------------------------------
------------------------------------------------------------
-----------------------------------------------KK-----------
--------------LIPS------------------------------------------
-----LTD----------------IIE---------------------------------
--------------------------------------------NTHAM-----------
---------------------------------------SLLY-ECIN---TIVS-----
----------GNMLVGH---------------SQCDKLA--------SLC-----ASKL-
-----------------------------------------------RGFF---------
------------------------ED-TDQNL----------KYI-----ALLCLRKLA-
-------------NTHPSL----V---SA-------------------------------
-----------------------------------------QLDIILKC---LV-DTDTS
--IRLRALDLVNE-IV------NKENIR-----------TIVK-------TLM-------
-LQL--IVSSDESAVED-----------------------------IRNS----------
------------------------------------------------------------
----------------------------------------------TATRIIEMTS----
---K------------STYMNI-ADFEWLLTVYVDLA--NIPG-----------------
--------IDT---------------------------GTLLNNQIIDLCV---------
-----------------------------------------R-VK------------AL-
------------------------------------------------------------
------------------------------------------------------------
------------------------------------------------------------
----------------------------RPFS--VD---------IFSQAIL--------
-------DPSYVSTTDCSVSEKRTDILP--------------------------------
---------------------AIIW-------CLG--------EY---------------
------------------------------------AEFIEEY-----------------
-------------LDILDALTRPS-----FK-----------------------------
------------------------K-----CSN-------------LAHRLLLQAITKIF
CQWC-----------------------------------------LEEEPTWGVEKFGLV
KLWVEKIVSFIEQ-----------------------------------------------
-------------------------------------FLNFQDM--EIQRR-------AS
EFYIL-----------------------------------------------------FN
QVSDIVNTSDTMEV-----------------------LE---------------------
------------------------------------------------------------
--LQKKPPYIVQNTMYK---------------------------------------LFFG
EPLNPVAVKAQRKVMPDEN-----------------------------------------
------------------------------------------------------------
---LDLNCPINGV-----------------------------------------------
-------------------------------------------------IEVPKELLENI
IQSDDSLINFDTEVPSSG-----------IDTFSKKQFNSLESVPVQR------------
------------DLSSPFYLSSNQHTTTTNSEPEN-------------------------
------------------------------------LNVETSMSDEAFNADKVTKGLLML
LIILFLLIILVTKNKRRR-KIFTSPSLQAMVVA---QDEVPE---GISLADIEN------
------------------------------------------------------------
------------------------------------------------------------
------------------------------------------------------------
------------------------------------------------------------
------------------------------------------------------------
--------------------------------KENPSNSNVYSLISLDPPLSTNQGSMGD
IVLETKSPIRVEK-----------------------------------------------
-KKSKKKKKKKV------------------------------------------------
------------------------------------------------------------
------------------------------------------------------------
------------------------------------------------------------
------------------------------------------------------------
------------------------------------------------------------
------------------------------------------------------------
------------------------------------------------------------
------------------------------------------------------------
---------------------------------
>Ppat3 
------------------------------------------------------------
------------------------------------------------------------
------------------------------------------------------------
------------------------------------------------------------
------------------------------------------------------------
----------------------------------------------------MESLFQRT
LDD--LVKGLRL-------QMVGESR----------YL------------AKALEEVRKE
M------------------------------KSTDPIIKVTALQKLT-YLQM--------
--------------A---CGA-DMSWA-----------SFCAVEVM-TM-----------
-------------------TRFSH------------KKVG--YLAASQSF----------
-------------H--EGT-----------------------------------------
-------------------------------------DVLVLTTNLL-------------
------------------------------------------------------------
------------------------------------KKDLG-----S---K--NEYETSL
AIE-----------CLSRI--L---NADLAAALTPEVFTLM-------------------
-------------------------------ASSR--SYIRKKATL-VLLRV-FVK----
----------------------------------------------------------YP
------------DAIR--VAF---------------------------------------
------------------------------------------------------------
-----------------KRLVE-KMD------D-----------------ADPQ--VVCA
A--------------------------------------------------VSVLCEL--
-------------------TLKEPRA-----------------YL---PLA------P-E
FYRLLDK-------------------------------------SSNNWL----------
------------------------------------------------------------
-------------------SIKLVK------------IFGALTP----------------
------------------LEPRLG------------------------------------
------------------------------------------------------------
-----------------------------------------------RK-----------
--------------IAGP------------------------------------------
-----LCD----------------LMR---------------------------------
--------------------------------------------KVHAK-----------
---------------------------------------SLLF-ECIR---TVT------
--------------LGL---------------RDHTGAV--------KLC-----VEKL-
-----------------------------------------------RENM---------
------------------------DL-GDPNL----------KYL-----GLKALAALM-
-------------DSHPWA----L---AE-------------------------------
-----------------------------------------SKEVIIKC---LN-DGDIS
--IQRRALVLIMG-MV------SESNVV-----------ETV---------LL-------
-RYA---QSADAS---------------------------------FCNE----------
------------------------------------------------------------
----------------------------------------------LLSSILQTCG----
---R------------ARYEIV-SDFGWYVTVLSDIA--CIPH-SE--------------
--------HGG---------------------------EVGR--QLMDVAI---------
-----------------------------------------R-VE------------SV-
------------------------------------------------------------
------------------------------------------------------------
------------------------------------------------------------
----------------------------RTDV--VR---------ACCGLLA--------
-------------DPALLGRPALQGALC--------------------------------
---------------------AAAW-------IVG--------EH---------------
------------------------------------ITRAPHGP----------------
-------------YEVLEALLQPR-----TR-----------------------------
------------------------L-----LHF-------------SVHAVYLQTVLKVF
VSYA--------------------------------------------------------
------------------------------------------------------------
-------------------------------------------I--SYQHR---------
-YFAK-------------------------------------------------------
------------------------------------------------------------
------------------------------------------------------------
------------------------------------------------------------
------------------------------------------------------------
------------------------------------------------------------
------------------------------------------------------------
------------------------------------------------------------
------------------------------------------------------------
------------------------------------------------------------
------------------------------------KEVLEQEEVVTQRGSLHAAVELIK
ENITPLMNSVDMEVQERA------------------------------------------
------------------------------------------------------------
------------------------------------------------------------
------------------------------------------------------------
------------------------------------------------------------
------------------------------------------------------------
------------------------------------------------------------
------------------------------------------------------------
------------------------------------------------------------
------------------------------------------------------------
------------------------------------------------------------
------------------------------------------------------------
------------------------------------------------------------
------------------------------------------------------------
------------------------------------------------------------
------------------------------------------------------------
------------------------------------------------------------
---------------------------------
>Atha3 
------------------------------------------------------------
------------------------------------------------------------
------------------------------------------------------------
------------------------------------------------------------
------------------------------------------------------------
--------------------------------------------MSSSSTSIMDNLFQRS
LED--LIKGFRL-------QLLGESN----------FI------------SRAVEEIRRE
I------------------------------KATDLSTKSTALHKLS-YLAA--------
--------------L---HGV-DMSWA-----------AFHAVEVV-SS-----------
-------------------SRFQH------------KRIG--YQAITQSF----------
-------------N--DQT-----------------------------------------
-------------------------------------SVMLLITNQV-------------
------------------------------------------------------------
------------------------------------RKDLN-----S---A--NEYEVSL
ALE-----------CLSRI--G---THDLARDLTPEVFTLL-------------------
-------------------------------GSSK--SFVKKKAIG-VVLRV-FEK----
----------------------------------------------------------YH
------------DAVK--VCF---------------------------------------
------------------------------------------------------------
-----------------KRLVE-NLE------T-----------------SDPQ--ILSA
V--------------------------------------------------VGVFCEL--
-------------------ATKDPQS-----------------CL---PLA------P-E
FYKVLVD-------------------------------------SRNNWV----------
------------------------------------------------------------
-------------------LIKVLK------------IFAKLAL----------------
------------------IEPRLG------------------------------------
------------------------------------------------------------
-----------------------------------------------KK-----------
--------------VAEP------------------------------------------
-----ICE----------------HMR---------------------------------
--------------------------------------------RTVAK-----------
---------------------------------------SLVF-ECVR---TVVS-----
---------------SL---------------SDNEAAV--------KLA-----VAKI-
-----------------------------------------------REFL---------
------------------------VE-DDPNL----------KYL-----GLNALSIVA-
-------------PKHLWA----V---LE-------------------------------
-----------------------------------------NKEVVVKA---MS-DEDPN
--VKLEALHLLMA-MV------NEDNVS-----------EISR-------ILM-------
-NYA---LKSDPL---------------------------------FCNE----------
------------------------------------------------------------
----------------------------------------------IIFSVLSACS----
---R------------NAYEII-VDFDWYLSLLGEMA--RIPH-CQ--------------
--------RGE---------------------------DIEH--QLIDIGM---------
-----------------------------------------R-VR------------DA-
------------------------------------------------------------
------------------------------------------------------------
------------------------------------------------------------
----------------------------RPQL--VR---------VSWALLI--------
-------------DPALLGNLFLHPILS--------------------------------
---------------------AAAW-------VSG--------EY---------------
------------------------------------VEFSKNP-----------------
-------------YETVEALLQPR-----TD-----------------------------
------------------------L-----LPP-------------SIKAIYIHSAFKVL
VFCL------------------G------------SYFSSQEPTSSSLAQESSSGSLLVN
VFTHESILSLVNV-----------------------------------------------
------------------------------IELGLGPLSGYHDV--EVQER-------AK
NVLGY-------------------------------------------------------
-------------------------------------IS---------------------
-----------------------------------------------------------V
IKQEIAEQLNLQDNETE---------------------------------------ASRV
TAFMEDVFSEEFGPISATAQEKVCV-----------------------------------
------------------------------------------------------------
---PDGLELKENL-----------------------------------------------
------------------------------------------GDLEEICGEHLKPVESDS
VSYTDKISFSVSKLRIRD-----------QQEATSSSSPPHEASSLLAEH----------
------------RKRHGMYYLTSQKEDQDSNGTSSDYPLA--------------------
------------------------------------NELANEISQDSFNPKRKPNQSKPR
PVVVKLDDGDESRITPQA-KTNIQTANDDESLSRAIQSALLV---KNKGKEKDR------
------------------------------------------------------------
------------------------------------------------------------
------------------------------------------------------------
------------------------------YEGNPNSGQQEKEESSRIENHQNS------
------------------------------------------------------------
--------------------------------EKKKKKKKKKKGEGSSKHKSRRQNEVAS
ASEQVIIPDFLL------------------------------------------------
------------------------------------------------------------
------------------------------------------------------------
------------------------------------------------------------
------------------------------------------------------------
------------------------------------------------------------
------------------------------------------------------------
------------------------------------------------------------
------------------------------------------------------------
------------------------------------------------------------
---------------------------------
>Otau3 
------------------------------------------------------------
------------------------------------------------------------
------------------------------------------------------------
------------------------------------------------------------
------------------------------------------------------------
-------------------------MTSYYDRARGSVAIGGSLGSGDKTKMAASRLFQKS
LRD--MITGIRAH-------KDGQRE----------FI------------NKCLVDVRTE
V------------------------------QSSDVRTKAVAIEKAT-YLHS--------
--------------L----GH-SMHWA-----------SFHVVELM-ST-----------
-------------------QNVKY------------KRVG--YLAASQSF----------
-------------G--DDT-----------------------------------------
-------------------------------------DVVLLIPNLL-------------
------------------------------------------------------------
------------------------------------KKDLA-----S---P--NPAEAAL
ALT-----------CLGNI--V---TPELSQTLVADVYSLL-------------------
-------------------------------NNHK--PDLRRRACL-CLYKC-FLR----
----------------------------------------------------------YP
------------EALR--PSF---------------------------------------
------------------------------------------------------------
-----------------TRLTE-CLD------D-----------------DDQS--VVQA
A--------------------------------------------------VTVLSEL--
-------------------AMHNPKT-----------------YL---PLA------P-K
FYKLLTS-------------------------------------SSSNWM----------
------------------------------------------------------------
-------------------TIKLVK------------VFGALAP----------------
------------------LEPRLA------------------------------------
------------------------------------------------------------
-----------------------------------------------KK-----------
--------------LAGP------------------------------------------
-----ISE----------------ILE---------------------------------
--------------------------------------------TTSAK-----------
---------------------------------------SLMY-ECVR---TAV------
--------------MGM---------------TSQEKVI--------RQA-----VDKL-
-----------------------------------------------KDML---------
------------------------ED-HDPNI----------KFL-----ALHALTYLL-
-------------DSHPRI----V---AE-------------------------------
-----------------------------------------HKGNIFEC---LD-HEDSN
--IQYCALKIVCG-LV------TKRTLI-----------DTTS-------VLM-------
-NCM---GKADQR---------------------------------FRDE----------
------------------------------------------------------------
----------------------------------------------LVSSVIRICM----
---------------NERYALV-TDFVWYLSVLADLI--RVPC-SS--------------
--------HGA---------------------------LIGE--QIIDVCL---------
-----------------------------------------R-VE------------VI-
------------------------------------------------------------
------------------------------------------------------------
------------------------------------------------------------
----------------------------REAA--VG---------ILAPLLL--------
---------DVSLLEPSNVNKTVPSALK--------------------------------
---------------------AVAW-------VVG--------EY---------------
------------------------------------AHHIVDH-----------------
-------------EEILDALLNPA-----VK-----------------------------
------------------------Q-----LPG-------------DAQAVYVQAIFKVY
ASAVLNYSRGIRPTGAVGALPAPEPLIDISVDDDTAAASGAARDGAGVTPGTLVPESEDL
IELRDKVSRRIEP-----------------------------------------------
-------------------------------------LTTSFNL--EVRER-------SC
QLQKM-----------------------------------------LGIVGAAERSEPGS
GIAIIEAFATVMSDEI---------------------QP---------------------
-------------------------------------------------VSVKAQRKIEV
PAELLDDEPMSAEWDYLLV-------------------------------------SSDE
EEDDEYASRKGKKKGKKSKSKDKMSKDLREVAEIFGAKKTKEQVAREERESREM------
------------LAKHKEKMGQYYLEGETGADKEKKKGPPKSLPGPE-------------
---SAAMLALEAR-----------------------------------------------
LASHAVGQTERPAIKGESDSESEEEEQVIAVKKGKSYDPKNASSRLHGELEAYNPLKPLE
RNEHLPTVEAYPRFDPYS-----------QDEAAFNAFAPSGGDARSHHKDKKDKKKRD-
------------KKKKDKGAGGEDGESKEKKPKKEKGAGEKKSGG---------------
------------------------------------TKKKSGEKKTCADSLRSMTVTWAD
AGNPKAQVTLDDARAWAM-EYGYVKTNVPLDRPVAQRVDLVAFFEVYNANAFSV------
------------------------------------------------------------
------------------------------------------------------------
------------------------------------------------------------
---------------------FRQKFKSRRLRPPNEEQVQIAKMLSEYEQYKDYES----
------------------------------------------------------------
--------------------------------LKWRYVKRPGGQAVRPELWYKCYGTSQY
INEGENKSPAPVWREDGSIDYGGRDKWDAWTRCAGMTVK---------------------
-QAKIGFVKAIR------------------------------------------------
-----------------------------------------------------------A
ALDDRPSNFY--------------------------------------------------
------------------------------------------------------------
------------------------------------------------------------
------------------------------------------------------------
------------------------------------------------------------
------------------------------------------------------------
------------------------------------------------------------
---------------------------------
>Bden3 
------------------------------------------------------------
------------------------------------------------------------
------------------------------------------------------------
------------------------------------------------------------
------------------------------------------------------------
--------------------------------------------------------MYQS
LTD--LIRGLRA-------NKNSEER----------FV------------ANAIDEVRQE
L------------------------------RTNDLDIKTNAISKLC-VLHM--------
--------------M----GY-DMSWA-----------SFHIIEVM-SS-----------
-------------------SKLSQ------------KRVG--YYAASISF----------
-------------K--QDT-----------------------------------------
-------------------------------------DVLMLCTNLI-------------
------------------------------------------------------------
------------------------------------KKDMS-----S---N--NYEDGAV
AMH-----------ALAQI--A---TPDLSRDLHMDLIVML-------------------
-------------------------------NHSK--PYMRKRAIL-VLYRI-FLK----
----------------------------------------------------------YP
------------EALR--AAF---------------------------------------
------------------------------------------------------------
-----------------SRLKE-RLN------D-----------------DDPS--VVSA
A--------------------------------------------------VNVICEL--
-------------------ARKNPKS-----------------YL---PLA------P-Q
LYGLLTT-------------------------------------SNNNWM----------
------------------------------------------------------------
-------------------LIKTIK------------LFAALTP----------------
------------------LEPRLV------------------------------------
------------------------------------------------------------
-----------------------------------------------RK-----------
--------------LVPP------------------------------------------
-----IVN----------------LIQ---------------------------------
--------------------------------------------STSAM-----------
---------------------------------------SLVY-ECIH---TLIV-----
--GGMITPESTTDQSES---------------SQDRQIV--------LLC-----VTKL-
-----------------------------------------------RKFL---------
------------------------ED-SDQNL----------KYL-----GLYALGKLL-
-------------ILRPSA----V---GE-------------------------------
-----------------------------------------HREIILRC---LE-DPDYS
--IRQRALELIQN-LS------TPTHLF-----------AIVK-------KLM-------
-MHL--VPKTDTALSKRRTKRTLGKQENI-----------------YRNS----------
------------------------------------------------------------
----------------------------------------------VAQCILTMCS----
---K------------DTFANV-TNFEWYLSVLIDLSYCPLID-----------------
--------AGS---------------------------AISE--QFIQICV---------
-----------------------------------------R-VP------------EI-
------------------------------------------------------------
------------------------------------------------------------
------------------------------------------------------------
----------------------------VPLA--VS---------SLAKLVM--------
---------DTELLDTVTKQPNNTEALY--------------------------------
---------------------GAVW-------VVG--------EY---------------
------------------------------------CNVLSDP-----------------
-------------QKIIKSMLLPQ-----VN-----------------------------
------------------------A-----LSP-------------LVHTVYLHNLLKVY
ARWI------------------------------------------GGHLDGKDVKRPET
DECLELIRVIIDR-----------------------------------------------
-----------------------LEF-----------FTTSPNL--EVQDR-------AS
TVLEI-------------------------------------------------FKLIIK
EIDLSREETQPLTTFG---------------------MP---------------------
--------------------------------------RMTEILPTLFDGEFNPVSIKSQ
GKVVVPEGLDLDSWIHPPELEAE---------------------------------EFNL
DGSSNYSDVDSLALSESPTHSFEQNERHQRRQEKQQNDPFYLTRSETQSKSTSS------
--------------NILKIDVDKIPIAKLSLDTSPLAFGGLPSSLSS-------------
---PSKYTSLFAK-----------------------------------------------
----SRTEEQIRGEANAFNMGQSSPKTYQLKQEEDLPSRNAQTDMGDNEGHKDLLEDLEH
IRLTDPDRYAVMSIDLTL-----------AGDDNNSASHATGFSTSDKRAPRHSK-----
------------SGLMYEALPDTVDQSLEKLELKSVKKKKTKKSA---------------
------------------------------------VDATLSAEEKGTKKSKKKSKSKKT
GDIEEPDKKKKSGKAKSLAHIPEQAITTQVTTETHTVSALLSGAIGVSTEPIVF------
------------------------------------------------------------
------------------------------------------------------------
------------------------------------------------------------
----------FEDDFVEIMYMWQHVGPLTDITATQLQLSIMVSIAIRPIETSAITISTC-
------------------------------------------------------------
--------------------------------DVNTVSAVSINQLQPCEYEMNLVATRTE
SHLEFQVPDISMEIAYTYVTTDESLAKKMAHTVDLTIPPTVNMISRTSPTVMEMTASGMV
ELLTSDPPLLSL------------------------------------------------
----------------------VHSTQMVLPSSVVFDVCIEMISARLCLGVVETHTTPAR
AVSMYGGQEWVQPHPDEKED----------------------------------------
------------------------------------------------------------
------------------------------------------------------------
------------------------------------------------------------
------------------------------------------------------------
------------------------------------------------------------
------------------------------------------------------------
---------------------------------
>Rory3 
------------------------------------------------------------
------------------------------------------------------------
------------------------------------------------------------
------------------------------------------------------------
------------------------------------------------------------
------------------------------------------------------------
------------------------------------MQ----------------------
------------------------------------------------------------
--------------L---------------------------------------------
------------------------------------------------------------
------------------------------------------------------------
------------------------------------------------------------
------------------------------------------------------------
------------------------------------KQDLA-----S---Q--TVVDIGI
ALN-----------GLSHI--V---TPDLARDLSPDLVSML-------------------
-------------------------------NHSR--PYIRKKVIL-VLYKI-FLK----
----------------------------------------------------------YP
------------EALR--LSF---------------------------------------
------------------------------------------------------------
-----------------PRLKE-KLE------D-----------------PDPS--VVSA
V--------------------------------------------------VSVVCEL--
-------------------ARKNPKN-----------------YL---SLA------P-Q
LFKILTT-------------------------------------SSNNWM----------
------------------------------------------------------------
-------------------LIKIIK------------LFASLTP----------------
------------------LEPRLI------------------------------------
------------------------------------------------------------
-----------------------------------------------KK-----------
--------------LLPP------------------------------------------
-----LTS----------------LIQ---------------------------------
--------------------------------------------TTPAM-----------
---------------------------------------SLLY-ECIY---TVIT-----
-----------GGFLEAAG-------------ESGNALA--------ATC-----TNKL-
-----------------------------------------------RKFL---------
------------------------ED-PDQNC----------ELI---------------
---------------------------AE-------------------------------
-----------------------------------------HKDLILEC---ID-DEDIS
--IRIRALDLVVG-MV------NRKNIV-----------DIVK-------KLI-------
-THIMPKKAESISLHDPSTIFDPV----------------------YRMD----------
------------------------------------------------------------
----------------------------------------------IINRIIFMCS----
---Q------------NHYHYL-NDFEWYITVLVDIT--YSAG-VN--------------
--------VGE---------------------------LLTN--QLMDVSV---------
-----------------------------------------R-VK------------SV-
------------------------------------------------------------
------------------------------------------------------------
------------------------------------------------------------
----------------------------REFS--VK---------QMYNLLQ--------
---------DKHFLETAKRRDSNINVLS--------------------------------
---------------------AAAW-------ICG--------EY---------------
------------------------------------CNYLDDI-----------------
-------------PLTLECLLLPQ-----VT-----------------------------
------------------------N-----LPV-------------KVQTAYVHSVIKIY
AYWT-----------------------------------------TELTSQWDAEIQREF
VKVTQVMYEKMDM-----------------------------------------------
-------------------------------------FTHNADL--EVQER-------AH
DVKSL-----------------------------------------------FKIILDAT
SDPTVDDVPLVLRG-----------------------LP---------------------
--------------------------------------------DLFFIYELNPVAPKAQ
SKVPVPEGLDLDAWINDPLPDL----------------------------------VQDY
ESDASLDDSFRYEKVNKTSKKKKSKAKDDYSSEDEAEKERRRIARREARKNDPYYIMADN
KKGSRSVDFDKELDSIPVVELNIEEINARASNLKKTKKSKRSKGQKAPLKIPVYAEEEMP
EDAAQSEEEKEET-----------------------------------------------
--EGRKRQTPKTILYTKKSARDIFENGEEAGLNSVDLSTPLGEDEKFQQVKAYLSPEELR
IQEEAKYRNERRELRALQ-----------KKNKEVSGSKKLGKTTKKGRETQEELDTQNL
------------AKEEFVPIDDGVREALVDGQEEAKRLKEIEVLKTD-------------
------------------------------------YVRLTSTLRMESDNSPIIAIQLKI
QNLNDEKMLPKLHMEFAQ-SFDLKLVENDVPTNIAYATETFE---LQVNESVEC------
------------------------------------------------------------
------------------------------------------------------------
------------------------------------------------------------
----IAHFEVLCDIRQGLCLRGDLFYDIEESSALNQHPFEIPIPASLFLNNKEPMDP---
------------------------------------------------------------
--------------------------------ADFATLLAEHGDKFEYHENVSIDVTLPS
DTSFIEEVLIKSLNKITAISGLTVVEVVPGAASLYGKSV--------------------Q
GNQVAGLLKYTL------------------------------------------------
-----------------------------------------------QVEAEPKLAILSI
DLKSTDEGLLGGLVHELTDIKMD-------------------------------------
------------------------------------------------------------
------------------------------------------------------------
------------------------------------------------------------
------------------------------------------------------------
------------------------------------------------------------
------------------------------------------------------------
---------------------------------
>Ddis3 
------------------------------------------------------------
------------------------------------------------------------
------------------------------------------------------------
------------------------------------------------------------
------------------------------------------------------------
-------------------------------------------------------MFERT
LVD--LIRGIRNH-------KKNETK----------FI------------NQCINEIKEE
L-------------------------------KGDMQKKTVAVQKLT-YIQM--------
--------------L----GF-DISWA-----------SFKIVEVM-SC-----------
-------------------NKFSS------------KRIG--YLAASQSF----------
-------------N--EGT-----------------------------------------
-------------------------------------DVIVLATHQI-------------
------------------------------------------------------------
------------------------------------RKDFL-----S---S--NQSEAYL
ALN-----------CLSNI--C---TTDLARELANDILTLL-------------------
-------------------------------STQK--THILKRAIT-VLYKI-FLR----
----------------------------------------------------------YP
------------ESLR--PAF---------------------------------------
------------------------------------------------------------
-----------------PKLRE-KLD------D-----------------PEPS--VVSC
S--------------------------------------------------VNVICEL--
-------------------ARRNPKN-----------------YL---PLA------P-V
LFRILTN------------------------------------TTNNYWM----------
------------------------------------------------------------
-------------------LIKIVK------------LFAALTP----------------
------------------HEPRLG------------------------------------
------------------------------------------------------------
-----------------------------------------------KK-----------
--------------LIDP------------------------------------------
-----LTN----------------IIN---------------------------------
--------------------------------------------SSPSV-----------
---------------------------------------SLLY-ECIQ---TCIT-----
---------------GM---------------SDHIPLM--------KLC-----ISKL-
-----------------------------------------------RTLI---------
------------------------EH-NDQNL----------KYL-----GLLALNNIM-
-------------KIHPKA----V---SE-------------------------------
-----------------------------------------HRDLVLNC---LE-DDDIS
--IRLRALDLLPG-MT------SKKNIG-----------DIVF-------KLL-------
-DHL---DNAEGQ---------------------------------YKEQ----------
------------------------------------------------------------
----------------------------------------------IIEKIIELCS----
---------------MGTYQFI-TDFEWYINILVKLS--QIQD-SI--------------
--------HGK---------------------------LIAS--QLLDVVI---------
-----------------------------------------R-VK------------IV-
------------------------------------------------------------
------------------------------------------------------------
------------------------------------------------------------
----------------------------RAYS--TR---------QMIELLK--------
----------NPKLMSNPTEGGMCEVLY--------------------------------
---------------------AAAW-------IVG--------EF---------------
------------------------------------SGYVN-------------------
-----------RPIDALEAFLQPR-----VC-----------------------------
------------------------V-----LPS-------------HIQSVYMLNSLKVF
SHAC----------------------AKANGDKIPSLDDDDEEEEAQEEEDQNEITHEIV
QECLEIIKSRLTI-----------------------------------------------
-------------------------------------FTHSIYL--NVQER-------AC
LINEL---------------------------------------------LSFYTVTKEQ
GNNISKELISLFTEQL---------------------NP---------------------
------------------------------------------------------VGPKAQ
KKVPIPEGLDLDEWIND---------------------------------------PKHQ
EPIEEDEDDDIFNTSTSSHQKKHHKHHRGGYDGDDDEDDETNSSHSGHSSSNFN------
-------------------------RHPIDIQRQKEERLRKQANNPYMLGGKVSKKLSTN
DPENIPVVQLTGD-----------------------------------------------
--LGHLHVGASSNRPMPSKGSKKTKKHYTIDTTTEMPEGAKESDDEDEKDNKYKNDALSN
INLSEPLTASDVLHTSRH-----------RTDIIKEKEREMAMLAKKNAKLSPKSPPSTA
NYSEVTSPEIAPAKKATKKAAAGSNPPPPPTAKKSSKKPAATSSTTTTTK----------
------------------------------------STQAAAAVVAPPPVIVKKVLKTIL
DDDNFKITCEILKVSPSN-ETDNNQIKLTMKVQNKTDEDMSDVSISLKNPAEQC------
------------------------------------------------------------
------------------------------------------------------------
------------------------------------------------------------
------------------------------VSIKNSGEIGVLEADASTTHTELLNVVNVL
------------------------------------------------------------
--------------------------------NSQELQFTLLASPSSSPSITNQLSIDLP
FSFFIVATKLPKDKFAEILQKSGQVSAMDSTKITGQSLTMPLVIEKLAQQLSIEVVQAHP
NGQTASFYAKTT------------------------------------------------
---------------------------------------QNHHIAMLVKEKDGNISFDIK
SPQSLLNQILVKEIAQLTFSSK--------------------------------------
------------------------------------------------------------
------------------------------------------------------------
------------------------------------------------------------
------------------------------------------------------------
------------------------------------------------------------
------------------------------------------------------------
---------------------------------
>Ngru3 
------------------------------------------------------------
------------------------------------------------------------
------------------------------------------------------------
------------------------------------------------------------
------------------------------------------------------------
-------------------------------------------------------MFEKS
LQD--MVKGIRA-------NKATEDA----------YI------------RSCVSEIKDE
L------------------------------RANDIKKKAVAVQKLT-YLHM--------
--------------L----GY-DMNWA-----------AFHILEVM-SS-----------
-------------------PIFTY------------KRIG--YLAASLGF----------
-------------T--PQT-----------------------------------------
-------------------------------------DVILLTHQLF-------------
------------------------------------------------------------
------------------------------------RKELK-----S---A--NQYDTGL
AVS-----------AIANI--A---TPDLAKDLASEILGLF-------------------
-------------------------------NSSR--QYIRKKSVL-CMYKI-FLQ----
----------------------------------------------------------YP
------------DALR--PSF---------------------------------------
------------------------------------------------------------
-----------------PKLKE-KLS------D-----------------SHPS--VISS
A--------------------------------------------------VNVICEL--
-------------------ARKNPKN-----------------YL---GMA------P-I
FYKLLTN-------------------------------------VTNNWT----------
------------------------------------------------------------
-------------------LIKIVK------------LMGSLAP----------------
------------------HEPRLA------------------------------------
------------------------------------------------------------
-----------------------------------------------KK-----------
--------------LVEP------------------------------------------
-----IAN----------------IIS---------------------------------
--------------------------------------------TTPAK-----------
---------------------------------------SLLY-ECLI---TVT------
--------------IGM---------------QEHMTVV--------KLA-----VDKL-
-----------------------------------------------KSFV---------
------------------------ED-KDQNL----------KYL-----GLAGLNNLL-
-------------SKYPKV----I---SD-------------------------------
-----------------------------------------MKDTIMEC---LE-DQDVT
--IRYRALDLLCG-VV------NQKNIK-----------GIVS-------KLL-------
-KQL---EKAEGD---------------------------------YRDF----------
------------------------------------------------------------
----------------------------------------------LIERIITSCS----
---K------------DNYKAI-ANFKWYLDILIQLT--NIKS-AQ--------------
--------HGK---------------------------LIAQ--HIMDVLI---------
-----------------------------------------R-VK------------SL-
------------------------------------------------------------
------------------------------------------------------------
------------------------------------------------------------
----------------------------RQHG--VN---------EMISLLT--------
---------SPHLLTESSETSSVFDVLY--------------------------------
---------------------AASW-------TIG--------EL---------------
------------------------------------LHLQNSH-----------------
------------------------------------------------------------
--------------------------------------------------WTLKRNLKFI
KILM--------------------------------------------------------
----LQLVTINDK-----------------------------------------------
----------------------------------------------EMSLS-------SR
E-----------------------------------------------------------
-------------------------------------LP---------------------
------------------------------------------------------------
------------------------------------------------------------
------------------------------------------------------------
------------------------------------------------------------
------------------------------------------------------------
------------------------------------------------------------
------------------------------------------------------------
------------------------------------------------------------
------------------------------------------------------------
------------------------------------------------------------
------------------------------------------------------------
------------------------------------------------------------
------------------------------------------------------------
------------------------------------------------------------
------------------------------------------------------------
------------------------------------------------------------
------------------------------------------------------------
------------------------------------------------------------
------------------------------------------------------------
------------------------------------------------------------
------------------------------------------------------------
------------------------------------------------------------
------------------------------------------------------------
------------------------------------------------------------
------------------------------------------------------------
------------------------------------------------------------
---------------------------------
>Mbre3 
------------------------------------------------------------
------------------------------------------------------------
------------------------------------------------------------
------------------------------------------------------------
------------------------------------------------------------
-------------------------------------------------------MFEKN
LSD--LIRGIRAH-------PDDETK----------YI------------SNCMDECRKE
L------------------------------KNPDLDVKANAIAKLT-YLQM--------
--------------L----GF-DISWA-----------SFQIVEVM-TS-----------
-------------------KKFLH------------KRIG--YLAAAQSF----------
-------------H--EDT-----------------------------------------
-------------------------------------DVLMLTTNML-------------
------------------------------------------------------------
------------------------------------KKGLT-----S---Q--NMYEVGL
ALN-----------GLSNF--M---TPDLARDLGNDVITLM-------------------
-------------------------------TSVR--PYVRKKATL-CTYPL-FLK----
----------------------------------------------------------YP
------------EALR--AAF---------------------------------------
------------------------------------------------------------
-----------------PRLKD-KLE------D-----------------SDPA--VQSA
A--------------------------------------------------VSVICEL--
-------------------ARKNPKN-----------------YL---SLA------P-T
FFKILNS-------------------------------------SQNNWM----------
------------------------------------------------------------
-------------------RIKIIK------------LFAALCP----------------
------------------LEPRLA------------------------------------
------------------------------------------------------------
-----------------------------------------------KK-----------
--------------LADP------------------------------------------
-----LTD----------------LIN---------------------------------
--------------------------------------------STPAM-----------
---------------------------------------SLLY-ECIQ---TVLS-----
---------------GM---------------PEHVSTL--------QLC-----VQKL-
-----------------------------------------------RIFI---------
------------------------ED-HDQNL----------KYL-----GLQAMAQVL-
-------------KIQPKA----V---LP-------------------------------
-----------------------------------------HRDLIIEC---LD-DRDES
--IRLRALDLLAG-MV------NKKTLV-----------DIVR-------RLL-------
-VHL--ENSDGAS---------------------------------YRDE----------
------------------------------------------------------------
----------------------------------------------VVSKIVDMSA----
---Q------------NHYQFV-VDFKWYVQVLIQLT--RVEN-TR--------------
--------HGR---------------------------LLAT--QLMDVAI---------
-----------------------------------------R-VK------------SI-
------------------------------------------------------------
------------------------------------------------------------
------------------------------------------------------------
----------------------------RDFA--VP---------ALAGLLQ--------
-----------ESRLFSSTINGINEVLY--------------------------------
---------------------ASAF-------VVG--------EY---------------
------------------------------------AEHLTDE-----------------
-------------AAVVEALLQPR-----VA-----------------------------
------------------------S-----LPA-------------HIQAVCVHNTLKIY
ARLT-------------------------------------------EKIQKGEGSVDSL
NAIVNVITSRIPL-----------------------------------------------
-------------------------------------FVQSGDL--EVQER-------AV
FVGEM---------------------------------------------VGFLAAQREK
GEALDHELLQLFAEEL---------------------NP---------------------
------------------------------------------------------VAPKAQ
RKVPVPEGLDLDEWINT---------------------------------------PPAS
DDEADTKDDDDLDFGLDFGFGPRYEDEDEETRNRKRQERLAMQQANPYHLGGAT------
---------------------------------GGERHSPEKATFQDVSDIPVEQIPIDH
IEVQTPLYVGLDV--------------------------------------------APT
MPKKKKKKKLSKKEKKALKKKGLPVPSDSESEPEPSIEIQATEEMPDGVADSDPDDNNDV
DDPHRALDIDLDAPMDASEMVLPTPSHHVSKGLSAEELASLERQRAREARKAKKKADKDG
KKK---------KKKKSKEHGEHHTHQHEHVHEHEHEAEAEAEPANVEIVTEDAEPE---
------------------------------------AVVEVAAEPPVAEAAAGETKKKSK
KDKKDKKDKKKKKHKHHDSEAPSSPSLALRPLV---KGDHLASAYAISGLDKQV------
------------------------------------------------------------
------------------------------------------------------------
------------------------------------------------------------
----------QVTFVFQNIVETEVTLKSLHIDEPASSVKVASQEGLNEPQTLG-------
------------------------------------------------------------
--------------------------------MSTQHKAVVTLSVEDATKPVTLTGKVEY
ATADTADGELAFEIALGCSTFFKREACSTDRFTEQLSSGSLSASKSEVFSCSAPFAQGVH
AIHSLGFAGVEF------------------------------------------------
--------------------------VDQAASLFGESVNGDVVCILAKDKGEQSISIDFK
ASAESLIDGLVSEIRAALAK----------------------------------------
------------------------------------------------------------
------------------------------------------------------------
------------------------------------------------------------
------------------------------------------------------------
------------------------------------------------------------
------------------------------------------------------------
---------------------------------
>Nvec3 
------------------------------------------------------------
------------------------------------------------------------
------------------------------------------------------------
------------------------------------------------------------
------------------------------------------------------------
------------------------------------------------------KMFEKN
LTD--LVRGIRN-------NKDNEAK----------YV------------ASCLDDIKTE
L------------------------------RQENASIKANAVAKLA-YLEM--------
--------------L----GY-DISWA-----------AFNIIEVM-SS-----------
-------------------SKFTY------------KRIG--YLAASQSF----------
-------------H--EGL-----------------------------------------
-------------------------------------DILMLTTNMI-------------
------------------------------------------------------------
------------------------------------RKDLC-----S---M--NMYDSGV
ALA-----------GFSCF--V---TPDLARDLANDVMSLL-------------------
-------------------------------VSTK--PYIRKRSIL-LMYKI-FLK----
----------------------------------------------------------FP
------------EALR--PAF---------------------------------------
------------------------------------------------------------
-----------------PRLRE-KLE------D-----------------PEPG--VQSA
A--------------------------------------------------VNVICEL--
-------------------ARKNPKN-----------------YL---SLA------P-L
FFKLMTS-------------------------------------STNNWM----------
------------------------------------------------------------
-------------------LIKIIK------------LFGALCP----------------
------------------LEPRLG------------------------------------
------------------------------------------------------------
-----------------------------------------------KK-----------
--------------LLEP------------------------------------------
-----LTN----------------LIH---------------------------------
--------------------------------------------STSAM-----------
---------------------------------------SLLY-ECIN---TVIC-----
------VLIDLDSLLGL---------------SDHQPSI--------QLC-----VSKL-
-----------------------------------------------RLLL---------
------------------------ED-PDQNL----------KYL-----ALLAMSKIL-
-------------KTHPKA----V---QS-------------------------------
-----------------------------------------HKDIIIHC---LD-DKDES
--IRLRALDLVVG-MV------SKKNIM-----------DIIK-------KLM-------
-IHI--DKADSQN---------------------------------YRDE----------
------------------------------------------------------------
----------------------------------------------LLSKIIMICS----
---Q------------GDYQYV-TNFEWYVDVLIQLT--RIEG-TR--------------
--------YGK---------------------------QVAA--QMMDVTI---------
-----------------------------------------R-VK------------AV-
------------------------------------------------------------
------------------------------------------------------------
------------------------------------------------------------
----------------------------RPYA--VQ---------CFSLLLD--------
---------NSHLMGSNVQKNGMCEVLY--------------------------------
---------------------AVAW-------LAG--------EF---------------
------------------------------------AQHLPDV-----------------
-------------NAIMESLLRPK-----VT-----------------------------
------------------------S-----LPG-------------HIQAVFVQCIAKLY
ASIL--------------------------------------------VKMEQEEDVDAA
IALGERLAAQLPM-----------------------------------------------
-------------------------------------FVQSSDL--EVQER-------AS
CILQL---------------------------------------------IKYVLKLQGK
GVHCGDEVNLLFDGEL---------------------NP---------------------
------------------------------------------------------VASKAQ
KKVPVPEGLDLDKWINE---------------------------------------PPKE
TSEEEDNAEDMFAGVEEQSY----------------------------------------
------------------------------------------------------------
------------------------------------------------------------
------------------------------------------------------------
-----------------------------KTQVRKEQEPDEEELEKRR------------
------------------------------------------------------------
------------------------------------VARQAERESNPHYLRLGETTPSSK
KSEISVDDIPVANLDLPV-SLKISGLFLKIPNL---------------------------
------------------------------------------------------------
------------------------------------------------------------
------------------------------------------------------------
------------------------------------------------------------
------------------------------------------------------------
------------------------------------------------------------
------------------------------------------------------------
------------------------------------------------------------
------------------------------------------------------------
------------------------------------------------------------
------------------------------------------------------------
------------------------------------------------------------
------------------------------------------------------------
------------------------------------------------------------
------------------------------------------------------------
------------------------------------------------------------
---------------------------------
>Drer3 
------------------------------------------------------------
------------------------------------------------------------
------------------------------------------------------------
------------------------------------------------------------
------------------------------------------------------------
-------------------------------------------MALKIVKGSIDRMFDKN
LQD--LVRGIRNH-------KEDEAK----------YI------------STCIDEIKQE
L------------------------------KQDNIAVKANAVCKLT-YLQM--------
--------------L----GY-DVSWA-----------AFNIVEVM-SS-----------
-------------------SKFTY------------KRIG--YLAASQCF----------
-------------H--EGT-----------------------------------------
-------------------------------------DVIMLTTNQI-------------
------------------------------------------------------------
------------------------------------RKDLS-----S---P--NQYDTGV
ALT-----------GLSCF--V---TPDLARDLANDIMTLM-------------------
-------------------------------SHTK--PYIRKKAVL-IMYKV-FLK----
----------------------------------------------------------YP
------------ESLR--PAF---------------------------------------
------------------------------------------------------------
-----------------PRLKE-KLE------D-----------------PDPG--VQSA
A--------------------------------------------------VNVICEL--
-------------------ARRNPKN-----------------YL---SLA------P-L
FFKLMTS-------------------------------------STNNWV----------
------------------------------------------------------------
-------------------LIKIIK------------LFGALTP----------------
------------------LEPRLG------------------------------------
------------------------------------------------------------
-----------------------------------------------KK-----------
--------------LIEP------------------------------------------
-----LTN----------------LIH---------------------------------
--------------------------------------------STSAM-----------
---------------------------------------SLLY-ECVN---TVIA-----
--------VLISLSSGM---------------PNHSASI--------QLC-----VQKL-
-----------------------------------------------RILI---------
------------------------ED-SDQNL----------KYL-----GLLAMSKIL-
-------------KTHPKS----V---QS-------------------------------
-----------------------------------------HKDLILQC---LD-DKDES
--IRLRALDLLYG-MV------SKKNLM-----------EIVK-------KLM-------
-LHV--DKAEGTT---------------------------------YRDE----------
------------------------------------------------------------
----------------------------------------------LLTKIIDICS----
---Q------------SNYQYI-TNFEWYISILVELT--RLEG-TR--------------
--------HGH---------------------------LIAS--QMLDVAI---------
-----------------------------------------R-VK------------AI-
------------------------------------------------------------
------------------------------------------------------------
------------------------------------------------------------
----------------------------RAFA--VA---------QMATLLD--------
---------NAHLLTGNTQRNGICEVLY--------------------------------
---------------------AAAW-------ICG--------EF---------------
------------------------------------AEHLE-------------------
-----------DPMLTLEAMLRPK-----VA-----------------------------
------------------------T-----LPG-------------HIQAVYVQNAAKLF
ATVL--------------------------------------------QKHEGETDSQAA
QETSQLLIDRLPL-----------------------------------------------
-------------------------------------FVQSANL--EVQER-------AS
CILQL---------------------------------------------VKYIQKLQQK
NVEVAEEVTALFAGEL---------------------NP---------------------
------------------------------------------------------VAPKAQ
KKVPIPEGLDLDAWINE---------------------------------------PPSE
SESEDEKPKAVFAKEEPKHSRSRHTEVDEKELARRREARKQEQANNPFYIKASP------
-------------------------------SSQKVYDAPGVEHIPVVQIDLSVPLKVPG
MPMSDQYVKLEEE---------------------------------RRQKEKADKKKKEK
KKKREKRGKGRKGDSGPESEEDITPAHHVDIVTEEMPENALPSDDDDKDPNDPHKALDID
LDKPLADSEKLPVRTHRPEVLKSPAEDRDDNTIPQETKKKSSKDKKEKKKDKEKDRKRSK
EDKKKKKKHKDVEEELPESLPEEVVQSEETKEVAVPPTSADASDLDFWLSSAPVPPVAQV
VTV---------------------------------SSSAAAATVDSSSAAAAESEPEEL
KDTEPDDTKSSKHKKKKQKKEKEEKEKKKKKRHHHHHHHHSDAGAEDSVQNGTV------
------------------------------------------------------------
------------------------------------------------------------
------------------------------------------------------------
----EDEEPLPPMSNYSLLAENSYIKMVCDIQGNHQDESKVVVSVIFENKSDSFLKSMEF
NVLDSLNS----------------------------------------------------
--------------------------------KLQRPDGAGPHDGLTVPFQLPPGVSNEA
RFVFSVQSIVMPQKLKGTLTFIVKTDESSTHEKLDFKLHFTCTSYLITTPCYSDAYAKLL
ESGDLKGSSLRL------------------------------------------------
-------------------------EGVNMPFHHLLARICFHHHFSVVERIDSCASMYSR
SIQGHHVCLLVKSSDQTVSIDAKCDEPSLLGNVLDEIKQTFSKC----------------
------------------------------------------------------------
------------------------------------------------------------
------------------------------------------------------------
------------------------------------------------------------
------------------------------------------------------------
------------------------------------------------------------
---------------------------------
>Hsap3 
------------------------------------------------------------
------------------------------------------------------------
------------------------------------------------------------
------------------------------------------------------------
------------------------------------------------------------
-------------------------------------------MALKMVKGSIDRMFDKN
LQD--LVRGIRNH-------KEDEAK----------YI------------SQCIDEIKQE
L------------------------------KQDNIAVKANAVCKLT-YLQM--------
--------------L----GY-DISWA-----------AFNIIEVM-SA-----------
-------------------SKFTF------------KRIG--YLAASQSF----------
-------------H--EGT-----------------------------------------
-------------------------------------DVIMLTTNQI-------------
------------------------------------------------------------
------------------------------------RKDLS-----S---P--SQYDTGV
ALT-----------GLSCF--V---TPDLARDLANDIMTLM-------------------
-------------------------------SHTK--PYIRKKAVL-IMYKV-FLK----
----------------------------------------------------------YP
------------ESLR--PAF---------------------------------------
------------------------------------------------------------
-----------------PRLKE-KLE------D-----------------PDPG--VQSA
A--------------------------------------------------VNVICEL--
-------------------ARRNPKN-----------------YL---SLA------P-L
FFKLMTS-------------------------------------STNNWV----------
------------------------------------------------------------
-------------------LIKIIK------------LFGALTP----------------
------------------LEPRLG------------------------------------
------------------------------------------------------------
-----------------------------------------------KK-----------
--------------LIEP------------------------------------------
-----LTN----------------LIH---------------------------------
--------------------------------------------STSAM-----------
---------------------------------------SLLY-ECVN---TVIA-----
--------VLISLSSGM---------------PNHSASI--------QLC-----VQKL-
-----------------------------------------------RILI---------
------------------------ED-SDQNL----------KYL-----GLLAMSKIL-
-------------KTHPKS----V---QS-------------------------------
-----------------------------------------HKDLILQC---LD-DKDES
--IRLRALDLLYG-MV------SKKNLM-----------EIVK-------KLM-------
-THV--DKAEGTT---------------------------------YRDE----------
------------------------------------------------------------
----------------------------------------------LLTKIIDICS----
---Q------------SNYQYI-TNFEWYISILVELT--RLEG-TR--------------
--------HGH---------------------------LIAA--QMLDVAI---------
-----------------------------------------R-VK------------AI-
------------------------------------------------------------
------------------------------------------------------------
------------------------------------------------------------
----------------------------RKFA--VS---------QMSALLD--------
---------SAHLLASSTQRNGICEVLY--------------------------------
---------------------AAAW-------ICG--------EF---------------
------------------------------------SEHLQ-------------------
-----------EPHHTLEAMLRPR-----VT-----------------------------
------------------------T-----LPG-------------HIQAVYVQNVVKLY
ASIL--------------------------------------------QQKEQAGEAEGA
QAVTQLMVDRLPQ-----------------------------------------------
-------------------------------------FVQSADL--EVQER-------AS
CILQL---------------------------------------------VKHIQKLQAK
DVPVAEEVSALFAGEL---------------------NP---------------------
------------------------------------------------------VAPKAQ
KKVPVPEGLDLDAWINE---------------------------------------PLSD
SESEDERPRAVFHEEEQRRPKHRPSEADEEELARRREARKQEQANNPFYIKSSP------
------------------------------SPQKRYQDTPGVEHIPVVQIDLSVPLKVPG
LPMSDQYVKLEEE-----------------------------------------------
--RRHRQKLEKDKRRKKRKEKEKKGKRRHSSLPTESDEDIAPAQQVDIVTEEMPENALPS
DEDDKDPNDPYRALDIDL-----------DKPLADSEKLPIQKHRNTETSKS--------
------------PEKDVPMVEKKSKKPKKKEKKHKEKERDKEKKKEKEK-----------
------------------------------------KKSPKPKKKKHRKEKEERTKGKKK
SKKQPPGSEEAAGEPVQNGAPEEEQLPPESSYSLLAENSYVKMTCDIRGSLQED------
------------------------------------------------------------
------------------------------------------------------------
------------------------------------------------------------
------------------------SQVTVAIVLENRSSSILKGMELSVLDSLNA------
------------------------------------------------------------
--------------------------------RMARPQGSSVHDGVPVPFQLPPGVSNEA
QYVFTIQSIVMAQKLKGTLSFIAKNDEGATHEKLDFRLHFSCSSYLITTPCYSDAFAKLL
ESGDLSMSSIKV------------------------------------------------
-------------------------DGIRMSFQNLLAKICFHHHFSVVERVDSCASMYSR
SIQGHHVCLLVKKVRTLSQSTGSAVTPRY-------------------------------
------------------------------------------------------------
------------------------------------------------------------
------------------------------------------------------------
------------------------------------------------------------
------------------------------------------------------------
------------------------------------------------------------
---------------------------------
>Psoj3 
------------------------------------------------------------
------------------------------------------------------------
------------------------------------------------------------
------------------------------------------------------------
------------------------------------------------------------
-------------------------------------------------------MFEKN
LQD--LVKGIRSA-------KGDVSV----------YI------------SQALQEIKAE
L------------------------------RSTDPFVKAQAVRKLT-YLHM--------
--------------L----GY-DMCWA-----------AFHVVEVM-SY-----------
-------------------ERFAH------------KRIG--YNAACQSF----------
-------------T--QST-----------------------------------------
-------------------------------------DVVLLCTNLL-------------
------------------------------------------------------------
------------------------------------KKEFG-----S---T--SEYEVGL
AIN-----------VMANI--V---TTDLARDLLGDVLAMM-------------------
-------------------------------GSPK--PYVRKKATL-VLYKM-FLR----
----------------------------------------------------------YP
------------QGLR--LSF---------------------------------------
------------------------------------------------------------
-----------------DRLKE-RME------E-----------------PDVT--VVSC
A--------------------------------------------------VNVICEL--
-------------------ANKKPKN-----------------YL---GLA------P-Q
FFRLLTT-------------------------------------SSNNWM----------
------------------------------------------------------------
-------------------LIKVVK------------LLASLVP----------------
------------------EEPRLA------------------------------------
------------------------------------------------------------
-----------------------------------------------RK-----------
--------------LLDP------------------------------------------
-----LAT----------------VIQ---------------------------------
--------------------------------------------NTPAK-----------
---------------------------------------SLLY-ECIS---TVTT-----
------------ALLYT---------------KKSDGSQPRNVAAVVRLC-----NDHL-
-----------------------------------------------RRYI---------
------------------------ED-PDQNL----------RYL-----GLVGLGNLM-
-------------KSHPYV----V---TE-------------------------------
-----------------------------------------HQELIVEC---LA-VDDIT
--IRMRALELLSG-MV------NPDNAA-----------PIIR-------ELM-------
-RQT---LSADGA---------------------------------YRHE----------
------------------------------------------------------------
----------------------------------------------LITHILHVCS----
---------------VNKYANI-HDFDWYIHVLVQLA--RVPGNTAASVDASLSSLAPSS
GSMLGSSSSSN----------HKMKPTDGEPAKRSHGVEVAR--QLVDIAV---------
-----------------------------------------R-VK------------SV-
------------------------------------------------------------
------------------------------------------------------------
------------------------------------------------------------
----------------------------RSVM--VD---------NMIELLM--------
----------EKEALSGPGAGTLQEVYY--------------------------------
---------------------AAAW-------ITG--------EYV--------------
------------------------------------MEFLDDVDDEEDEEDEDDERE---
-----------TEEEKLQRLEDLS-----DE-----------------------------
------------------------M-----LQP------RTTTLPGHVQTVFIQALLKIL
TAMA------------------------------------------------ERADDATV
ERIATVIMERLPA-----------------------------------------------
-------------------------------------FVQSEYI--EVQER-------AV
CLQQL----------------------------------------------LLALSMGLG
ALTAQERTERAFDG----------------------------------------------
----------------------------------------------------SASLDPAK
RLDVLDSYFAERLAPVG---------------------------------------VKAQ
RKVPLPGDLDLDEPLSKSEAKFLESGGDVSAFSSEDDLEVSFVSQGHAGIGGGY------
------------------------------------------------------------
---SGIGDDPPER-----------------------------------------------
------------------------------KPGSKHHRHRRQNGASSSESESESESENSA
DERERKEREYAREQERLR-----------KDPFYLSAGGQTSTDAGANAG----------
------------FADMMGALGSGANGKKKKASKKSKSRDILED-----------------
------------------------------------ELMPEGARSSDEDRRRTRKKRESV
GEDETDLAAVDLSIPLGENEKVPTDQWFHRQTPASKPADDEKKSKKKSSKHKKS------
------------------------------------------------------------
------------------------------------------------------------
------------------------------------------------------------
------------------------------SRGEDDGKKKKKKESSSKSSKSKK------
------------------------------------------------------------
--------------------------------PSRKQEDLLIGGFSDEEQEPVEAPQESR
HKHRSSSTKKSKK----------------------------------------------S
SSSKNGGDVEKT------------------------------------------------
-----------------------------------------------KKKRKDKEHKSSK
RQEAPPAEPLLLF-----------------------------------------------
------------------------------------------------------------
------------------------------------------------------------
------------------------------------------------------------
------------------------------------------------------------
------------------------------------------------------------
------------------------------------------------------------
---------------------------------
>Bnat3 
------------------------------------------------------------
------------------------------------------------------------
------------------------------------------------------------
------------------------------------------------------------
------------------------------------------------------------
-------------------------------------------------------MFSKS
LQD--VVKGIRAH-------KHNLAP----------YI------------SGVISEIKNE
L------------------------------AGSDDDIKSCAIEKLT-YLQL--------
--------------E----GY-EMSWA-----------NFNIVECM-SM-----------
-------------------PWFGH------------RHVG--YLAASQSF----------
-------------T--KET-----------------------------------------
-------------------------------------DVILLTTHLF-------------
------------------------------------------------------------
------------------------------------RKAFS-----PSSSDPHVMYETGA
AIS-----------CLANI--A---NKDLSMALLKDVYGML-------------------
-------------------------------NSSR--PYTRKKAVL-VLYKL-FQA----
----------------------------------------------------------WP
------------KALR--LSF---------------------------------------
------------------------------------------------------------
-----------------PRLRE-KLQ------D-----------------KDPS--VRSA
A--------------------------------------------------VYVVCEL--
-------------------ARNNPKN-----------------YL---SLA------P-E
FFKILTS-------------------------------------SSNNWI----------
------------------------------------------------------------
-------------------LIKIVK------------LLGSLVP----------------
------------------LEPRLA------------------------------------
------------------------------------------------------------
-----------------------------------------------KK-----------
--------------LRDP------------------------------------------
-----LYD----------------IIT---------------------------------
--------------------------------------------TTPAK-----------
---------------------------------------SLLY-ECIN---TLIS-----
---------------GK---------------LTSKSVI--------SLC-----MEKL-
-----------------------------------------------RTFI---------
------------------------ED-PDQNL----------KYL-----GLLGLHKLM-
-------------KQHLRV----V---AE-------------------------------
-----------------------------------------HKDVVLDC---LE-DEDST
--IRRRAIDIITR-MV------SRKNMS-----------GIVR-------RLL-------
-QHL----KGAEG---------------D-----------------YRNY----------
------------------------------------------------------------
----------------------------------------------VMGRIIQICS----
---Q------------ESFAFI-SDFAWYIETLLQLT--VMVG-TN--------------
--------HEN---------------------------AVALKGQFIDVLV---------
-----------------------------------------R-VR------------GV-
------------------------------------------------------------
------------------------------------------------------------
------------------------------------------------------------
----------------------------RKFA--VK---------HLSALLR--------
--------DKEAANSGALVNTALSEVLF--------------------------------
---------------------AAAW-------AVG--------EY---------------
------------------------------------PDLVK-------------------
-----------EPVDLLKTILDPS-----IS-----------------------------
------------------------R-----LNS-------------NTQIVYLHAAIK--
------------------------------------------------------------
------------------------------------------------------------
----------------------------------------------------------IC
AY----------------------------------------------------------
-------------------------------------VL---------------------
------------------------------------------------------------
------------------------------------------------------------
------------------------------------------------------------
------------------------------------------------------------
------------------------------------------------------------
------------------------------------------------------------
------------------------------------------------------------
------------------------------------------------------------
------------------------------------------------------------
------------------------------------------------------------
------------------------------------------------------------
------------------------------------------------------------
------------------------------------------------------------
------------------------------------------------------------
------------------------------------------------------------
------------------------------------------------------------
------------------------------------------------------------
------------------------------------------------------------
------------------------------------------------------------
------------------------------------------------------------
------------------------------------------------------------
------------------------------------------------------------
------------------------------------------------------------
------------------------------------------------------------
------------------------------------------------------------
------------------------------------------------------------
---------------------------------
>Esil3 
------------------------------------------------------------
------------------------------------------------------------
------------------------------------------------------------
------------------------------------------------------------
------------------------------------------------------------
-------------------------------------------------------MFEKS
LQD--VVKGIRA-------NKRDPSD----------YI------------SATIAEIKVE
L------------------------------RSSDAFIKAQAIRKLT-YLQM--------
--------------L----GY-DMSWA-----------AFYVIEVM-TM-----------
-------------------PRFAH------------KRVG--YLAANQCF----------
-------------T--EDT-----------------------------------------
-------------------------------------EVVLLCTNHL-------------
------------------------------------------------------------
------------------------------------QKEFK-----S---Q--NPYDVGL
AIN-----------CLANI--A---TPGLSRDLISDLVQLL-------------------
-------------------------------GNHK--PYVRKKALL-AMYKL-FIK----
----------------------------------------------------------YP
------------QGLR--LTF---------------------------------------
------------------------------------------------------------
-----------------DRIKE-RLE------D-----------------SDSS--VVSC
A--------------------------------------------------VNVICEL--
-------------------ADKNPKN-----------------YL---AMA------P-Q
FFRLLTT-------------------------------------SSNNWM----------
------------------------------------------------------------
-------------------LIKVVK------------LLGSLVP----------------
------------------EEPRLA------------------------------------
------------------------------------------------------------
-----------------------------------------------RK-----------
--------------LLEP------------------------------------------
-----LAT----------------IIQ---------------------------------
--------------------------------------------NTAAK-----------
---------------------------------------SLLY-ECIH---TMTL-----
----ALPFTRKADGTES---------------KAVPAAV--------RLC-----SEHL-
-----------------------------------------------RKFT---------
------------------------ED-PDQNL----------KYL-----GLVGFVNLM-
-------------RSHPRA----V---AE-------------------------------
-----------------------------------------HRALVLAC---LS-DDDIT
--IRTRALELLTG-MV------TKRNLE-----------DLVL-------NLL-------
-QHV----ARAEG---------------T-----------------YRDE----------
------------------------------------------------------------
----------------------------------------------LIAKIILVCS----
---R------------DKYAYL-SNFRWYTGVLIDLS--RVEG-SK--------------
--------HGD---------------------------ALAL--QLTDVSL---------
-----------------------------------------R-VE------------EV-
------------------------------------------------------------
------------------------------------------------------------
------------------------------------------------------------
----------------------------REYA--LH---------KSVGLLL--------
-------------EPSLISGRSCCTMKQ--------------------------------
------------------VLGAAAW-------IVG--------EYCR-------------
------------------------------------PHLETVARNHRRRQRVW-------
-------------FDIMQALLAPE-----AS-----------------------------
------------------------A-----LPP-------------RTQAVYVQNALKVL
IAMC-------------------------------------------QACPDDGELGRTL
DMVPGRLRALMQS-----------------------------------------------
-----------------------------------------PHM--EVQER-------AS
TVYHL-----------------------------------------------------LV
SYSITKEAEDSGEA-----------------------FQ---------------------
-------------------------------PGEGGTANGTGG---------GGGSSSPG
GGSDDDEKLAKEMKGKG---------------------------------------AVNG
QAAAPPVVLDLLGMDPSPSDGGAAGDGGGAEAVANGKEGTVAPGAMLTSMALVP------
--------------------------SMMGPVGAARGAASEMAALCGEVLKPVNQRAQGR
VPPPDDVDLEQAVDGSALDRLLRVEYDGPTDLTQLSFTQVRLPKKSEHEEYRVFGSAEKD
GRGSGKRGKKSSRKQSKKSSRSRSGSPDNPLNGGGGGGGGMLMLGGDDRSSATTGSVGAG
SPLANGGRRRPSADDSFD-----------DDFAGGPRGWSKGRKGKKDKGGKRGRG----
------------AGRDAAYAVDKVEMMPASAIIDSEDDDDVDEPAGSG------------
------------------------------------SRGGGRRRISSRGGRESLAAIDIT
TPLEEDEVMPEVKPYVRL-TAEMAKGSEDAPRSKDAKQKKKKKNSREEEATPQG------
------------------------------------------------------------
------------------------------------------------------------
------------------------------------------------------------
-------ERSSKSRKASSDAKRKSSRKGDTAAAASPGADAEVDLIGWGAGEAGPGLA---
------------------------------------------------------------
--------------------------------AASPKVPPVAPAPAGTAMRAPPPASMGT
WESDLSAILSADAPPVAAAPVTGVWGSGGGGSGAAAG----------------------A
AGATNQQLLEDL------------------------------------------------
-------------------------GGVVVGAKGGRRRSDKDDADSSRKGHKGKSSKKKS
SSSSKPSSRDKKKKSRG-------------------------------------------
------------------------------------------------------------
------------------------------------------------------------
------------------------------------------------------------
------------------------------------------------------------
------------------------------------------------------------
------------------------------------------------------------
---------------------------------
>Tpse3 
------------------------------------------------------------
------------------------------------------------------------
------------------------------------------------------------
------------------------------------------------------------
------------------------------------------------------------
-------------------------------------------------------MFEKT
LND--LVTGIRTH-------RRDTAL----------YI------------SQNISEIKQE
L------------------------------KSPDFYTKSNALQKLT-FLQM--------
--------------M----GY-TMSWA-----------AFASVEVM-SS-----------
-------------------PRFAL------------KRVG--YLAACQGL----------
-------------DQPEKS-----------------------------------------
-------------------------------------PVVLLTTNLL-------------
------------------------------------------------------------
------------------------------------KKELRGATVGG---SGENMYHAGL
AIN-----------CLSNI--A---TEDLGRELLPDLLHLL-------------------
-------------------------------NHPS--PYVRKKALL-CLYKV-FLK----
----------------------------------------------------------YP
------------QGLR--LSF---------------------------------------
------------------------------------------------------------
-----------------DKIKQ-CLE------D-----------------PHPS--VVSC
A--------------------------------------------------VNVITEL--
-------------------SDKNPKN-----------------YL---PLA------P-A
FFKLLTS-------------------------------------SANNWM----------
------------------------------------------------------------
-------------------LIKVVK------------LLGSLVP----------------
------------------EEPRLA------------------------------------
------------------------------------------------------------
-----------------------------------------------RK-----------
--------------LLDP------------------------------------------
-----LCN----------------IVK---------------------------------
--------------------------------------------STHAK-----------
---------------------------------------SLLY-EAVFAT-TLCLQ----
-------YVKKADGSQP---------------SNIPGVV--------DLC-----VETL-
-----------------------------------------------RGFV---------
------------------------RE-TDQNL----------KYL-----GLVGFGSLL-
-------------QSQPKV----LHSQSE-------------------------------
-----------------------------------------CKGLILQC---LS-DEDVT
--IRTRALGLLKF-MT------TKRNLV-----------ELIT-------QLL-------
-SHV---EAASGE---------------------------------YRCD----------
------------------------------------------------------------
----------------------------------------------LVDEIVRMCS----
---------------SNKYELL-MDFAWYVDVLVILA--GVRGIES--------------
--------QGE---------------------------IIAK--QWMDVAW---------
-----------------------------------------RVLP-------------V-
------------------------------------------------------------
------------------------------------------------------------
------------------------------------------------------------
----------------------------RSYS--VR---------RSLEMLV--------
--------WETGQEGKESERHFLPEVLP--------------------------------
---------------------AAAW-------IVG-------------------------
------------------------------------------------------------
-----------DGNDDFDSRYDAF------------------------------------
------------------------T-----KGP-------------------YHALVQSM
TAPT--------------------------------------------------------
------------------------------------------------------------
-------------------------------------DAAGINP----------------
------------------------------------------------------------
-------------------------------------LP---------------------
------------------------------------------------------------
------------------------------------------------------------
------------------------------------------------------------
------------------------------------------------------------
------------------------------------------------------------
------------------------------------------------------------
------------------------------------------------------------
------------CTTQAVFVQNA-------------------------------------
------------------------------------MKVFAAACQRNLQTHGNHELHACV
GTLMKNLDVYAESPDVEV------------------------------------------
------------------------------------------------------------
------------------------------------------------------------
------------------------------------------------------------
------------------------------------------------------------
------------------------------------------------------------
--------------------------------KERSFTAHQLL-----------------
------------------------------------------------------------
------------------------------------------------------------
------------------------------------------------------------
------------------------------------------------------------
------------------------------------------------------------
------------------------------------------------------------
------------------------------------------------------------
------------------------------------------------------------
------------------------------------------------------------
------------------------------------------------------------
---------------------------------
>Tvag4 
------------------------------------------------------------
------------------------------------------------------------
------------------------------------------------------------
------------------------------------------------------------
------------------------------------------------------------
----------------------------------------------MFSQGVQKIKLSKS
FHD--ICVNIGEC----K-SREAEEQ----------IV------------GQWMQDVKKT
L----------------------------SKSKIGLSDLYENVISLV-HLTL--------
--------------L----GY-DTSFG-----------QIQAVNLT-QD-----------
-------------------SQMMT------------KALG--YLACSALF----------
-------------D--SKS-----------------------------------------
-------------------------------------DLIVLIVNST-------------
------------------------------------------------------------
------------------------------------QRDLS-----S---G--HPTSMAL
ALT-----------AIAQL--V---TPELIQPVIGFVGQCL-------------------
-------------------------------NHTV--PIIRQKAVM-CVHSF-IEK----
----------------------------------------------------------DP
-------------TCV--VDFF--------------------------------------
------------------------------------------------------------
-----------------PDLCR-LLS------D-----------------TDLS--IVNA
V--------------------------------------------------VTTFTTL--
-----------------LDNKLNIRQ-----------------IC---ELV------P-D
LVRTAQQ------------ILTSNTKIE-----------FVHQKVNAPFI----------
------------------------------------------------------------
-------------------LVNIYR------------LMQKIAA----------------
------------------NSEGIS------------------------------------
------------------------------------------------------------
-----------------------------------------------EQ-----------
--------------IEPL------------------------------------------
-----ITQ----------------SLQTGT------------------------------
------------------------------------------LESPASA-----------
---------------------------------------SILY-EAIR---TAIC-----
--------------LEL---------------TEIPQLK-----------------GAI-
-----------------------------------------------SLFM---------
------------------------SS-REQNY----------KYI-----GLSLLSSIP-
-------------DFATE------------------------------------------
-----------------------------------------FQGIIIDC---LE-HPDPS
--IRLITLNLLHA-MA------SPDNSQ-----------IIVV-------NML-------
-KFL--QKTKNET---------------------------------IRRD----------
------------------------------------------------------------
----------------------------------------------LSDRITDIAS----
---K----------------YS-PSPIWFAKTMEQLF--SIGG-DL--------------
--------VRP---------------------------EVAF--QVMKIID---------
-----------------------------------------DECDE-----------EM-
------------------------------------------------------------
------------------------------------------------------------
------------------------------------------------------------
----------------------------RRSI--VN---------LYLDVAQ--------
-----------------SARRLSDVFVT--------------------------------
---------------------VIAH-------VIG--------NY---------------
------------------------------------AELSDEYDL---------------
-------------SFIILLLCDLA-----DG-----------------------------
------------------------Y-----DNP---------------REWVLNAILK-L
LPKI--------------------------------------------------------
EEVPQEVLDVFEN-----------------------------------------------
-------------------------------------YKQSRSI--IVQNI-------CY
EALQL-------------------------------------------------------
--LNFRESLNIILT-----------------------MN---------------------
------------------------------------------------------------
--VEEDPTLSFLDDFVN---------------------------------------DAIA
KGGKQYIPIDDRDTDVIVSNKPTLIYTAYPQNTSVYSSEGVSGSGPVAAPPEED------
-----------------NTSLNTAGVAAVWGQDGLVTEQPEEEARPAVLPDGMYAADSSS
SSSPSKKPSMFAK-----------------------------------------------
LSIAGKKAQNNQDEKKEKLAASIFKGVKPIAKKPKQVQQQQQQQQVEQPVSQPAELTPEQ
LQMIETATQELQTPPPQQ-----------IAEFSQSGISPQPVYSDETIKVISCAS----
------------NGKILLAAMNATSNPIVDFKLSIDGPEVLN------------------
------------------------------------KDVVSQPQTINCIPPQNAVTMLAT
YSFPKTMKGFPQFKFAANIEYNGKKINVPLPAN---LLTFIA---PQQSTTAEF------
------------------------------------------------------------
------------------------------------------------------------
------------------------------------------------------------
------------------------------GAAWKSGGSEIVY-----------------
------------------------------------------------------------
--------------------------------TIPRSEGLTIDEVSRLMNLAIGVKTVQR
IGQEEIFMGILVS----------------TPFKILIHVK--------------------F
GNQKVDFKVLTK------------------------------------------------
------------------------------------------------------AQPLTA
SIVNDLKTVFA-------------------------------------------------
------------------------------------------------------------
------------------------------------------------------------
------------------------------------------------------------
------------------------------------------------------------
------------------------------------------------------------
------------------------------------------------------------
---------------------------------
>Tbru4 
------------------------------------------------------------
------------------------------------------------------------
------------------------------------------------------------
------------------------------------------------------------
------------------------------------------------------------
--------------------------------------------MSKLYKAQTEMVHTWE
FTA--FIRAVGEA----R-SKQEEDE----------II------------QRDLGNLRKS
F----------------------------ETAHVEDWLLKEYVVRVL-YAEM--------
--------------L----GH-PAKFA-----------HIHCVNLS-AS-----------
-------------------PDLLV------------KRTG--YLGTWLTI----------
-------------A--PQE-----------------------------------------
-------------------------------------DIMILIVSNL-------------
------------------------------------------------------------
------------------------------------LRDMN-----S---C--NFLHTAA
ALT-----------AASKV--V---RRDLICAIKPEVVKLL-------------------
-------------------------------DHSA--PLVRKKAVI-ALHAL-YRN----
------------------------------------------------------------
------------TADL--IDYK--------------------------------------
------------------------------------------------------------
-----------------NFFLR-ALG------D-----------------PNPA--VEAA
A--------------------------------------------------LSPLLDI--
-------------------VQTNPEL-----------------CR---DLT------E-T
FIKVLEK------------VVSRRLSGD-----------YEYQRVPGPWF----------
------------------------------------------------------------
-------------------QIQVMR------------ILAALVC----------------
------------------DSRELA------------------------------------
------------------------------------------------------------
-----------------------------------------------AK-----------
--------------CEYV------------------------------------------
-----LTE----------------VIT---RAD---------------------------
------------------------------------------TGSTIGY-----------
---------------------------------------AVAC-EAIS---LITR-----
--------------IPT---------------IP--SLI--------ELS-----VETT-
-----------------------------------------------AKMF---------
------------------------AT-RNVNL----------RYT-----AIQALSNLA-
-------------CINTDY----L---RR-------------------------------
-----------------------------------------HQEDILEC---LG-DGDEM
--IRRKTTFLLLS-MC------NEGNVD-----------IIVK-------KLI-------
-KYL--NSQIDKY---------------------------------VLQE----------
------------------------------------------------------------
----------------------------------------------LTQSICRTVE----
---R----------------FS-MRRLWYISTMNRLL--LCAA-EH--------------
--------VPY---------------------------SSIQ--GMLKLIV---------
-----------------------------------------EGGESGDEASDV----AF-
------------------------------------------------------------
------------------------------------------------------------
------------------------------------------------------------
----------------------------RLRC--VE---------DYFGLIS--------
----------------CSQKKMPDALCR--------------------------------
---------------------VAAW-------VVG--------EY---------------
------------------------------------GFLATAINR---------------
-------------RLMVDGLCDLF-----AR-----------------------------
------------------------T-----DSG-------------DARDWIIMAVMKIV
ASDG--------------------------------------------------------
-VVPENVKELIER-----------------------------------------------
-------------------------------------FKDSRIA--TTQQR-------CY
EFSRL-------------------------------------------------------
-----TQMLPLMKRS----------------------LP---------------------
-------------------------------------------------------LDRCC
EEVDIEETLSFLNPFVQ---------------------------------------KALL
GGAKPYEKRPVCREVRMEIPLCIEKYETPQLKTSEASLTCEVCDTEAKPPELAI------
------------------------RPSTRRWGAKTGNAAAMVNTGLA-------------
---PDSHMREVGG-----------------------------------------------
--------------------------------GERITLSAQVARTGATLDEPCGVFGPQC
DQSLPATPPTLGTKCSKN-----------KKLLEDIFDASVQLKKYPHV-----------
------------AQQVPDLFEAVEVENKKNLAGENGSALSVHME----------------
------------------------------------HVREERAVGITLFIVGNVTVNDLV
VNVLPPSNCTLHVTSHSV-QSAKLTGSTTITMETLKVNQSLEVVMQLLLTGFPN------
------------------------------------------------------------
------------------------------------------------------------
------------------------------------------------------------
----------DMHVRVKVVYRRSEPFDMIDVGKSESKTATMTLQVGDFLRPASS------
------------------------------------------------------------
--------------------------------MTTDTFGEMWLKYIGEYKTTLHGTAALT
LESISQLLMERASLRVVEMIGNELIVAAVLPGTDQLLLG--------------------H
VVLVDHHCANAT------------------------------------------------
------------------------------------------------------FRAQDK
RLAEFVVRSLDSAIPLS-------------------------------------------
------------------------------------------------------------
------------------------------------------------------------
------------------------------------------------------------
------------------------------------------------------------
------------------------------------------------------------
------------------------------------------------------------
---------------------------------
>Ddis4 
------------------------------------------------------------
------------------------------------------------------------
------------------------------------------------------------
------------------------------------------------------------
------------------------------------------------------------
---------------------------MNSSALNLIQFLESSKIQVPGGLKSVKGILDFD
FYD--LVKNIGES----T-SREEEVH----------II------------QNEIIKLKSC
F-----------------------------SKEQSKDKKRECLIRMI-YCHM--------
--------------L----GY-DVPFG-----------HIQALNMT-QD-----------
-------------------SEILN------------KRTG--YLTLSLCL----------
-------------P--ERH-----------------------------------------
-------------------------------------ELLIMAVNSI-------------
------------------------------------------------------------
------------------------------------LKGLN-----S---S--NYLEVCS
ALT-----------AMCKL--I---DNDTIPAFLQKVLQLL-------------------
-------------------------------NHQK--PIVRKKSVT-VLHRF-YRL----
----------------------------------------------------------VG
---D-------SFLDD--DQII--------------------------------------
------------------------------------------------------------
-----------------DKLRQ-SLC------D-----------------RDPS--VMSA
S--------------------------------------------------ICIFLDISE
-----KHSTLKDNNNQINNNNNNNNSNQIKKKNNEEINRSKNLISMLKELV------P-S
FVGILKQ------------VAEGRLPNS-----------YIYHGIHHPWL----------
------------------------------------------------------------
-------------------QINLLK------------LLSNLGY----------------
------------------QDKDSS------------------------------------
------------------------------------------------------------
-----------------------------------------------NH-----------
--------------MYTV------------------------------------------
-----LLF----------------TMQ---QSQK--------------------------
------------------------------------------FKNNVGF-----------
---------------------------------------AILY-ETIK---TLTL-----
--------------IHP---------------NL--QLI--------EQC-----SKNI-
-----------------------------------------------AIFL---------
------------------------KG-KHHNL----------RYF-----GIKALASIV-
-------------KVSPKL----V---LP-------------------------------
-----------------------------------------YQVEVIES---LE-SPDET
--LKRKSFDLLYK-MT------NQTNVV-----------PVCS-------KLI-------
-EQL--VLSKDQN---------------------------------FKSE----------
------------------------------------------------------------
----------------------------------------------LISQITNIAE----
---K----------------YS-PNDIWYIDTISTVL--SILPNEN--------------
--------NKD------------NNNNNNNNNNNNNNYQFAY--NLIRLVS---------
-----------------------------------------EEDDI-----------KV-
------------------------------------------------------------
------------------------------------------------------------
------------------------------------------------------------
----------------------------KQHI--SE---------IYLNNIM--------
--ISNEQQQQQQQENQNNLQQFSDIYIK--------------------------------
---------------------IMSW-------VIS--------EY---------------
------------------------------------SNLIVSNNGV--------------
-----------IESDIISYLCDLL-----EK-----------------------------
------------------------D-----YQG-------------ETKSWIIIGIGK-L
VAQL---------------------------------GK---------------------
--SLPMLELMTKK-----------------------------------------------
-----------------------FKS-----------S---KSL--ICQQR-------SS
ELNEI-------------------------------------------------------
-----LKNPKSMSL-----------------------IL---------------------
-------------------------------PLD--------------------------
---AYCEDIDFNKIFNKFND------------------------------------YSNK
VGGKQYIPYEKRKNTPLVDISDGSSSHSNEKGLNFQYPPPPDPFNPHHNQQQLY------
-----------------------------PVHQHQPPSNHQQQQQQQ-------------
---QQQQQQQLQL-----------------------------------------------
-------------------------------------FPQQPQQPQQLLLLGEDDTINLN
NNSLVPVNNDQQLQPHQH-----------QQQQQNQQQQQQNQQQQQQQNPQYP------
------------NNQLVTVPDQNAPKPIGLPKPSKVLWTK--------------------
------------------------------------KGFVGNKQTPPQNATPQQQQQQQQ
QQTQNTLSQQQIQKHQQT-HNNIDPEKEKLAKQ---LFGGFS---ENNNRNENS------
------------------------------------------------------------
------------------------------------------------------------
------------------------------------------------------------
--------NNTDNNQNNVG-----------ITSKLQNKKSNNENNINNNKKESYL-----
------------------------------------------------------------
--------------------------------EELIDLSPNLISNINITNNSNNNNNNNN
NNNNNNNNNNNNNNNNNNNLLLVDVEGDEQKEVKNSSCS--------------------S
GNSELINLNLDE------------------------------------------------
-----------------------------------------------------------N
TTKNINGNLLGDDLEELNKN----------------------------------------
------------------------------------------------------------
------------------------------------------------------------
------------------------------------------------------------
------------------------------------------------------------
------------------------------------------------------------
------------------------------------------------------------
---------------------------------
>Drer4 
------------------------------------------------------------
------------------------------------------------------------
------------------------------------------------------------
------------------------------------------------------------
------------------------------------------------------------
--------------------------------MSDVVEKTLTALPSLFDSQTGAAKISNR
LKQ--LIKSITEL----T-SKHDEES----------LI------------KQELSAMKEQ
V----------------------------SAPSTSMKQMREIMVRSM-YCEM--------
--------------L----GY-DASFS-----------YIHAIKLA-QQ-----------
-------------------GGVME------------KRVG--YLAVSLFL----------
-------------S--EGH-----------------------------------------
-------------------------------------ELLLLLVNTV-------------
------------------------------------------------------------
------------------------------------LKDLQ-----S---T--NLIEACM
ALT-----------VVAQV--F---PKDMIPAVLPLVEDKL-------------------
-------------------------------SHPK--EIIRRKAVL-ALYKF-YLI----
----------------------------------------------------------AP
-------------NQV--QHIH--------------------------------------
------------------------------------------------------------
-----------------AKFRK-ALC------D-----------------KDPG--VMTS
S--------------------------------------------------LHIYLQL--
-------------------IQESPDA-----------------YK---DLT------G-S
FVTILKQ------------VVGGKLPLD-----------FNYHSVPAPWL----------
------------------------------------------------------------
-------------------QIQLLR------------ILSLLGR----------------
------------------DDQSTS------------------------------------
------------------------------------------------------------
-----------------------------------------------EL-----------
--------------MYEV------------------------------------------
-----LDE----------------SLR---RAE---------------------------
------------------------------------------MNHNITY-----------
---------------------------------------AILF-ECVK---AVYT-----
--------------IHP---------------KA--ELL--------EKA-----ARCI-
-----------------------------------------------GNFV---------
------------------------LS-PKINL----------KYL-----GLKALTYVV-
-------------QHDAKL----A---LQ-------------------------------
-----------------------------------------HQMTIIEC---LD-HSDFT
--IKRETLELLFR-IT------NAQNVS-----------VIVE-------KML-------
-DFL--RSCSDEH---------------------------------TIIH----------
------------------------------------------------------------
----------------------------------------------LAGKVAELAE----
---K----------------FA-PDNSWFIQTMNDVF--SIGG-DL--------------
--------LQQ---------------------------DISN--NFLRLLA---------
-----------------------------------------EGSESKEEDD------QL-
------------------------------------------------------------
------------------------------------------------------------
------------------------------------------------------------
----------------------------RLYA--VD---------SYLTLLN--------
----------------GDASHLPQRFIQ--------------------------------
---------------------VMSW-------VVG--------EY---------------
------------------------------------SHLQECV-----------------
-----------DQSEVIRLLMKLL-----EQ-----------------------------
------------------------K-----SVS------------SETRVWILSALTKIS
DGQT--------------------------------------------------------
----DLILELAES-----------------------------------------------
-------------------------------------ISSSQDT--ILRQQ-------AH
ELRHL-------------------------------------------------------
--SLDSKLHEWV-------------------------LP---------------------
-------------------------------------------------------RGAAW
DDMEVDSSLSFLDGFVS---------------------------------------EALA
AGAAPYKPPHQRQEELCEQRALNLEPYSFSLPVSLSSCSITDRHSPTLLSVSSG------
-----------------LSGNSTELSQKAGASTLILEGVKRVWGKDGYLPQKETAVTASP
VDEPSAAVQPVGQ-----------------------------------------------
---------------------QEAAERLEPQPEPSTQTNDKQQLASSLFVGLSTQSSTSL
LGKSEAPPPRFRKKPRPH-----------GSSLSSSSSSGTSEKSSSSRTSH--------
------------NTTDSFLYGSLLEEEPAGFDHTPKSITANGLGQNKDVKEDRRTN----
------------------------------------TSQILGSDMVIVRPNTIQHNPSTS
SDLTTLLPADLKDLPHSDVISLTSDPSLSVSSCRVFRDEALLLVIFISNSTETD------
------------------------------------------------------------
------------------------------------------------------------
------------------------------------------------------------
-----------------------IRDVAVQLNCDQLETVSLRGNIVDCLEGRSVSVCHY-
------------------------------------------------------------
--------------------------------ALLMDDPHTNVSFTGSVSYQIQPGHTNT
LSFSGTLSTADFIRPLVVTTDEYGKLWLSLSHDVKQNLK---------LLTDAGDPLQTT
LNALKDTLQLHI------------------------------------------------
------------------------VDIIGSEGIVACRLLSGAPCLLHCRVNGSALAMWLR
SPLPALPDCILYHCQRALAQH---------------------------------------
------------------------------------------------------------
------------------------------------------------------------
------------------------------------------------------------
------------------------------------------------------------
------------------------------------------------------------
------------------------------------------------------------
---------------------------------
>Hsap4 
------------------------------------------------------------
------------------------------------------------------------
------------------------------------------------------------
------------------------------------------------------------
------------------------------------------------------------
-------------------------MSDIVEKTLTALPGLFLQNQPGGGPAAAKASFSSR
LGS--LVRGITAL----T-SKHEEEK----------LI------------QQELSSLKAT
V----------------------------SAPTTTLKMMKECMVRLI-YCEM--------
--------------L----GY-DASFG-----------YIHAIKLA-QQ-----------
-------------------GNLLE------------KRVG--YLAVSLFL----------
-------------H--ESH-----------------------------------------
-------------------------------------ELLLLLVNTV-------------
------------------------------------------------------------
------------------------------------VKDLQ-----S---T--NLVEVCM
ALT-----------VVSQI--F---PCEMIPAVLPLIEDKL-------------------
-------------------------------QHSK--EIVRRKAVL-ALYKF-HLI----
----------------------------------------------------------AP
-------------NQV--QHIH--------------------------------------
------------------------------------------------------------
-----------------IKFRK-ALC------D-----------------RDVG--VMAA
S--------------------------------------------------LHIYLRM--
-------------------IKENSSG-----------------YK---DLT------G-S
FVTILKQ------------VVGGKLPVE-----------FNYHSVPAPWL----------
------------------------------------------------------------
-------------------QIQLLR------------ILGLLGK----------------
------------------DDQRTS------------------------------------
------------------------------------------------------------
-----------------------------------------------EL-----------
--------------MYDV------------------------------------------
-----LDE----------------SLR---RAE---------------------------
------------------------------------------LNHNVTY-----------
---------------------------------------AILF-ECVH---TVYS-----
--------------IYP---------------KS--ELL--------EKA-----AKCI-
-----------------------------------------------GKFV---------
------------------------LS-PKINL----------KYL-----GLKALTYVI-
-------------QQDPTL----A---LQ-------------------------------
-----------------------------------------HQMTIIEC---LD-HPDPI
--IKRETLELLYR-IT------NAQNIT-----------VIVQ-------KML-------
-EYL--HQSKEEY---------------------------------VIVN----------
------------------------------------------------------------
----------------------------------------------LVGKIAELAE----
---K----------------YA-PDNAWFIQTMNAVF--SVGG-DV--------------
--------MHP---------------------------DIPN--NFLRLLA---------
-----------------------------------------EGFDDETEDQ------QL-
------------------------------------------------------------
------------------------------------------------------------
------------------------------------------------------------
----------------------------RLYA--VQ---------SYLTLLD--------
----------------MENVFYPQRFLQ--------------------------------
---------------------VMSW-------VLG--------EY---------------
------------------------------------SYLLDKE-----------------
-----------TPEEVIAKLYKLL-----MN-----------------------------
------------------------D-----SVS------------SETKAWLIAAVTK-L
TSQA--------------------------------------------------------
-HSSNTVERLIHE-----------------------------------------------
-------------------------------------FTISLDT--CMRQH-------AF
ELKHL-------------------------------------------------------
-HENVELMKSL--------------------------LP---------------------
-------------------------------------------------------VDRSC
EDLVVDASLSFLDGFVA---------------------------------------EGLS
QGAAPYKPPHQRQEEKLSQEKVLNFEPYGLSFSSSGFTGRQSPAGISLGSDVSG------
---------------------NSAETGLKETNSLKLEGIKKLWGKEGYLPKKESKTGDES
GALPVPQESIMEN-----------------------------------------------
------------------VDQAITKKDQSQVLTQSKEEKEKQLLASSLFVGLGSESTINL
LGKADTVSHKFRRKSKVKEAK--------SGETTSTHNMTCSSFSSLSNVAYE-------
------------DDYYSNTLHDTGDKELKKFSLTSELLDSESLTELPLVEKFS-------
------------------------------------YCSLSTPSLFANNNMEIFHPPQST
AASVAKESSLASSFLEET-TEYIHSNAMEVCNN---ETISVS---SYKIWKDDC------
------------------------------------------------------------
------------------------------------------------------------
------------------------------------------------------------
-----------LLMVWSVTNKSGLELKSADLEIFPAENFKVTEQPGCCLPVMEAESTKSF
QY----------------------------------------------------------
--------------------------------SVQIEKPFTEGNLTGFISYHMMDTHSAQ
LEFSVNLSLLDFIRPLKISSDDFGKLWLSFANDVKQNVK----------MSESQAALPSA
LKTLQQKLRLHI------------------------------------------------
------------------------IEIIGNEGLLACQLLPSIPCLLHCRVHADVLALWFR
SSCSTLPDYLLYQCQKVMEGS---------------------------------------
------------------------------------------------------------
------------------------------------------------------------
------------------------------------------------------------
------------------------------------------------------------
------------------------------------------------------------
------------------------------------------------------------
---------------------------------
>Tthe4 
------------------------------------------------------------
------------------------------------------------------------
------------------------------------------------------------
------------------------------------------------------------
------------------------------------------------------------
--------------------------MKYSCPSKKIIAILKFEAIRPLPLDYFVLILTKE
MHD--LIKSIGET----R-SKQEEDK----------II------------LAEQAKLKVS
I----------------------------KDQSLSTRRQKENLIKAI-YIEM--------
--------------L----GH-DASFA-----------HFSAVQMA-QS-----------
-------------------KSLQM------------KRLG--YLTCCLFL----------
-------------N--EQS-----------------------------------------
-------------------------------------DLLILLVANL-------------
------------------------------------------------------------
------------------------------------QKDLQ-----S---K--NIHEVVI
ALT-----------ALGKL--M---NKTILQGVLDLIIKLL-------------------
-------------------------------IHHT--DLVRKKAIM-VLQRI-HNI----
----------------------------------------------------------SP
-------------DSI--PDYD--------------------------------------
------------------------------------------------------------
-----------------DKMRR-ALC------D-----------------FEPS--VMGV
A--------------------------------------------------LNLYLEA--
-------------------VKEDPTK-----------------YK---ESA------G-S
FVLILKQ------------VIEHKLPRE-----------FDYARIPAPWI----------
------------------------------------------------------------
-------------------QIKILQ------------ILSILGK----------------
------------------KDQKVS------------------------------------
------------------------------------------------------------
-----------------------------------------------EQ-----------
--------------IYEI------------------------------------------
-----LGQ----------------ALRRSDD-----------------------------
------------------------------------------SGSKIGF-----------
---------------------------------------AVTY-QCVK---TIAT-----
--------------IYP---------------YQ--SLL--------EQA-----ASAV-
-----------------------------------------------QRFL---------
------------------------TA-ENNNL----------KYL-----GINALISIV-
-------------QVNAAY----V---HE-------------------------------
-----------------------------------------HQLIIIDC---LE-SNDET
--LKKETMELLYK-MT------NVKNVE-----------AIVG-------RLI-------
-VFL--KTSSDPF---------------------------------FRRN----------
------------------------------------------------------------
----------------------------------------------LVNKITSLAD----
---R----------------HS-PSNEWFLKTMNLVF--EYGS-EY--------------
--------ISS---------------------------DILN--TFLKTLN---------
-----------------------------------------ENFSASGV--------QF-
------------------------------------------------------------
------------------------------------------------------------
------------------------------------------------------------
----------------------------GTYL--ID---------TYLETIK--------
------------------KPNLSDVTFQ--------------------------------
---------------------MIAW-------VFG--------EI---------------
------------------------------------GAATYGNDET--------------
-----------QLQKLIECLLESI-----TN-----------------------------
------------------------D-----FEN------------TSTRGWFLNALAK-L
SSCS-------------------------------------------------------A
FNMQEQVAACLDY-----------------------------------------------
-------------------------------------YGESRCL--EVSSR-------ST
EYKIL-------------------------------------------------------
-----SKYNAALRQ----------------------------------------------
-----------------------------------------------------------S
SAIKVDTKLNFLNDFIE---------------------------------------RSVR
NGAPRFNSNKIIQAVMSNDKALNFAPVDSRHTAKSDQEEVLKL-----------------
------------------------------------------------------------
---TNNKANPWGQ-----------------------------------------------
-----------------------------EGFVQPEQPAKAPIQKEAEKGQKSFSNKDYP
SGPYIPGTDIWKNKE--------------QDKPNSNPTPPPPKKVEPEDTKKKQQ-----
------------TKMAEMFFGGITTTGPAATNT---------------------------
------------------------------------TTTTKPIVYQNTNPYGQTPSVNNQ
AINLLEDDDLPSFTSQKPAGPSFTPININVEQY----ENYWE---QFRFEENQD------
------------------------------------------------------------
------------------------------------------------------------
------------------------------------------------------------
------------------------------IKSNKVKTEYEFR-----------------
------------------------------------------------------------
--------------------------------NMLTNIGIGVVEVDNNELICAGKNISSQ
NIMLLYGSYTALGN---------------------------------------------L
SITMKSNSKQEI------------------------------------------------
-----------------------------------------------------------D
QIFNTIKTRFV-------------------------------------------------
------------------------------------------------------------
------------------------------------------------------------
------------------------------------------------------------
------------------------------------------------------------
------------------------------------------------------------
------------------------------------------------------------
---------------------------------
>Crei4 
------------------------------------------------------------
------------------------------------------------------------
------------------------------------------------------------
------------------------------------------------------------
------------------------------------------------------------
------------------------------------------------------MALQAK
FEK--VVQGIKTS-------------------------------------GPKFLKELRE
F---------------------------------DNLVKKEYMIRLI-YCEM--------
--------------L----GH-DASFA-----------YIKALQFA-SD-----------
-------------------PNIHT------------KKAA--YLALTQFL----------
-------------D--CDN-----------------------------------------
-------------------------------------QLVLLLVNTL-------------
------------------------------------------------------------
------------------------------------LSDMK-----S---D--NYLIVCT
ALV-----------TATKL--I---GADLVNAVYPVVVERL-------------------
-------------------------------RHPK--EHVRKKAVM-ALHWF-GGL----
----------------------------------------------------------DP
--------RREGPLAG--VELD--------------------------------------
------------------------------------------------------------
-----------------KHFRT-MLC------D-----------------KDPA--VMSA
A--------------------------------------------------LCALHEC--
-------------------IKGDPRP-----------------YK---NLI------P-S
FTSILKQ------------VSEHRLPKT-----------YDYHRFPAPFI----------
------------------------------------------------------------
------------------------------------------------------------
------------------------------------------------------------
------------------------------------------------------------
-----------------------------------------------QV-----------
------------------------------------------------------------
------------------------------------------------------------
------------------------------------------------------------
------------------------------------------------------------
------------------------------------------------------------
------------------------------------------------------------
------------------------------------------------------------
------------------------------------------------------------
-------------------------------------------------------DPDDT
--LKLKTLELLYK-MT------KANNIQ-----------VIVE-------KMM-------
-SYL--ATCSDEH---------------------------------IRRD----------
------------------------------------------------------------
----------------------------------------------IVRKVSDLAE----
---R----------------YA-PSPSWFVATISEVF--RLGG-EH--------------
--------VDE---------------------------GVGH--GLCRLIA---------
-----------------------------------------EQDA------------SL-
------------------------------------------------------------
------------------------------------------------------------
------------------------------------------------------------
----------------------------HASA--VE---------AYLGLLD--------
--GAVGAAAAAGGGVVPSGKKLPETILL--------------------------------
---------------------VICW-------VLG--------EY---------------
------------------------------------GHLAAR------------------
-----------PPGAVLGRLMGLL-----AA-----------------------------
------------------------H-----KTT-----------TDRVRGALLTALAK-L
AAHT---------------------------------GGAAGPVGAALAAPHGSGGGASG
GVCEASPADFVHA-----------------------------------------------
-------------------------------------CLSSQNL--ELQQR-------AH
ELTAL-------------------------------------------------------
----LKLPPPLLAAA----------------------LP---------------------
---------------------------------------------------VNAAAEDLT
SDLGTVVALPFLDGLVN---------------------------------------SALA
AGAQPYLSPEARGSKGADAQ-------AKGLRFEAYEPAPYAVPIAAASTSAAF------
--------------------------GAGGSASTSAAADPRQSSYSG-------------
---PSPSAASTSS-----------------------------------------------
-------------AAAAAAAAGPSEPQLTLKGAGGRKWGPAQYESGPDAAGAGGGGGGYG
VSSSGPSTTSAPAPAAPR-----------SGHHSRNASGSGPALTGQAAER---------
------------ERLAASLFGGGGGGGGAFSAASRPAAAPAAAA----------------
------------------------------------ARASGGAPSRPGAAPAAAAPAPNV
MDMLLDLDVPPATQPAAH-SARSHAPAGAPAAP---GGDWMD---SLLGGGGPA------
------------------------------------------------------------
------------------------------------------------------------
------------------------------------------------------------
-----------------AGPGGNHTAAGMGMGGPGMGAGGIYGGMGPPQQQQYQQYQ---
------------------------------------------------------------
--------------------------------QQQQQQQPAYGGGMGGPGMGMGAGGMGQ
PGPGYGAPTYGQPQPYGAPAGGMGMGMGGPGMGMGAGMG--------------------G
RGAPPPHQQMPQ------------------------------------------------
----------------------------------------------------------KA
AGADPFGDLLG-------------------------------------------------
------------------------------------------------------------
------------------------------------------------------------
------------------------------------------------------------
------------------------------------------------------------
------------------------------------------------------------
------------------------------------------------------------
---------------------------------
>Vcar4 
------------------------------------------------------------
------------------------------------------------------------
------------------------------------------------------------
------------------------------------------------------------
------------------------------------------------------------
------------------------------------MQSKLEKVVAGLKTGPRFLKELRE
FDN--LVKAIGEC----K-SKAEEDR----------VI------------SQEVELLKQR
L----------------------------SDPKLDKSRGKEYMVRLM-YCDI--------
--------------L----GH-DTSFA-----------YVKALQFA-SD-----------
-------------------SNIHT------------KKAA--YLALTQFL----------
-------------D--YNN-----------------------------------------
-------------------------------------NLVLLLVNTL-------------
------------------------------------------------------------
------------------------------------LLDMK-----S---D--NYLIVCT
ALV-----------AATRL--I---GPDLVNAVYPVVVERL-------------------
-------------------------------RHPN--EHVRKKAVM-ALHWF-GQL----
----------------------------------------------------------DP
RREG--------ALAG--VELE--------------------------------------
------------------------------------------------------------
-----------------KHFRT-MLC------DKAQVAWEPGGTHGRGVAQDPS--VMSA
A--------------------------------------------------LCALHDC--
-------------------IKLDPRP-----------------YK---NLI------P-S
FTSILKQ------------VSEHRLPKT-----------YDYHRFPAPFI----------
------------------------------------------------------------
-------------------QIKLLK------------ILAALGA----------------
------------------GDRSAA------------------------------------
------------------------------------------------------------
-----------------------------------------------EN-----------
--------------MAAV------------------------------------------
-----LHQ----------------TLR---RAN---------------------------
------------------------------------------TSHTIGS-----------
---------------------------------------AIIY-ECVR---TITT-----
--------------IYP---------------NP--QLL--------AAA-----AESI-
-----------------------------------------------ATFL---------
------------------------RS-TSHNL----------RYV-----GIDALAGIT-
-------------ALNPSA----A---AE-------------------------------
-----------------------------------------HQVAVLDC---LE-DPDDT
--LKLKTLELLYK-MT------KANNIQAGHGAGTRWGLVIVD-------KMM-------
-GYL--GSCTDEH---------------------------------IRKD----------
------------------------------------------------------------
----------------------------------------------IVRKVCDLAE----
---R----------------YA-PSPAWFVTTISEVF--RLGG-EH--------------
--------VDE---------------------------ADGN--RLVRLIA---------
-----------------------------------------EQDA------------SL-
------------------------------------------------------------
------------------------------------------------------------
------------------------------------------------------------
----------------------------HTSA--VE---------AYLQLLDGESAAATA
APVGGGGGGAVPPPKGARRKKLPESILL--------------------------------
---------------------VICW-------VLG--------EF---------------
------------------------------------GHLARR------------------
-----------PPLAVLSRLVGIL-----TA-----------------------------
------------------------H-----KAA-----------SDRLRGCLLTALAK-L
AAHT---------------------------------GGAAGPVGQALLQKQGSHHNADG
G-GAAEVAELVHK-----------------------------------------------
-------------------------------------CLNSQSL--ELQQR-------AH
ELQAL-------------------------------------------------------
----LGCSPAVLAA-----------------------AL---------------------
-------------------------------PVD------------------ASCEDFSP
QDLEQVATLPFLEGHVA---------------------------------------RALA
AGAAPYLPPEARGARAADGA----------------SKGLRFEAYEPAPYAIPL------
-----------------------------AAASTSYAAASVHDTRSS-------------
---SAATAAPAAG-----------------------------------------------
---------GGAGPAAPQSAPSFAEPQLMIKTTGGRKWGPAQYETADYGGTSTSSSHGAP
AATAPAAVAGAALSK--------------SGGTHHSRSGSAASLTSQAPSER--------
------------ERLAASLFGGGSGGSGTTVISKPAPAGQRQVN----------------
------------------------------------GGAAVATAAVGPPPPQQRNPMDLL
LDLDVPTPPPPQRPAGTA-TAGPPGQGITPPQL---GGDWMD---SLLHAPAGP------
------------------------------------------------------------
------------------------------------------------------------
------------------------------------------------------------
------------------------------APPASSSLAGLEPARGGVGSFLGPATVSNG
A-----------------------------------------------------------
--------------------------------GAMMYGMMQPLAPPQQQPGGMPPVMGMS
GGMGLNVGMVPPPGGIMSPAPGHGPGLGIGMVGGPGAYG-----------------AAMP
LQPQPQGWQSQQ------------------------------------------------
----------------------------QQPMSGVMGGGMGLAAAPAAARGPQPLPLQSQ
RQADPFGDLLG-------------------------------------------------
------------------------------------------------------------
------------------------------------------------------------
------------------------------------------------------------
------------------------------------------------------------
------------------------------------------------------------
------------------------------------------------------------
---------------------------------
>Ngru4 
------------------------------------------------------------
------------------------------------------------------------
------------------------------------------------------------
------------------------------------------------------------
------------------------------------------------------------
-----------------------------------------------------------E
FFE--LIRGIGEA----K-SKQEEDK----------LI------------LKEMAILKTG
M----------------------------ENPKVTLKLMKEYMVRLL-YCEM--------
--------------L----GH-DASFG-----------YVNAIKLT-SS-----------
-------------------KEMLE------------KRMG--YLAVTLCL----------
-------------P--PDH-----------------------------------------
-------------------------------------ELLLLLISNL-------------
------------------------------------------------------------
------------------------------------QNDMK-----S---T--NFVSACC
ALT-----------AAAKI--V---NEETVPALLPQVLELR-------------------
-------------------------------KHAK--PIVRKKVIS-TLQRF-YQI----
----------------------------------------------------------SP
-------------SSV--PDIV--------------------------------------
------------------------------------------------------------
-----------------EYAKE-SLC------D-----------------RDPS--VMGA
S--------------------------------------------------LCLIYDL--
-----------------LVSQEYTRQ-----------------LK---DLV------P-G
LVAILKQ------------IIERRLSRD-----------FDYHRLPAPWI----------
------------------------------------------------------------
-------------------QIHVLK------------CLALLCA----------------
------------------DDRQSS------------------------------------
------------------------------------------------------------
-----------------------------------------------EL-----------
--------------VYEV------------------------------------------
-----LRD----------------GMQ---RAD---------------------------
------------------------------------------TGLNIGH-----------
---------------------------------------AVVF-EFVK---TITT-----
--------------IYP---------------NN--LLL--------ESA-----ASAI-
-----------------------------------------------SRFI---------
------------------------TS-SNHNL----------KYL-----GIQSLTQIV-
-------------KINPKY----A---IQ-------------------------------
-----------------------------------------HQMVVINC---LE-DTDET
--LRRRTLELLFT-MT------NANNVT-----------VIVK-------RLL-------
-EFA--KKSIDAH---------------------------------MRKD----------
------------------------------------------------------------
----------------------------------------------LIERISILAK----
---N----------------FS-PSIPWYLDTMNSLF--EIDP-QY--------------
--------IPQ---------------------------ESLQ--NMMSVIG---------
-----------------------------------------EGVGVEEDDA------EM-
------------------------------------------------------------
------------------------------------------------------------
------------------------------------------------------------
----------------------------RSHC--VE---------TFCNVVD--------
-----------------SKNVIHDLHMQ--------------------------------
---------------------VIAW-------VLG--------EY---------------
------------------------------------SYMNESY-----------------
-----------DSSDILAKLCELV-----ER-----------------------------
------------------------Q-----LEF------------EETRCWIITAMLK-I
IAQC--------------------------------------------------------
KYASPEIVEYFRK-----------------------------------------------
-------------------------------------YKDSKNV--DLQQR-------CY
EGIAL--------------------------------------------------VDACE
RCGWDDIMDAV--------------------------LP---------------------
-------------------------------------------------------LDGAY
EDIEVDSKLSFGQEYVN---------------------------------------GLLR
KGAKKYLSTDDQRQVLSDVA----------------------------------------
------------------------------------------------------------
------------------------------------------------------------
------------------------------------------------------------
------------------------------------------------------------
------------------------------------------------------------
------------------------------------------------------TKPAKR
QLKFDKYENPTSSVP---------------------------------------------
------------------------------------------------------------
------------------------------------------------------------
------------------------------------------------------------
------------------------------------------------------------
------------------------------------------------------------
------------------------------------------------------------
------------------------------------------------------------
------------------------------------------------------------
------------------------------------------------------------
------------------------------------------------------------
------------------------------------------------------------
------------------------------------------------------------
------------------------------------------------------------
------------------------------------------------------------
------------------------------------------------------------
------------------------------------------------------------
---------------------------------
>Otau4 
------------------------------------------------------------
------------------------------------------------------------
------------------------------------------------------------
------------------------------------------------------------
------------------------------------------------------------
----------------------------------------------MSPQTPVQKNKSKD
FYD--LIRRIGEC----K-SKTDEDA----------IM------------QRESMLLRAL
L----------------------------EQPKVDKHKIKEIMLRLM-YLDM--------
--------------L----GH-DVSFG-----------HIHAVKAC-VE-----------
-------------------PEVAI------------KRAG--YLATTSFL----------
-------------N--ETH-----------------------------------------
-------------------------------------DLMILIVNTV-------------
------------------------------------------------------------
------------------------------------QRDLK-----S---D--DYLVVCS
ALT-----------AIMQL--V---NDETVPAVLPQVTELL-------------------
-------------------------------MHPV--AHVRKKAVM-ALMRF-HQK----
----------------------------------------------------------SP
-------------QSV--SHMH--------------------------------------
------------------------------------------------------------
-----------------GKFRE-MIC------D-----------------KDPS--VMSA
A--------------------------------------------------VCALHDL--
-------------------IALNPEL-----------------HK---NLT------S-S
FVSVLKQ------------IIDRRLAKS-----------YDYHKVPAPFV----------
------------------------------------------------------------
-------------------QIKLLK------------TLAILGA----------------
------------------HDRETS------------------------------------
------------------------------------------------------------
-----------------------------------------------KE-----------
--------------MYSV------------------------------------------
-----LED----------------TLA---RSD---------------------------
------------------------------------------TKNQIGN-----------
---------------------------------------ALVY-ETVR---TIAS-----
--------------IYP---------------SP--QLL--------AQC-----ALVV-
-----------------------------------------------SRFI---------
------------------------KS-SNNNL----------KYI-----GLNALACIV-
-------------NVNAQY----A---AE-------------------------------
-----------------------------------------HQMAVVDC---LE-DSDEA
--LRKKTLDLLYK-MT------KPNNVE-----------VIVE-------RML-------
-AFL--KRDGDKYSEQY-----------------------------VREE----------
------------------------------------------------------------
----------------------------------------------TASRVAELSE----
---R----------------YA-PDAKWYVETMTELF--VVAG-DV--------------
--------VRP---------------------------SIAQ--GLMRLIA---------
-----------------------------------------EGTGDPAAD-------ELA
------------------------------------------------------------
------------------------------------------------------------
------------------------------------------------------------
----------------------------QKSA--VN---------AFLKLFN--------
------------------KPKLPLVLLE--------------------------------
---------------------TMAF-------VMG--------EF---------------
------------------------------------GELTGQ------------------
-----------SAKVLMDTLVDAA-----EG-----------------------------
------------------------Q-----AEG------------ADVETLILSALAK-I
ARRN-------------------------------------------------------G
GGLSDKARHFVEM-----------------------------------------------
-------------------------------------NMKSKCV--EKQQR-------AT
EIAVL-------------------------------------------------------
IAEGEPILSSVVQA----------------------------------------------
----------------------------------------------------------SA
AEVDVDASLSSLNQYVS---------------------------------------NALA
NGSKPYQDKVSRDAAAAVE-----------------------------------------
------------------------------------------------------------
---AEARARAVES-----------------------------------------------
------------------------------------------------------------
RVKANASVVRSSTPPTFE-----------RKQLHEPAPTSPASSTAPSAQ----------
------------KNDLDTFLSGGLQAHAISATEQPSR-----------------------
------------------------------------ARDQPTEVHVDEMKLKLADALFGD
SRPSTRSKEPANAFTPPPRGAPTMRGSTTAPSA---TFDLLS---ELAAPSANA------
------------------------------------------------------------
------------------------------------------------------------
------------------------------------------------------------
------------------------------PPPPPAQS----------------------
------------------------------------------------------------
--------------------------------SGDVFSQIDLMSLTPPKQAPPSTTSPTD
ANRSLSGGVAKGG-----------------------------------------------
------------------------------------------------------------
------------------------------------------------------------
GSKDPFADLFAK------------------------------------------------
------------------------------------------------------------
------------------------------------------------------------
------------------------------------------------------------
------------------------------------------------------------
------------------------------------------------------------
------------------------------------------------------------
---------------------------------
>Nvec4 
------------------------------------------------------------
------------------------------------------------------------
------------------------------------------------------------
------------------------------------------------------------
------------------------------------------------------------
-----------------------------------MERPAVSLPRFITGYYGPRSSASRA
FQL--LVRGIGEA----K-SKHEEER----------II------------REEFLVLKQK
I-----------------------------SQPSSPKQMREFLVRLI-YCEM--------
--------------L----GI-DASDL-----------HIHAINFA-QQ-----------
-------------------QNMMD------------KRIG--YLALSLFL----------
-------------H--ENH-----------------------------------------
-------------------------------------PLLVLLVNTL-------------
------------------------------------------------------------
------------------------------------QRDLK-----S---T--NVLVIMS
ALT-----------AFCKL--I---NTEMVPAVLQQVLSLL-------------------
-------------------------------DFKR--DIVRKKAVM-ALHRL-HQK----
----------------------------------------------------------CP
-------------SMV--SNIE--------------------------------------
------------------------------------------------------------
-----------------EHALK-ALH------D-----------------RDFG--VFSS
S--------------------------------------------------LHIFYDL--
-------------------IFENPMK-----------------FK---HLV------Q-D
FVNLQQK------------VISGKLDKQ-----------FEYHNIPGPWI----------
------------------------------------------------------------
-------------------QIKLLK------------IFALLGT----------------
------------------DDQKVS------------------------------------
------------------------------------------------------------
-----------------------------------------------SQ-----------
--------------MYDV------------------------------------------
-----INK----------------TISSLS------------------------------
------------------------------------------TGALIGY-----------
---------------------------------------AIAY-ECCR---TITL-----
--------------IYP---------------NK--QLI--------TKA-----GKAV-
-----------------------------------------------GLFL---------
------------------------VA-KSNDI----------KYL-----GITALAALV-
-------------QVNASLATEAA------------------------------------
-----------------------------------------FQLIIIDC---LD-DPDEM
--LKRKTLDLLCR-IT------NATNVE-----------TVCD-------KFL-------
-QHL--RHTNDAH---------------------------------FRSE----------
------------------------------------------------------------
----------------------------------------------LVARVTELAE----
---R----------------YA-PDNSWYILTMNEVL--ELGG-DL--------------
--------VRP---------------------------DVAY--NLMRLIA---------
-----------------------------------------EGHDDEELDD------EL-
------------------------------------------------------------
------------------------------------------------------------
------------------------------------------------------------
----------------------------RRFA--VL---------SYLDLLE--------
------------------KPALPDILIH--------------------------------
---------------------VICW-------VLG--------EY---------------
------------------------------------SYIVS-------------------
-----------EPNTVLEQLHSLL-----DG-----------------------------
------------------------K-----LKD------------SKTKRWVVSAMGK-L
VAQI--------------------------------------------------------
GRIPDSVAGALAK-----------------------------------------------
-------------------------------------CRADGDV--DLRQR-------VY
EIQQL-------------------------------------------------------
-----SCDPNLMAKV----------------------FP---------------------
-------------------------------------------------------VDASC
EDLAVDSSLSFLDEFVA---------------------------------------NALS
QGATPYQPRYQREKVQQSKE----------------------------------------
------------------------------------------------------------
------------------------------------------------------------
------------------------------------------------------------
------------------------------------------------------------
------------------------------------------------------------
------------------------------------------------------------
---KERESEPLKYTPYDP------------------------------------------
------------------------------------------------------------
------------------------------------------------------------
------------------------------------------------------------
------------------------------------------------------------
------------------------------------------------------------
--------------------------------PVRP------------------------
------------------------------------------------------------
------------------------------------------------------------
------------------------------------------------------------
------------------------------------------------------------
------------------------------------------------------------
------------------------------------------------------------
------------------------------------------------------------
------------------------------------------------------------
------------------------------------------------------------
------------------------------------------------------------
---------------------------------
>Pfal4 
------------------------------------------------------------
------------------------------------------------------------
------------------------------------------------------------
------------------------------------------------------------
------------------------------------------------------------
------------------------------------------------MLGLGGSCLSKE
FFD--LAKSIGEA----R-SKQEEDR----------II------------CNEIILLKSR
F----------------------------SDPNTSVKQIKEYLIRAI-YIEM--------
--------------L----GH-DASFA-----------HIHAVKLA-HE-----------
-------------------KNILC------------KRTG--YLSCNLFL----------
-------------H--KDH-----------------------------------------
-------------------------------------ELMLLLINTI-------------
------------------------------------------------------------
------------------------------------QKDLK-----S---D--NYLEIWA
ALS-----------CVCKL--L---NNEMIPAIFPVIQDLL-------------------
-------------------------------NHKN--ELIRKKVCM-LLHKM-YII----
----------------------------------------------------------EP
-------------SLI--KDID--------------------------------------
------------------------------------------------------------
-----------------IYLKK-LLC------D-----------------VDPS--VMGA
S--------------------------------------------------LNLIHSI--
-------------------AKNDMIY-----------------SI---KLV------P-Y
LVSILKQ------------ICENKLPKD-----------YDYHRIPAPWI----------
------------------------------------------------------------
-------------------QIKILS------------IFRILGY----------------
------------------SNKKLS------------------------------------
------------------------------------------------------------
-----------------------------------------------EQ-----------
--------------MYEV------------------------------------------
-----LQK----------------TMQ---RAD---------------------------
------------------------------------------FGINVGY-----------
---------------------------------------AIIY-ECVK---TIAT-----
--------------IYP---------------SH--HLL--------ELA-----SLSI-
-----------------------------------------------SRFI---------
------------------------SS-DNHNL----------KYV-----GVTGLALIV-
-------------KINPLY----A---TE-------------------------------
-----------------------------------------HQLAVVDC---LE-DKDET
--LKIKTLDLLYE-MT------NPLNVQ-----------VIVE-------KLI-------
-FHM--KNSVDIH---------------------------------FKHD----------
------------------------------------------------------------
----------------------------------------------LACKIIELIE----
---R----------------YT-PDDIWFLNKINTLF--LSVG-EL--------------
--------LDE---------------------------SYSY--SLIKLLK---------
---DSSICAESDSGDDEINTSKYKSASNGNINMECLNLPNKEHIKTYMKEQKEGTMEQLK
INIENNEKLNQAHMNNQKNYEMNNNNNNDDDDDVNISNDNNGDVNISSDNNNNNNNNNNN
NHSNYNNMSSNIISNDDIKHEQKKNKNDDVNNSDMQIDLQKKKKNKMNDDIYNL------
------------------------------------------------------------
----------------------------RKYA--VN---------TYIRLLE--------
-----------------SNENIPFILMQ--------------------------------
---------------------IICW-------VIG--------EY---------------
------------------------------------SHLCDIENYST-------------
-------------EDIIDLLCECL-----EK-----------------------------
------------------------N-----FSN-----------PDRVKSCLITAIFK-L
CSRN--------------------------------------------------------
-NIRDHVVAKKII-----------------------------------------------
-------------------------------------DKYKNSKITDLQQR-------CY
EYDLI-LNNPILMNNVFSLRNTKKKIVIDETLSFLNPYIEEHLRSGGKSYISKDLRKNEQ
HDESIKSTNPVLNFTPYELPLNNKLSSDNYNISSNN-IP---------------------
-------------------------------IYEKNYNYQEDAVVPMSATDEQASTMKDK
GKIYKLNVMGPKKWKKEV--------------------------------------YNID
QGQNDDTDAIEKRDMEKKKKKKKSGKKNNKNKKNEKNQNDNNNNNNNNNNNNNN------
--------------------NNHIDGNQNNSEVINKDKVKKKKKKKSVQREEAADFNKGI
KNDINQTEEDIKL-----------------------------------------------
---------HNIVNTQKDRGMNSFCSNYYDEEDDEDEYDDDDEEDEEYEDDEEYEDDEEE
NEEYVDESDDDEDENHDD-----------DDYHEEEQYNRNNVFINEENENEKRTDNVNV
DDYNEQNYERFDDNKDIHYSKEFNRFPSDNYHNKINNKTNVYNWK---------------
------------------------------------IKGNINTVANNKKELTEKEKMAAA
LFNGLISNNSPLKDPIKSSYVSTISMKKNMSIL--SNKNYFT---SKKYDNNND------
------------------------------------------------------------
------------------------------------------------------------
------------------------------------------------------------
------------------------------MGGIRKKSLHNEQVENRDVTKMKVNEKGNN
NNNN--------------------------------------------------------
--------------------------------DGCTNKLVDINVDNSDHLNEITKNKKNK
GDQFDMIDLNELPKKIDPTKSSDINIEEEKKLWDKITTKKKAVFINSTNLNILQTLKKIE
NNINTNVIEVSK------------------------------------------------
--------------------------MDSLISCFYNNTKVLIKIKIEDNKLIFLVKSNEN
SIIDNVFDVLKNLFHI--------------------------------------------
------------------------------------------------------------
------------------------------------------------------------
------------------------------------------------------------
------------------------------------------------------------
------------------------------------------------------------
------------------------------------------------------------
---------------------------------
>Tgon4 
------------------------------------------------------------
------------------------------------------------------------
------------------------------------------------------------
------------------------------------------------------------
------------------------------------------------------------
-------------------------------------------------MNAAGSNVSKE
FFH--LIKAIGEA----R-SKQEEDR----------IV------------ANEIATLKVK
L----------------------------NEPNISQHKMQELLIRSL-YVEL--------
--------------L----GH-DASFA-----------HFHAVKMTNQT-----------
-------------------NNIKA------------KRLG--YLACNLFL----------
-------------S--EDN-----------------------------------------
-------------------------------------ELMLLLINTI-------------
------------------------------------------------------------
------------------------------------QKDLA-----S---P--NILNVQS
ALH-----------CVARL--L---TPEMLPALLPSLSSLL-------------------
-------------------------------QHSH--AAVRRKAVM-AVHKVLDLK----
------------------------------------------------------EREQER
RAKLAQQKGSRASSVD--EDFESEVMEGLR------------------------------
------------------------------------------------------------
-----------------EKMRR-ALC------D-----------------SDPS--VMAV
S--------------------------------------------------LHVIHRL--
-------------------AAKNVAA-----------------WR---DLV------S-S
LVSILKQ------------IIDRKLPKD-----------YEYHRVPAPWI----------
------------------------------------------------------------
-------------------QIKILS------------LLSTLAA----------------
------------------GDQRAS------------------------------------
------------------------------------------------------------
-----------------------------------------------EE-----------
--------------VYEL------------------------------------------
-----LQE----------------VMR---RADA--------------------------
------------------------------------------AGVNVAY-----------
---------------------------------------AVIY-ECVR---TIAA-----
--------------LYP---------------YP--KLL--------DIA-----GCSI-
-----------------------------------------------SRFI---------
------------------------SA-ENNNL----------RYV-----GVTGLAAVV-
-------------QVSPAY----A---TQ-------------------------------
-----------------------------------------HQLVVVDC---LE-DSDDT
--LKRKTLDLLVK-IT------NPVNVA-----------VVVE-------KLL-------
-GHS--RATVDAH---------------------------------LRAN----------
------------------------------------------------------------
----------------------------------------------LIQKIIMLAE----
---R----------------YS-PDPRWFLETILCVL--EVSG-PS--------------
--------LPLASGGNAGARRCLSGGSTAGNLAAGLCYSTAY--SLLQLVA---------
-----------------------------------------EGPTDDEESDK-----AF-
------------------------------------------------------------
------------------------------------------------------------
------------------------------------------------------------
----------------------------REYA--VN---------DMVALLE--------
-------------RKKL---VIPDVLMQ--------------------------------
---------------------VISW-------VLG--------EF---------------
------------------------------------GCYYHAG-----------------
-------------ESVIDLLASCL-----ER-----------------------------
------------------------S-----YED------------PTTQAWILTAILK-L
CVFY-----------------------------------GRCASVSTVDAGSDPSKSSRP
RGISCGLLHLLQK-----------------------------------------------
-------------------------------------QQRQLVTPPEVQER-------CF
RGLLL-------------------------------------------------------
--LQMVSWQVLRYA----------------------------------------------
------------------------------------------------------------
---EFEQFIEFRAFVE----------------------------------------ESVA
AGGKRYVSRHQRVKEEGDRAVFAAPPKQPETVAPSLNFAPYAPPRAPSAAVVGA------
--------------------------QARGAEGMSPSGMNGAAAVRG-------------
---PEEAAEKEGG-----------------------------------------------
FQVHGPRRWGPTGYRSAASSVVSTTPGPSADPADSSSRASSSPQAAASVETAGRQPLASH
QPRAMTARELTAAALFSG----TAAAPVTRGTRSGGASFATSSLPRSPVSSSSS------
------------GGRRAAEVEGREAQARRASRGAGSEDAR--------------------
------------------------------------GEASERGGSPAADVATSSVDLLEL
ESPGGGTEPQPHGDREDR-RSAGRKSEKRETAC---LIDVLS---LDFLQDGPE------
------------------------------------------------------------
------------------------------------------------------------
------------------------------------------------------------
------------------------------AASNGEHADKGRRTVASLLPLHTST-----
------------------------------------------------------------
--------------------------------AEVGARWASLPGEASLSIPCVSASGVTR
SCQEFLTNVLQQA--------IALHVVEVIGDEAIAAAQ--------------------T
PLGGDGVVYVHL------------------------------------------------
--------------------------------------------------------KVKD
QVASFIIKASTAQ-----------------------------------------------
------------------------------------------------------------
------------------------------------------------------------
------------------------------------------------------------
------------------------------------------------------------
------------------------------------------------------------
------------------------------------------------------------
---------------------------------
>Atha4 
------------------------------------------------------------
------------------------------------------------------------
------------------------------------------------------------
------------------------------------------------------------
------------------------------------------------------------
------------------------------------MEQLKTIGRELAMGSQGGFGQSKE
FLD--LVKSIGEA----R-SKAEEDR----------IV------------LSEVDILKRR
L----------------------------LEPDIPKRKMKEYIIRLV-YIEM--------
--------------L----GH-DASFG-----------YIYAVKMT-HD-----------
-------------------DNLLL------------KRTG--YLAVTLFL----------
-------------N--EDH-----------------------------------------
-------------------------------------DLIILIVNTI-------------
------------------------------------------------------------
------------------------------------QKDLR-----S---D--NYLVVCA
ALN-----------AICRL--I---NEETIPAVLPQVVELL-------------------
-------------------------------NHQK--EAVRKKAIM-ALHRF-HRK----
----------------------------------------------------------SP
-------------SSV--SHLV--------------------------------------
------------------------------------------------------------
-----------------SNFRK-RLC------D-----------------NDPG--VMGA
T--------------------------------------------------LCPLFDL--
-------------------ISEDVNS-----------------YK---DLV------S-S
FVSILKQ------------VTERRLPKS-----------YDYHQMPAPFI----------
------------------------------------------------------------
-------------------QIKLLK------------IMALLGS----------------
------------------GDKNAS------------------------------------
------------------------------------------------------------
-----------------------------------------------DI-----------
--------------MSMV------------------------------------------
-----LGD----------------LFR---KCD---------------------------
------------------------------------------SSTNIGN-----------
---------------------------------------AILY-ECIR---CISC-----
--------------ILP---------------NP--KLL--------EAA-----ADAI-
-----------------------------------------------SKFL---------
------------------------KS-DSHNL----------KYM-----GIDGLGRLI-
-------------KISPDI----A---EQ-------------------------------
-----------------------------------------HQLAVIDC---LE-DPDDT
--LKRKTFELLYK-MT------KSSNVE-----------VIVD-------RMI-------
-DYM--ISINDNH---------------------------------YKTE----------
------------------------------------------------------------
----------------------------------------------IASRCVELAE----
---Q----------------FA-PSNQWFIQIMNKVF--EHAG-DL--------------
--------VNI---------------------------KVAH--NLMRLIA---------
-----------------------------------------EGFGEDDDDADS----KL-
------------------------------------------------------------
------------------------------------------------------------
------------------------------------------------------------
----------------------------RLSA--VE---------SYLQLIS--------
-------------EPKL-----PSLFLQ--------------------------------
---------------------VISW-------VLG--------EY---------------
------------------------------------GTADGKY-----------------
-----------SASYISGKLCDVA-----DA-----------------------------
------------------------Y-----SSD------------ETVKGYAVSALMKIY
AFEI-----------------------------------------------ASGRKVDVL
PECQSLIEELLAS-----------------------------------------------
-----------------------------------------HST--DLQQR-------AY
ELQAL-------------------------------------------------------
----LALDARAVETI----------------------LP---------------------
-------------------------------------------------------LDASC
EDIEVDKDLSFLNGYIQ---------------------------------------QAIE
SGAQPYISERERSGMFETTDYHPQDHHEVPTHALRFEAYELPKPSVP-------------
------------------------------------------------------------
---PQASNELVPV-----------------------------------------------
-----------------------------------------PEPSYYSESHQPISTSLVS
ERESSEIKLRLDGVKQKW-----------GRPSYQSTTAASSTTPQAANGI---------
------------STHSDAGVGSSSSKPRSSYEPKKPEIDPEKQRLA--------------
------------------------------------ASLFGGSSSRTDKRSSSGGHKPAK
GTANKTATVPKENQTPVQPPPDLLDFGEPTATTATAMDPFKE---LEGLMDSSS------
------------------------------------------------------------
------------------------------------------------------------
------------------------------------------------------------
------------------------------QDGGSSDVMGLYSD----------------
------------------------------------------------------------
--------------------------------AAPVTTTTSVDSLLSELSDSSKGNSRTY
QPQTSKGPNTKEA-----------------------------------------------
--LEKDALVRQM------------------------------------------------
------------------------------------------------------GVNPTS
QNPTLFKDLLG-------------------------------------------------
------------------------------------------------------------
------------------------------------------------------------
------------------------------------------------------------
------------------------------------------------------------
------------------------------------------------------------
------------------------------------------------------------
---------------------------------
>Ppat4 
------------------------------------------------------------
------------------------------------------------------------
------------------------------------------------------------
------------------------------------------------------------
------------------------------------------------------------
------------------------------------------------MGTQGNWLSSKE
YLD--LVKAIGEA----K-SKAEEER----------IV------------MAEIEHLKKR
I----------------------------MEPDVPRKKMKEYIIRLV-YVEM--------
--------------L----GH-DASFG-----------YIYAVKMT-HD-----------
-------------------DNLLC------------KRSG--YLATTLFL----------
-------------N--EDH-----------------------------------------
-------------------------------------DLIILIVNTI-------------
------------------------------------------------------------
------------------------------------QKDLK-----S---D--NYLVVCA
ALT-----------AVCKL--I---NEETIPAVLPQVVDLL-------------------
-------------------------------GHPK--EQVRKKAVM-ALHRF-QQR----
----------------------------------------------------------SP
-------------SSM--SHLL--------------------------------------
------------------------------------------------------------
-----------------TKFRQ-ILC------D-----------------KDPS--VMSA
A--------------------------------------------------LCALFDL--
-------------------VSADVKG-----------------FK---NLT------A-S
FVSILKQ------------VAEHRLPKA-----------YDYHRTPAPFI----------
------------------------------------------------------------
-------------------QIKLLK------------ILALLGA----------------
------------------GDKHAS------------------------------------
------------------------------------------------------------
-----------------------------------------------EN-----------
--------------MYSV------------------------------------------
-----LVD----------------VIK---KNEPGKGD----------------------
------------------------------------------PGSNITN-----------
---------------------------------------AILY-ECIC---TITA-----
--------------IMA---------------NS--KLL--------GLA-----AEIT-
-----------------------------------------------SRFL---------
------------------------KS-DSHNY----------KYM-----GIDALGRVI-
-------------EINPDF----A---EE-------------------------------
-----------------------------------------HQLSVIDC---LE-DQDDT
--LKRKTLDLLYK-MT------KSSNVE-----------VIVD-------RMI-------
-SYM--RTLSDAH---------------------------------NKTE----------
------------------------------------------------------------
----------------------------------------------IATRIIELTE----
---R----------------FA-PSNQWFIQTMNQVF--ELAG-DL--------------
--------VPV---------------------------KVAH--DLMRLLS---------
-----------------------------------------KGAGEDDEEADS----LL-
------------------------------------------------------------
------------------------------------------------------------
------------------------------------------------------------
----------------------------RSSA--VE---------SYLQLLA--------
-------------EPKL-----PSILLQ--------------------------------
---------------------VACW-------VLG--------EY---------------
------------------------------------GTADGTHNA---------------
-------------DDIIGKLCDVA-----EA-----------------------------
------------------------H-----PGD------------NVVKGYAITAITKIC
SFEI-----------------------------------------------GAGREVQLI
PECRSFVDDLLAS-----------------------------------------------
-----------------------------------------HST--DLQQR-------AY
ELQVF-------------------------------------------------------
----LGLGADLVRKV----------------------LP---------------------
-------------------------------------------------------VNGSG
EEIEFDRELPFLQEFVD---------------------------------------SALA
NGARPYLDENERLGVDSGMSSFVSSSRSHHEPSHGLRFEAYETPTLAVSSGSAAV-----
------------------------------------------------------------
---PSSLLPDFEE-----------------------------------------------
--------------------------------------SVTEPTRSVRNQTDSSQVDLLG
PEVARLRLDGVQRKWGRT-----------SGSSQPSPAPTPVSEQQRRG-----------
------------SGVSEGASSNNESKPRHDTYSSSFEGKKVQ------------------
------------------------------------RVIPAEKQRLAASLFGGNVRPSEK
GVPSRPVAGSGKEKNWSA-AEPKQASSSLMDLV---DMSGDD---LLPVHDSKA------
------------------------------------------------------------
------------------------------------------------------------
------------------------------------------------------------
------------------------------SYDPFKGLEGLLGVPSTAASSTP-------
------------------------------------------------------------
--------------------------------AGLGKSTMDFMSLYDSAPVLAQSSSSSS
PSTGVSDKKGPSR----------------------------------------------Q
HSLQKDAASRQV------------------------------------------------
------------------------------------------------------GVTPTG
ANPALFQDLFG-------------------------------------------------
------------------------------------------------------------
------------------------------------------------------------
------------------------------------------------------------
------------------------------------------------------------
------------------------------------------------------------
------------------------------------------------------------
---------------------------------
>Bnat4 
------------------------------------------------------------
------------------------------------------------------------
------------------------------------------------------------
------------------------------------------------------------
------------------------------------------------------------
--------------------------------------------------MSSGSHLSRD
FFE--LIKNIGES----R-SKQEEDR----------II------------LHEMRVLKEK
M----------------K------------EKGVSNAKMKELCIRMI-YVEM--------
--------------L----GH-DAAFG-----------HINAINLS-CV-----------
-------------------KNLIE------------KRVG--YLACCLTL----------
-------------H----K-----------------------------------------
----------------------------DH-------QLMLLLISTI-------------
------------------------------------------------------------
------------------------------------QKDLQ-S---D------NFLEVSM
ALT-----------VVCRL--I---SAETIPVIMPLVLKLL-------------------
-------------------------------DHSN--PNVRKKAIG-AMNRF-WEL----
----------------------------------------------------------DK
---G---------AVE--SSL---------------------------------------
------------------------------------------------------------
-----------------QLCKK-MIY------D-----------------KDPS--VMGA
S--------------------------------------------------LIIMENL--
-------------------VAEEPSQ-----------------HK---DLT------K-T
LVSILKQ------------VTEHCLSRD-----------YDYHRIPAPWI----------
------------------------------------------------------------
-------------------QLKLLR------------ILGSLGE----------------
------------------GDKDAS------------------------------------
------------------------------------------------------------
-----------------------------------------------EQ-----------
--------------IYPV------------------------------------------
-----LKE----------------VMK----------RAD--------------------
------------------------------------------IGINVGY-----------
---------------------------------------AIVY-ECVR---TAIS-----
--------------IYP---------------NR--LLL--------QEA-----ASSI-
-----------------------------------------------SRFL---------
------------------------TS-DNHNL----------KYL-----GINALAGIV-
-------------QIDAKH----A---VK-------------------------------
-----------------------------------------HQLTVIDC---LE-DPDDT
--LRIKTLDLLYS-MT------NPQNVR-----------VIMQ-------KLM-------
-TFL--KATADPF---------------------------------LRKQ----------
------------------------------------------------------------
----------------------------------------------LVSKITQIAE----
---K----------------FA-PDNAWYINTMNTVF--ELGG-DL--------------
--------VRP---------------------------EMAH--NLINLVA---------
-----------------------------------------SEDVDANDPD------NI-
------------------------------------------------------------
------------------------------------------------------------
------------------------------------------------------------
----------------------------RVLA--VD---------TYVALLS--------
-------------KPNI-----STVLLK--------------------------------
---------------------IIAW-------VLG--------EY---------------
------------------------------------GSLSKQH-----------------
-----------DAESIVLSLCDSM-----EQ-----------------------------
------------------------L-----PTG------------SDSQLWLLNATLK-L
CTHS------------------------------------------------------LA
GQAPEEVVRLVKK-----------------------------------------------
-----------------------YQY-----------S---ANV--ALQQK-------AH
EFLQVLQNVQTAHAVLPINKFGAEEKGKNLFFKHSW------------------------
-FSPGYPKFRLLDRYHLKDTCKWAPSLQARELSKAFRTPRRAIGRRGSRQGKKKKAYFAI
PGNRWHIFALKTAISRAQLDVGFSFLGNIKFPIDDQRSLIL-----------RSHVANIP
IQGKVDSDLSFLNGYVS---------------------------------------EALA
NGAPAYKPRDLSKPSATSGGAMGGGGHGMERKKKPTLQFQAYPKRDVPSYDSPS------
------------------------TPAEDPIAAAAAAAAAGASGAAA-------------
---ASLAYPNMGG----------------------------------ASGGGGGGGFGGG
GGFGGGGGGNDSSSFFASSGGPWGAGGFNAGGGNNKPEPTQPTPSTSTPSTGGGGAVGGG
AATSSNFTSSAAAVGTSS-----------PGGSYNNNNNKSPFSFASGGSRQDRNSNAGA
AAMPAHKQ----QLAAGLFAGIGGSDYGVSNNDNKAAPAGGGG---------------GY
RASSTAGGGGSMPAAANNATPTPAPAAVIQQQQQAQQQSPPPQPNLLFEVIDDDEPPSGA
NNANAGGQGGGGVDLMSL-FSTDTATTTTAPAS---TPGESS---ILSGFEGKS------
------------------------------------------------------------
------------------------------------------------------------
--------------------------------------------------------SGGG
SPPPTTQNNSAFGDLFGGGGAADGAAAVSAQADFPKGAAGMEAKLKKQLASFRKSQEIVA
IG----------------------------------------------------------
--------------------------------GGSMFVSHQKVYLPGQTLLTVFVSNASG
QNSGVTAALSTQDGLYLRCNAEPKASLKMKQDLSTQNVQAASLSSQKTLTLMCGIFCRNP
AAMGSNSLLVRIQLGGSNGECKVSIGVEDLLRPLNVTVEQFGSTWKKLAVEEKMTLTGSS
INSAPQMQAVATKLNLKLVKIIGKECILGSKLVTGNKNVVPCLFHAKVRGGGQVILMVKS
PFKELSSAALNMVRAACA------------------------------------------
------------------------------------------------------------
------------------------------------------------------------
------------------------------------------------------------
------------------------------------------------------------
------------------------------------------------------------
------------------------------------------------------------
---------------------------------
>Mbre4 
------------------------------------------------------------
------------------------------------------------------------
------------------------------------------------------------
------------------------------------------------------------
---------------------MHPYSQTPPSQVTNKPASYHHQNKFSKRERERERERERE
RERERERERERERRRERERERRRETRGRQHSNMAGKGAKLPSFIASHLAGASVPPGASRE
FVN--LIKAIGEA-----GTNHEEGR----------II------------QREVKNLETK
L----------------------------REPNISKRQMREYLIRLM-YCEM--------
--------------L----GH-EVSFG-----------YIHAVKFT-QH-----------
-------------------TSLLD------------KRAG--YLAVSTLL----------
-------------H--KDH-----------------------------------------
-------------------------------------ELILLLVNAI-------------
------------------------------------------------------------
------------------------------------QRDLQ-----S---S--NVVEVCT
ALT-----------AVCRL--I---GEEMIPAVLSHVEAKL-------------------
-------------------------------GHPR--EIVRKKAVL-CLHRF-YQQ----
----------------------------------------------------------SP
-------------HSI--DHLR--------------------------------------
------------------------------------------------------------
-----------------DRLRR-ALC------D-----------------QDPG--VMAA
S--------------------------------------------------LNLFYDM--
-------------------SIVDPGQ-----------------FK---DLT------P-S
FVSILKQ------------IIDHRLPRE-----------FDYHKVPAPWI----------
------------------------------------------------------------
-------------------QIKLLK------------ILALLGA----------------
------------------DDQSVS------------------------------------
------------------------------------------------------------
-----------------------------------------------ES-----------
--------------IYEV------------------------------------------
-----LRD----------------TMR---RAD---------------------------
------------------------------------------IQSTVAY-----------
---------------------------------------AIMY-ECVL---TCAK-----
--------------IYP---------------ST--QLI--------EMA-----AGNV-
-----------------------------------------------GRFL---------
------------------------RS-GNNNL----------KYL-----GITALAAIV-
-------------SVNPVH----A---AD-------------------------------
-----------------------------------------YKTLVIDC---LD-DPDET
--LKRKTLDLLCK-MT------NPANVK-----------VIVE-------KLV-------
-GYL--KSTVDMY---------------------------------LRKD----------
------------------------------------------------------------
----------------------------------------------LTPRILQLAD----
---R----------------FA-PDHLWYLETMNSLF--RTAG-DL--------------
--------VSA---------------------------KTAN--NLMQLIA---------
-----------------------------------------EGDDDDEADE------EL-
------------------------------------------------------------
------------------------------------------------------------
------------------------------------------------------------
----------------------------RSYA--AS---------CYIDLLE--------
-------------VPNL-----PDVLIQ--------------------------------
---------------------TMAW-------VIG--------EY---------------
------------------------------------SYLATDYDQ---------------
-------------EVVLELMGELL-----DR-----------------------------
------------------------T-----YAS-----------DSETKGWIVSGIAK-L
IAQT--------------------------------------------------------
GLFPAVIRNRLNA-----------------------------------------------
-------------------------------------LAAASTSSVDLQTR-------CV
QALAL-------------------------------------------------------
-----VQNGALMQSI----------------------YP---------------------
-------------------------------------------------------TDASC
EDLEVDPELNFLNGLVQ---------------------------------------MALS
QGAAPYKPPEARPAPAPVPEPETSRLQSAFRFEAYETPSEPPPPSLTNQDEGLF------
-------------------AGIGATSGMGGGSSTHLASGAGSAQPSGANSPATARRLDGK
KLNPAKPANELQV--------------------------------------------SGG
PWSRGGFKLKKKAAEEEPTPAAAAAAPAAESNAGEADLLGTGSDAGFGATTTSEEAAAAP
APREPEPEPEPYVPPVRS-----------EKAKLADELFAVGQESAGGAGRASKRQSRAR
KGRAYKNKTGG-DDQGPDLLGDSSVAPPSSSADLLSLDLGMGSGTAASASS---------
------------------------------------YTAPANTGGSLLDDFAGLGLSSST
DQAVPPPPSYDYAASLLA-GGNTSGTNNTNGLGVGGGTDFDLLSPPQSAASAAT------
------------------------------------------------------------
------------------------------------------------------------
------------------------------------------------------------
---------------------SGGIDSLLDFGGPSTGGGDLLMPTQSSTTTASDGLGNTA
AASSTSPFAGLGIGDTVSTG----------------------------------------
--------------------------------TGGTGADMSVPAELQGFAHEDHPTRLNG
DATVAVLARKVWRPDALDVVLYVQNRTGTALTSVMTRVDPSGGLQRCDSNAHENRFSNRI
GGNDVQRYILSF------------------------------------------------
------------------STPTVKSGMALKGQCSYTEGGKTHNVHFTLGIKANDVLRPLT
ISTDRFGQLWQATSSQRALKLQSRQVSSVAALQQVCEASHFHCVQVIGTEVIFAAQVLNH
EQQPCLLHTKLNAPVIEVQVHAHATPYAESVLKLLEDNLS--------------------
------------------------------------------------------------
------------------------------------------------------------
------------------------------------------------------------
------------------------------------------------------------
------------------------------------------------------------
---------------------------------
>Ehux4 
------------------------------------------------------------
------------------------------------------------------------
------------------------------------------------------------
------------------------------------------------------------
------------------------------------------------------------
---------------------------------------------------MSGGHLSKD
FFE--LIKSIGEC----K-SKQEEDK----------IL------------AAEVATLRQR
F-----------------------------TEQLSPKKMKEAVVRMM-YAEM--------
--------------L----GH-NADFG-----------HIHAVNMS-QQ-----------
-------------------TNLIA------------KRVG--YLASTVCL----------
-------------H--SGH-----------------------------------------
-------------------------------------ELTTLLVNTM-------------
------------------------------------------------------------
------------------------------------RRDLK-----S---T--NHVEVCA
TLV-----------AIPKL--V---NLETLPALMDPVCALL-------------------
-------------------------------DHPS--EVVRKKAVM-ALHRF-CQL----
----------------------------------------------------------QP
-------------SSA--ADLS--------------------------------------
------------------------------------------------------------
-----------------EKLRR-VLC------D-----------------KDPA--VMGA
S--------------------------------------------------LYILHEG--
-------------------AEADPKA-----------------HK---DLV------P-S
YVSILKQ------------ITEHRLPSS-----------FDYHRTPAPWI----------
------------------------------------------------------------
-------------------QIKLLK------------LMATLGT----------------
------------------ADQRAS------------------------------------
------------------------------------------------------------
-----------------------------------------------EG-----------
--------------MYEV------------------------------------------
-----LLD----------------VLR---RAD---------------------------
------------------------------------------TGINIGY-----------
---------------------------------------AIIY-EAVR---TITA-----
--------------IFP---------------NI--QLL--------ETA-----ASHI-
-----------------------------------------------SRFV---------
------------------------SS-DNHNL----------KYL-----GIKALAGIV-
-------------QVNQKY----A---LE-------------------------------
-----------------------------------------HQLVVVDC---LE-DPDET
--LKRKTLDLLYR-MT------NAGNVV-----------FVVD-------KLI-------
-SHL--RETSDDA---------------------------------FRAS----------
------------------------------------------------------------
----------------------------------------------LTERITQLAE----
---R----------------YA-PDNSWFIRTMNCVF--ELGG-EL--------------
--------VRP---------------------------DVAH--NLMRLIA---------
-----------------------------------------EGSGEDDEADM-----AL-
------------------------------------------------------------
------------------------------------------------------------
------------------------------------------------------------
----------------------------RRFA--AA---------TYYSMLD--------
-------------RPIL-----PDILVC--------------------------------
---------------------VICW-------VLG--------EY---------------
------------------------------------GYLIGGG-----------------
------------------------------------------------------------
------------------------------------------------------------
------------------------------------------------------------
------------------------------------------------------------
------------------------------------------------------------
------------------------------------------------------------
-------------------------------------VA---------------------
------------------------------------------------------------
------------------------------------------------------------
------------------------------------------------------------
------------------------------------------------------------
------------------------------------------------------------
------------------------------------------------------------
------------------------------------------------------------
------------------------------------------------------------
------------------------------------------------------------
------------------------------------------------------------
------------------------------------------------------------
------------------------------------------------------------
------------------------------------------------------------
------------------------------------------------------------
------------------------------------------------------------
--------------------------------REPET-----------------------
------------------------------------------------------------
------------------------------------------------------------
------------------------------------------------------------
------------------------------------------------------------
------------------------------------------------------------
------------------------------------------------------------
------------------------------------------------------------
------------------------------------------------------------
------------------------------------------------------------
------------------------------------------------------------
---------------------------------
>Psoj4 
------------------------------------------------------------
------------------------------------------------------------
------------------------------------------------------------
------------------------------------------------------------
------------------------------------------------------------
---------------------------------------------------MSGGHLSKE
FFE--LVKSIGES----K-SKQEEDR----------II------------IHEVAQLKRK
L--------------------SEVTATSSTSSSLVNKRKREFLIRLM-YVEM--------
--------------L----GH-DASFG-----------YIKAVEMT-AS-----------
-------------------TNLMQ------------KRVG--YLTCSLCL----------
-------------S--PTH-----------------------------------------
-------------------------------------EFRFMIINQL-------------
------------------------------------------------------------
------------------------------------QRDLQ-----S---S--NHLEVCA
ALM-----------AVCKL--V---TVEMVPAVQPMILDLL-------------------
-------------------------------RHDA--ELVRKKAVM-AIHRF-HQL----
----------------------------------------------------------NP
-------------DSV--SEAG--------------------------------------
------------------------------------------------------------
-----------------DALRR-TLC------D-----------------RDPS--VMGA
T--------------------------------------------------LCILHDL--
-------------------AEATPTD-----------------YK---DLV------P-S
FVSILKQ------------ITEHRLPRE-----------FDYHRIPAPWI----------
------------------------------------------------------------
-------------------QIRLLK------------ILALLGQ----------------
------------------ADQQTS------------------------------------
------------------------------------------------------------
-----------------------------------------------EG-----------
--------------MYEV------------------------------------------
-----LHD----------------VMR---RAD---------------------------
------------------------------------------TGINVGY-----------
---------------------------------------AIIY-ECVQ---TVTT-----
--------------IYP---------------NS--TLL--------DAA-----AASI-
-----------------------------------------------SRFI---------
------------------------SS-DNHNL----------KYL-----GVTGLAAIV-
-------------KDHPRY----A---AA-------------------------------
-----------------------------------------HQMAVIDC---LE-DPDET
--LKRKTLDLLYR-MT------NPVNVE-----------FISD-------KLT-------
-QFL--REASDVF---------------------------------LRTE----------
------------------------------------------------------------
----------------------------------------------LVSRITQCAE----
---R----------------YA-PSNAWYIQTMTNVF--ELGG-DL--------------
--------VRP---------------------------EVAH--NLLRLIA---------
-----------------------------------------EGSGEDEDQDM-----EL-
------------------------------------------------------------
------------------------------------------------------------
------------------------------------------------------------
----------------------------RRDA--VD---------TYLELLE--------
-------------RPVL-----PDILVC--------------------------------
---------------------TMAW-------VLG--------EY---------------
------------------------------------GYLSDAM-----------------
-----------ELEEICERLVELV-----DR-----------------------------
------------------------P-----FDQ-----------EDTTRGYVLSAVTK-I
TAQM--------------------------------------------------------
GHTIDVADAMMDK-----------------------------------------------
-------------------------------------YKTSRST--DLQQR-------CF
EYLAL-------------------------------------------------------
-----TKNFALMNEV----------------------FP---------------------
-------------------------------------------------------EDASC
EDIEVDPNLSFLTSFVE---------------------------------------KAAA
QGAPLYDPPEDSDDEEERYGHRRNGGDSNRLNFEAYKKPEIPYPTKLPPADQQG------
----------------------AFGVNKWGGAPAGPGGMLGMGSSGG-------------
---PDPTGGFGAG-----------------------------------------------
KRGVVKNVWGPTGLNTPDNAPPGAPGAGGPGGPGGYPSDPYNQGNMGGQGAYGGQSGGYG
AQPAYGAQGGYGSQPPPQ-----------QPPQQEYGAPNNNNYDNGEPSSEDEATGGVD
ER----------QMLASAIFGGIPGAPAPMPGARRVGSSTRSTLNSSRR-----------
------------------------------------SGRSSSRRTSGRNEQPQPQQPPQQ
AQAPVEQALPPQQPQQPKVEMDLLDISFDAPAAPQNTGMFQQQQAPPQQQPMMN------
------------------------------------------------------------
------------------------------------------------------------
------------------------------------------------------------
---------------------ADPFGMGSPLASPPALEASSPAPSASLDPFDMS------
------------------------------------------------------------
--------------------------------GLGSSMNAAVELGRSATGLDMLGGSSSN
TSVFQYNGRQLEPWQITTQDFGGRWGTCPCEKKTKVNPSGIRTLEDFMGRMHQFNVHTVE
AIPATNEAIAAC------------------------------------------------
---------------------------------RLVNSEHVGLIHVKVRSGGFVDLTVRT
ADMNFTDQLLEAAAQRLK------------------------------------------
------------------------------------------------------------
------------------------------------------------------------
------------------------------------------------------------
------------------------------------------------------------
------------------------------------------------------------
------------------------------------------------------------
---------------------------------
>Esil4 
------------------------------------------------------------
------------------------------------------------------------
------------------------------------------------------------
------------------------------------------------------------
------------------------------------------------------------
---------------------------------------------------MSGSHLSRD
FFE--LVKAIGES----K-SKQEEDR----------II------------MHEVGVLKKK
M----------------------------PEANVAREKMKEFLVRMI-YVEM--------
--------------L----GH-DASFA-----------YIKAVELT-AS-----------
-------------------QNLVQ------------KRTG--YLTASLTL----------
-------------S--PNH-----------------------------------------
-------------------------------------EFRFMLVNQM-------------
------------------------------------------------------------
------------------------------------QRDLS-----S---S--NMLEAAA
ALT-----------ALCKL--A---TVDMIPAVMTDVVRLL-------------------
-------------------------------KHER--ELVRKKAVM-VLHRM-NQL----
----------------------------------------------------------DP
-------------DSV--SHMG--------------------------------------
------------------------------------------------------------
-----------------DHLRR-MLC------D-----------------KDPS--VMGS
A--------------------------------------------------LCLLHDL--
-------------------ARVDASS-----------------YK---DLV------P-S
FVSILKQ------------ITEHRLPRD-----------FDYHRMPAPWI----------
------------------------------------------------------------
-------------------QMRLLR------------ILALLGR----------------
------------------ADQATS------------------------------------
------------------------------------------------------------
-----------------------------------------------EG-----------
--------------MYEV------------------------------------------
-----LMD----------------VMR---RAD---------------------------
------------------------------------------TGINVGY-----------
---------------------------------------AVVY-ECVR---TVTS-----
--------------IYP---------------NA--PLL--------DAA-----AASI-
-----------------------------------------------SRFI---------
------------------------SA-ENHNL----------KYV-----GVTGLAAIV-
-------------RDHPKY----A---QQ-------------------------------
-----------------------------------------HQMAVIDC---LE-DPDET
--LKRKTLDLLYT-MT------NPVNVE-----------FIAD-------KLL-------
-SFL--EQGTDSF---------------------------------WRQD----------
------------------------------------------------------------
----------------------------------------------LVNRITQCAE----
---R----------------FA-PSNSWYVGVMTKVF--RLAG-DM--------------
--------VKP---------------------------EVAH--NLMQLIA---------
-----------------------------------------EGSGEDEDADV-----EL-
------------------------------------------------------------
------------------------------------------------------------
------------------------------------------------------------
----------------------------RRNA--VD---------SYLDLLE--------
-------------TPAV-----PDLLMQ--------------------------------
---------------------VMAW-------VLG--------EY---------------
------------------------------------GSLASTPRGA--------------
-------------REVSTKLCGVA-----SG-----------------------------
------------------------M-----SFR-----------DPSTCGFVVTALMK-L
SAQS--------------------------------------------------------
GEVSPPVAHLLTL-----------------------------------------------
-------------------------------------YSQSKQS--DLQQR-------CL
EFLQL-------------------------------------------------------
----AREGPAAMAAV----------------------LP---------------------
-------------------------------------------------------VDASC
EDVEADENLSHLDGIVT---------------------------------------AALS
AGAVGYSPPAEAGEDSDDEEASAAMGGAGGGSSFNLTPYAHPSQPMAASAAAPQ------
---------------------------------APLPPPQSSSGAGD-------------
---PLSTADIFAS-----------------------------------------------
---GPRLRPVSKVWGRPKPGGQNQQQPQQPQQSQSAAAAGAPGAGGRGETGAAAAAAAAG
YPPATAGAGPAGPSLGRG-----------SGQSGTAPSQAPPPQQDPVAAALRAEK----
------------QKMAAMLFGGTGPAPATPPAAAAPSRPKPISTSATAATSRPAAVATPV
------------------------------------SSASSSSQQQPKAAPATTAAAAAA
ADPVDLLDFASMGDSPPP-PPAGTASNGAAPAHDRASSDQLGVDLLGVGGGGDA------
------------------------------------------------------------
------------------------------------------------------------
---------------------------------------------------------NGG
ASSSAPGGGPTLDDFLGGGGGGTTTTVGGAVPNGRRNSSSSAEQAWPPAAAAAAARQRAG
TAGSSAS-----------------------------------------------------
--------------------------------SAATPSLIGSGGGVDLSALVLGDGGGSG
AAAAAAAAAAGFSFGGRGMKPLAIATGEFGQKWMACSGERRAAGSRFSPGLGSPKAVAER
LGGRLGVHTVEV------------------------------------------------
----------------------IPHTAEGICAGQLDGGGGVCLVHCKVWPSRGTVDITVR
SSDAKLAEAAAAFAKTAVSQ----------------------------------------
------------------------------------------------------------
------------------------------------------------------------
------------------------------------------------------------
------------------------------------------------------------
------------------------------------------------------------
------------------------------------------------------------
---------------------------------
>Tpse4 
------------------------------------------------------------
------------------------------------------------------------
------------------------------------------------------------
------------------------------------------------------------
------------------------------------------------------------
---------------------------------------------------MSGMHLSKE
FFE--LIKAIGES----K-SKQEEDR----------II------------QREVMTLKKK
L-------------------ETAPTPGSGNGLNTNKKKAREFLVRVL-YVEM--------
--------------L----GH-DGSFG-----------YIKAVELA-AS-----------
-------------------QSIIH------------KRTG--YMVCSCCL----------
-------------S--PEH-----------------------------------------
-------------------------------------EFRFMLVNQM-------------
------------------------------------------------------------
------------------------------------QRDLI-----S---S--NLLESCG
ALI-----------AVTNL--I---TADLVGTVSTQVIGLL-------------------
-------------------------------DHTA--ETVRKKAII-ALHRL-HQL----
----------------------------------------------------------SP
-----------DIVTQ--QEVV--------------------------------------
------------------------------------------------------------
-----------------EKVRR-MLC------D-----------------RDPA--VMGS
T--------------------------------------------------LNVIEAM--
-------------------SRVDVHP-----------------FK---DLV------P-S
LISILKQ------------ICERRLPSE-----------YDYHRIPAPWM----------
------------------------------------------------------------
-------------------QMKIVR------------ILSVIGK----------------
------------------NDAQSS------------------------------------
------------------------------------------------------------
-----------------------------------------------EG-----------
--------------MYEI------------------------------------------
-----LGD----------------CLR---KADE--------------------------
------------------------------------------AGINASN-----------
---------------------------------------AIVY-ECIR---CITT-----
--------------IYP---------------NP--VLL--------DAA-----GASI-
-----------------------------------------------SRFL---------
------------------------SS-RSQNL----------RYL-----GVTGLASIV-
-------------ERHPKY----A---AE-------------------------------
-----------------------------------------HQLAVIEC---LE-DKDDT
--LLRKTLDLLYR-MT------NPVNVE-----------FITD-------RLL-------
-HFL--RGATDPY---------------------------------LKSD----------
------------------------------------------------------------
----------------------------------------------LTEKICTIAE----
---R----------------YA-PSNAW--------------------------------
------------------------------------------------------------
------------------------------------------------------------
------------------------------------------------------------
------------------------------------------------------------
------------------------------------------------------------
------------------------------------------------------------
------------------------------------------------------------
--------------------------------GLG-------------------------
------------------------------------------------------------
------------------------------------------------------------
------------------------------------------------------------
------------------------------------------------------------
------------------------------------------------------------
------------------------------------------------------------
------------------------------------------------------------
------------------------------------------------------------
------------------------------------------------------------
------------------------------------------------------------
------------------------------------------------------------
------------------------------------------------------------
------------------------------------------------------------
------------------------------------------------------------
------------------------------------------------------------
------------------------------------------------------------
------------------------------------------------------------
------------------------------------------------------------
------------------------------------------------------------
------------------------------------------------------------
------------------------------------------------------------
------------------------------------------------------------
------------------------------------------------------------
------------------------------------------------------------
------------------------------------------------------------
------------------------------------------------------------
------------------------------------------------------------
------------------------------------------------------------
------------------------------------------------------------
------------------------------------------------------------
------------------------------------------------------------
------------------------------------------------------------
------------------------------------------------------------
------------------------------------------------------------
---------------------------------
>Tthe3 
------------------------------------------------------------
------------------------------------------------------------
------------------------------------------------------------
-----------------------------------------------MTDFTIQLIIVFI
ACALQLIKCGYIKSWDIITLDDFSGTPNRFQMYFNLESGLSEKEYIQINFPDPNIKVLSS
DLYLYESSLLLVSGVNCINYVPSLKNYYCQYGIALNATTWYSIVMHVDPSLINWSISQIE
PVE--MITVSNTC----Y-GILNCSP----------IIYDMNNYFGYLLRTQIGINIQTT
L----------------I---KV---------SFNTTINSQTIPGYI-YNTY--------
--------------LDITPGI-SYYSG-----------AIYTITIN-PT-----------
-------------------TTLTD------------CQVN--YSPMCTSI----------
-------------P----QIQNSTCSVNQNLNQISFQINQPIFVGQTFRINVQIYNPLSS
PQKADIRVHGQDITTQRTTEKGVAANALQT-------QIIQITKSKF-------------
------------------------------------------------------------
---------------------------NFMWGMSQQEQGLQ-N---S---P--YKLFSSV
NLP-----------TVNSV--YISFQVNLAIPIGQEYKVLVCLGKALGIIENSIVTNLPA
LNLNQYPLCYQQVDSFNNVYVACEQVGALIQQNQD--YFVSVKVSY-ASTIS-IAQGYGG
VQIFLKNYPSNKLYNPYPGENINIKINDEFYDVNGFSLAYGLGTTQIVSYTDSEQYSAVP
---N---------AVE---NFLSSDMSNTVGIIPSDVSNQLLLFFLKVDQSQLIPLMNIL
YNPNVIIYEQGYDQMGLDFAAFQTATASDPNKWTVDQIQCYNKLKCSWYNQQAAVSPLNY
LQTSPPTATVPYNIQRFECIST-QVS------DCNNW-------------RGFS--VQQN
GNGGVFAMRRIKFRTGFHSQLQADDDLLDFVIWFDYANYAAGTPLSYTVQSAQLINAY--
------------------TIQLNPLK--------TSKISYINFSE---NSINPGHRFP-T
FLRVGGS------------IAQTEYLGAPAIAVSIFIVFFDESVELKPYLNFYNPQGQAQ
KDIGCSANNCYFYNSNGISGKETWMNYNMVLATGLTDIENDFNLLIPIQNKLYGSQILMP
KRLVVAFCDFSKTSNGVPNQLRIVN------------VFRVYGAPTYSNIANPISPIFSA
IITNAPLSFTSSQWSVTPGTANTSIQDQGQVYQNHNNNFNPGQSGAGVTISSLYYNVFGP
STLGFTNPPFGVSQYCTKFNYIYNDIIGQYPDQDKFTIYNVYCPIDAKLLGTISITWINP
FFSYQFAYQLQLTPIFMYSFSSGQGKVYSYQQESQSVATYYNTCIVNQV-----------
--------------MNNIYPMSVGKQAVDFSIQINAKTSLDPSSQTGYGFLVIQINFSVN
LSSLALASSVCDLNNYLSNYFTCSVSQ----------STQKWQVVLKPTQKYLLDVIEYL
LFTVYVDASSQASVSGVKYDILIYLPTQKITGGRVFGNILSTPLTTIGN-----------
---------------------------------------FILFSQCLS---NNFL-----
--------------MST---------------QP--YLK--------VLT-----INNLQ
FEVKNANYKSPFNFTFSSSPRERFYSTSFYSFDFGFLIAPYQAIPSRSKFIRCSVYEAPT
SITVVPNDQFKLSWRWSYIVYNA-NL-RDIRIYPKTQFRNPDQYI----FTLKCLGTYTP
SSSSSTFNIQGQWMDGAVV----I---QTSQVTGSYSYAMAISKGVIDPTILSPLYISLF
SKLFNQQGFESSYTFFIKPTINLNYYTRIYINFPYYVGVGVNREVNPECYTRVK-NIPTP
--IQYQDFKLAYCELI------NDNRLV-----------LWFNQNVYANIEFH-------
-IVI----HGISQ------------P--E-----------------LKNKDPTASDNEVW
IGIDDDAILSNGIKQFSYISTPRAELTVPSQYSFIISSVQISNTLIRSVYNLNIAFDVTS
TQLSSSIPIYLQLPSSFSNNQIGQVITCTLIQINTNTVLSNTACVFFTQRLIKITF----
---S----------------SV-PTNTWYSYKLLLEG--IYSP--Q--------------
-------YIPE---------------------------QIQN--YIRLYLF---------
-----------------------------------------Q-SP------------DLA
IGSYTTNVVGISLIQQSNYYSFTNDTTKIDLIWFIYGMNKQVNSTNINMIIQSQVLLNTR
TVIVNIGYYSKLINLQPANNQTYLISFGINLSGFANLFKLKPATLFTIRGSNNIQFTMGA
LTTTAPGIYSLSATKINDNANLYSIIPNLKVIVSSEACQINARQYYYEIPVSGISLPIEL
DFYNCMPLDNVIFTPLLQNTNSNNLDFDQNYL--INKITGTSNDSRMYFLLK--------
-------DLTHNPSNVN--L--QILLTFQVSGVNQLAYLPPSQITIKYISQNNVAPLASP
ITILQVLQNSVSLQIQCNQPGMAFW-------VIGIDPSTQNIAF---------------
------------------------------------NDILNI-VTGVKGLQPTVSSYKDL
KQKIYGVDISYINQPIYKTFDNLK-----AN-----------------------------
------------------------T-----YYSFKYYCQNQN---QLTNNFLFQWLAY-V
SVNY---------------------------------VNNMLNLKIF-------------
--HFAKLKGVIRQGYTLDVRNPINANYPYMYYILPDYTIQQDNTNFLIKQQIIMSNFINN
FIPYLPSSSNYPQIVSVQTQDNIFTR-----------T---IDI--AVAQPKQVFTTTAL
TYLKLKNLDGFIIVGIEQGKSNTSP-S---------------------------------
-PDQIKKGLNFYDQNLFSFEMRYCQREVIQEFKFIQLQP---------------------
-------------------------------GTDY-----------------TAYFIG--
---SVDDPSSEAEVTQPIIISFTTQDTILVVQTINAKVLNERSSSWLSSSTYYSNQTQQS
QSNSKQKFNRKFIAHVNNYN-----------------QQNNNTTKPNHGNYTSF------
--PLYTTYGNAYLVDIYVGSERQEFQVMLDTGSSYTWLSHASCSTCQ-------------
---QVGIKKFFDC-----------------------------------------------
------DKSTTCGNQNETIQITYGKGEV-------------------NASVYRDQIGFAH
NKFIANNQDFLLVTSMLD-----------LDFFPGHGLFGLG---FSS-MSDGR------
------------KTILDNLKEQGQITKRQFAFSLSGEAENINFG-------MTNKD--FF
ILGGDSVDPSL-------------------------ADDSDFFTCPCSFRSYWSVQVQ--
-KIAPIISDVEIDLHFQS-KQAIIDSGTSFIVF---NDNDFK-----ILVKFFKKLKKLN
CAIDDKYNLLRCEATDESVYPIFKFTLCEQSRHILIYPNQYLLCDESVCYVRVSGMNLGL
EMEHVIILGDIFIRTQYTVFNQDDSTISFYKKKQSHKNTQPPMLQKDILDTSLEFINTKQ
DYNSVKEKSQKLEQKIQDTNSVKMKVKKIFNPQKTISEIIKQVRASPQQEQKAILSYQLE
EIKKELKASDPKTLQIAL------------QKLFFLKMEGVD------LRQLDFLIVNCL
SCSSFGPKKMACLQVPVCIDPSSQSLFMATNLFKKEIMKSNHVEVSCILSCVTNIVTADM
GPILIEDSIKILKSNKPILRKKAMALVAKIFQVCPQTIQGNLE---NILDSIILK-EDNP
INSVLNVQPKLFP-----------------LFIKPLYEL--------------------I
NKQKSNWFLIKMVKTFHKMIRLEPRLVKKLQEIYSNLLTTTNSKALEYELLNSVIEFFKE
DASLYDLACEKVKIFIEHDDANLQSLGFNLLN---------------------------K
MISTNQVMINEYKSFLMETLDGTSDAYTKLQILDIFQNFMNKQIYEDFIEIVLKQIVIKQ
QNKSKRTESAQFMRLQRRSISCIIACTKANDYEYVSDYDWLIETVVSCLSKNVLSAENAL
EIQNMIYVISELSHLMLNQSDETFNYFRIKTIEANDQKISNSPITAQEIIFQTFMFIVGE
YSQLMKDSNEVMKLLNLLNNVQLLQVFEQSSYEIQTALLKCLVKYSQKIQNLEKNEEFQQ
ILLKSIEILIKLQQIKGINFELDISQNLLLRIVNPQNESLNNLVQQIPSQIEKNIIESIS
NLNSILIDFEPIHPDAQKYIAPLVDLNEPVQKNQEEIDKISQKCKEFLSVQGRIKEQQEQ
SKEKLQESKEEEKLNQNGENKSDENNPENGKTLKNNEKQIDANPETTELTENQVQKQEPQ
QAKYTVKKFQMPSIANGGQQYNALQEENDADNS
>Tvag1 
------------------------------------------------------------
------------------------------------------------------------
------------------------------------------------------------
------------------------------------------------------------
------------------------------------------------------------
--------------------------------------------------------MTLQ
LSA--LIHQIRAA----Q-SIDEERH----------VI------------TTELANIRTY
I------------------------------RECEPEMRPRVIAKLV-YLNM--------
--------------I----GE-TTSWG-----------QMETLSLM-AD-----------
-------------------DRFSF------------KRIG--YLGAGLLL----------
-------------D--ETA-----------------------------------------
-------------------------------------DISVLLTHTI-------------
------------------------------------------------------------
------------------------------------QKDLQ-----S---K--HRFVVAL
ALA-----------VLANI--G---STELCRSLAADVQKVL-------------------
-------------------------------AIDD--PFLRKRAAM-AVIRI-IKK----
----------------------------------------------------------LP
-------------EFT--ETFQ--------------------------------------
------------------------------------------------------------
-----------------THVHL-LLN------D-----------------SQHS--VVLS
G--------------------------------------------------IGMVITM--
-------------------LKAQPEL--------------ANTWS---KFT------P-A
FVKILRS------------LIASSRSSD---------------EASDPFL----------
------------------------------------------------------------
-------------------QVKVLE------------ILALL------------------
------------------KSPSDD------------------------------------
------------------------------------------------------------
------------------------------------------------------------
--------------LDEV------------------------------------------
-----LAS----------------IVS---TAD---------------------------
------------------------------------------MKRSDGR-----------
---------------------------------------AVLL-QAVQ---TIVA-----
--------------VAK---------------KP--SLR--------TLA-----FSQI-
-----------------------------------------------GRLL---------
------------------------SF-RESNV----------LYS-----ALNVFSRVL-
----------YANRDILDRTSADSLALQR-------------------------------
-----------------------------------------YKGQIVRC---LD-NPDIS
--IRRRALDVISA-LI------DRDNVE-----------RLVP-------EIL-------
-KYL---HLADTD---------------------------------FRME----------
------------------------------------------------------------
----------------------------------------------LVGRIFTAIQ----
---S----------------FS-PSEQWMFDAIMQIL--RESG-GY--------------
--------VKS---------------------------DIIS--AVCKVVG---------
-----------------------------------------R-SE------------VM-
------------------------------------------------------------
------------------------------------------------------------
------------------------------------------------------------
----------------------------QQYA--VK---------QLQEELT--------
------------------RNSTVQPLVQ--------------------------------
---------------------VAAW-------ILG--------EF---------------
------------------------------------GS----------------------
-----------ESENLTATFKQIL-----NL-----------------------------
------------------------P-----QTT------------KETKAYIFTAIAK-I
ASRS--------------------------------------------------------
-QADQATMEALAF-----------------------------------------------
-------------------------------------GVTDNDL--DLQQR-------SG
EYLQL-------------------------------------------------------
-LTKTTVADQVLAP-----------------------AP---------------------
------------------------------------------------------------
--------------------------------------------------------AFED
DDEEGPKKADNKGAAVQ-------------------------------------------
------------------------------------------------------------
------------------------------------------------------------
------------------------------------------------------------
-----------------------------GDIIDWNPTPSTS------------------
------------QKEAPPLIDMSDASSTTNNSIDLLK-----------------------
------------------------------------SMFDATPASTAPAQAPQQKQPQIP
PGAVLAYDKDGVQIYFEIQRPNANQVSVRLNAYNRTSTQIKR-------FKVEF------
------------------------------------------------------------
------------------------------------------------------------
------------------------------------------------------------
------------------------------------------------------------
------------------------------------------------------------
--------------------------------ACTQGWIPKYELPSGDTMEPMNERPLQQ
IMRWQNSGQYKFA----------------------LKIR--------------------V
SYVYGTMPIQHD------------------------------------------------
-----------------------------------------------------------H
DVTVF-------------------------------------------------------
------------------------------------------------------------
------------------------------------------------------------
------------------------------------------------------------
------------------------------------------------------------
------------------------------------------------------------
------------------------------------------------------------
---------------------------------
>Lmaj1 
------------------------------------------------------------
------------------------------------------------------------
------------------------------------------------------------
------------------------------------------------------------
------------------------------------------------------------
----------------------------------------------------MSSMDSMR
LQA--TIRLIRQC----K-TSEEERS----------NV------------KIISAQLRKG
F------------------------------ADAKPYIRVRYMLMLL-YIRM--------
--------------L----GY-PTEFA-----------HMEVLKLL-SQ-----------
-------------------PDFSG------------IRVG--YLALQLLF----------
-------------S--ESD-----------------------------------------
-------------------------------------EVLTLVENRM-------------
------------------------------------------------------------
---------------------------IAHLSVAGSRRAIS-----Y---E--QLCLIGI
SLN-----------AVANI--A---SEDMCRDLLDSILHLL-------------------
-------------------------------KNSP--QQLRSKAAL-AVLRV-VRK----
----------------------------------------------------------AP
-------------DQA--GYIL--------------------------------------
------------------------------------------------------------
-----------------EYCTD-LFD------------------------GNTE--SLMC
I--------------------------------------------------LTLVIEC--
-------------------LQTDSGA----------------------KMVGAFRKQATS
AVRALKA------------LVLSSRITE-----------EDVSGITDPFL----------
------------------------------------------------------------
-------------------QVKLLH------------FMRIIGA----------------
------------------GSDVTS------------------------------------
------------------------------------------------------------
-----------------------------------------------EA-----------
--------------LNDV------------------------------------------
-----LAQ----------------VIT---NTD---------------------------
------------------------------------------ATRNVGC-----------
---------------------------------------AVLY-ECVR---TINA-----
--------------IES---------------DE--GLR--------TLA-----VNTI-
-----------------------------------------------SRFL---------
------------------------SSVKDNNL----------RFV-----GLQTLLMYS-
-------------RKDFDA----V---VQ-------------------------------
-----------------------------------------HQAIVLEC---LR-DTDLS
--IRRRALDLTVT-LI------TVNNVR-----------LLVP-------DLI-------
-AYM---SLCSEE---------------------------------MKGD----------
------------------------------------------------------------
----------------------------------------------VARHICSVIE----
---T----------------HY-PSDIWRVDYSIRFL--KVAK-QF--------------
--------APL---------------------------DFAR--HLLVVLS---------
-----------------------------------------SQTK------------DV-
------------------------------------------------------------
------------------------------------------------------------
------------------------------------------------------------
----------------------------QTRA--VE---------ALWEEAS--------
-------------YPFDARHQSRKAFLM--------------------------------
---------------------VALW-------CIG--------EY---------------
------------------------------------VELLLGAVKGL-------------
-----------TGADVATCLSSLT-----TN-----------------------------
------------------------T-----NFT-------------LVKQYGLTALMK-V
ATKC--------------------------------------------------------
PDAKPQAMATFAS-----------------------------------------------
-------------------------------------NMTSMDC--ELQQR-------AC
EYTTL-------------------------------------------------------
----------LVD------------------------FP---------------------
------------------------------------------------------------
----QEAVFSFSQMPPI---------------------------------------NPEA
DAVKPVEVVSLTQEQLHQET----------------------------------------
------------------------------------------------------------
---TNTLDDLFNF-----------------------------------------------
------------------------------------------------------------
-----------------------------DGANKPAPP----------------------
------------STDTSTLMGGSSSQLDSLFFPDSA------------------------
------------------------------------FPTVSQCAPAVSGSTVMADASVKS
ASASPTGGGDVTGVPVCSCADFDVLLSGRMEGSIIFADLVVQSKLSDAVEQLSF------
------------------------------------------------------------
------------------------------------------------------------
------------------------------------------------------------
------------------------------------------------------------
------------------------------------------------------------
---------------------------------SVAVLRMCTVEVAPLPSTIAPYGVAAQ
RLKVDNTQNTANP------------------RMLALRVR--------------------I
SYTVRGEPREQM------------------------------------------------
-----------------------------------------------------------F
QVSQVL------------------------------------------------------
------------------------------------------------------------
------------------------------------------------------------
------------------------------------------------------------
------------------------------------------------------------
------------------------------------------------------------
------------------------------------------------------------
---------------------------------
>Tbru1 
------------------------------------------------------------
------------------------------------------------------------
------------------------------------------------------------
------------------------------------------------------------
------------------------------------------------------------
-------------------------------------------------------MNSQK
LRE--LISAVRQC----K-TSSEERA----------LI------------SKESAIIRES
F------------------------------RGSKPHVRTRNMLKLL-YISM--------
--------------L----GY-PTEFG-----------QVEVVSLI-AQ-----------
-------------------SDYAG------------KRVG--YLTIQMVL----------
-------------G--END-----------------------------------------
-------------------------------------EVLTLSENHI-------------
------------------------------------------------------------
------------------------------------KKDLG-----S---G--QPLLQSM
ALN-----------VVANI--A---SEPMSRDMFDDILRLF-------------------
-------------------------------ACPD--SYIAKKACL-AAVRI-IKK----
----------------------------------------------------------VP
-------------DYA--EVFL--------------------------------------
------------------------------------------------------------
-----------------QECTN-VFH------E-----------------NNQA--VLLC
K--------------------------------------------------LTLVNAC--
------------------LLQSDVEE-----------------HLKKYRLA------TNG
AVRLLKQ------------LVLSSRVTA-----------QDIGGVADPFL----------
------------------------------------------------------------
-------------------QVKLLQ------------FMKIVGK----------------
------------------GSPVVS------------------------------------
------------------------------------------------------------
-----------------------------------------------ET-----------
--------------INDV------------------------------------------
-----LAQ----------------VLT---NTD---------------------------
------------------------------------------GSTKAGS-----------
---------------------------------------AVQY-ECVK---TIYA-----
--------------VES---------------DE--ALR--------SLG-----VSTI-
-----------------------------------------------GRFL---------
------------------------AS-NDNNL----------RFV-----ALQSLLDYA-
-------------ARDAEA----V---RG-------------------------------
-----------------------------------------HQDIILDC---LK-DADVS
--IRRRALELTVA-LI------DETNVR-----------LLVP-------DLL-------
-TYL---TVCSDE---------------------------------MREE----------
------------------------------------------------------------
----------------------------------------------VVRHLCQLIE----
---T----------------KA-PNAEWRVELSLRLL--RLGR-QH--------------
--------VSV---------------------------GFAT--RLIGLLT---------
-----------------------------------------NETV------------EL-
------------------------------------------------------------
------------------------------------------------------------
------------------------------------------------------------
----------------------------QTTA--TN---------ALWEGEG--------
-------------SPFDAIHHLRKAFLV--------------------------------
---------------------AAVW-------CIG--------EY---------------
------------------------------------ADLLVSKKGVSE------------
-------------EKIATRIADII-----NN-----------------------------
------------------------T-----EYK-------------LIKSYGLTALVK-V
ASRY--------------------------------------------------------
PSTKNTAVAVFAN-----------------------------------------------
-------------------------------------HTTSFDC--ELQQR-------AC
EYTTI-------------------------------------------------------
-----------LES-----------------------FP---------------------
------------------------------------------------------------
--QEAAFSFERMPPITV---------------------------------------TVKD
EGRIQAQPLQVVNLPPE-------------------------------------------
------------------------------------------------------------
---FLQKKDTVSL-----------------------------------------------
------------------------------------------------------------
-----------------------------DDLFGGGTAPAGGAPKGAVVN----------
------------TSDIDDLFGSKPAPAPQAVSGLSALDG---------------------
------------------------------------LMMGSAPAFPAATGFPAATAFPTA
EKSVFECEDFSVSMGAVVQGTIAISLSI--------LSRLAS---PMENLSIQV------
------------------------------------------------------------
------------------------------------------------------------
------------------------------------------------------------
------------------------------------------------------------
------------------------------------------------------------
--------------------------------AVPKTSSLEVA---PLPMTAVPPFGRIV
QSLTVDNSRSDKN-----------------PRLVMLRVK--------------------V
LYTVAGASRSQM------------------------------------------------
-----------------------------------------------------------L
QVSQEV------------------------------------------------------
------------------------------------------------------------
------------------------------------------------------------
------------------------------------------------------------
------------------------------------------------------------
------------------------------------------------------------
------------------------------------------------------------
---------------------------------
>Otau1 
------------------------------------------------------------
------------------------------------------------------------
------------------------------------------------------------
------------------------------------------------------------
------------------------------------------------------------
------------------------------------------------------------
------------------------------------------------------------
------------------------------------------------------------
--------------?-------SSDWD--------------------CA-----------
------------------------------------------------------------
------------------------------------------------------------
------------------------------------------------------------
------------------------------------------------------------
------------------------------------------------------------
--------------CWEGF-----------------VEQLL-------------------
-------------------------------GHAN--SYVRKKAAL-TATRV-IKK----
----------------------------------------------------------VP
-------------ELT--EGFV--------------------------------------
------------------------------------------------------------
-----------------EATKR-LLG------D-----------------RHHG--VLLA
A--------------------------------------------------CTLATEM--
-------------------GEQDVDA-----------------RVALRAQV------P-Q
LCKVLKS------------LIYAGKSAE-----------HDIAGHADPLL----------
------------------------------------------------------------
-------------------QCAILR------------VLRVLGR----------------
------------------GDADAS------------------------------------
------------------------------------------------------------
-----------------------------------------------DA-----------
--------------MSDI------------------------------------------
-----LAQ----------------IAS---NTD---------------------------
------------------------------------------DSNNAGR-----------
---------------------------------------AILY-EAVE---TIIA-----
--------------I-----------------EAVGGLR--------VLA-----VNIL-
-----------------------------------------------GRFL---------
------------------------QN-KDNNV----------RYV-----ALNALSKVV-
-------------VVDTQA----I---QR-------------------------------
-----------------------------------------HRAIIVEC---VK-DADIT
--IRRSALKLVYS-LV------NANNVT-----------TLTR-------ELV-------
-EYL---EACDEE---------------------------------FKCE----------
------------------------------------------------------------
----------------------------------------------LAKKISALAL----
---K----------------FS-PSKQWYIDTFVSLL--TQAG-QY--------------
--------IDE---------------------------YECN--DFMGLVA---------
-----------------------------------------R-TP------------QL-
------------------------------------------------------------
------------------------------------------------------------
------------------------------------------------------------
----------------------------HGYA--GR---------SLYRAAC--------
------------------EEGANQSLCA--------------------------------
---------------------VATW-------VCG--------EY---------------
------------------------------------SDAMVHAAPVEGEVLTKV------
-----------KHDDVAKLMIALL-----NE-----------------------------
------------------------A-----KYA-------------KLKPLIMTALAK-I
AGRE--------------------------------------------------------
PNEEATIVPILDA-----------------------------------------------
-------------------------------------YSRQMDL--ETQQR-------AN
EYKKI-------------------------------------------------------
LTELPNLRDVIFEH-----------------------IP---------------------
--------------------------------------------------------PPEA
PKFVAADTMETLAKKKA---------------------------------------VSAV
AAAQSFRDLLSFDDDVASSNAQSKG-----------------------------------
------------------------------------------------------------
---ADLLNDLLGT-----------------------------------------------
---------------------------NIDAPASASATPATQAQAVDLLGDMLSGKTPSP
SPAPPKTASSADALTDLF-----------GGATIEPIASPTPMKQ---------------
------------NAPTTDVLGELTSSGPSASIPFVDPFQN--------------------
------------------------------------MSGAPPAAIEGLIDLMSDATPPSS
AVPPPAMNAHPTSPSPAADIPAYTKGPLSIFLVSSKANPLDPNETEVNARYVNA------
------------------------------------------------------------
------------------------------------------------------------
------------------------------------------------------------
------------------------------GPSDIENFSLQA------------------
------------------------------------------------------------
--------------------------------AVPKTMTLTMHPASGTTISSSVPVSQRM
IVSTKAEHAAKPI---------------------AMRLK--------------------L
SWRQDGFDMSEL------------------------------------------------
-----------------------------------------------------------A
TISSI-------------------------------------------------------
------------------------------------------------------------
------------------------------------------------------------
------------------------------------------------------------
------------------------------------------------------------
------------------------------------------------------------
------------------------------------------------------------
---------------------------------
>Tthe1 
------------------------------------------------------------
------------------------------------------------------------
------------------------------------------------------------
------------------------------------------------------------
------------------------------------------------------------
----------------------------------------------------MSKEVPQK
LRD--LIKAIRGC----K-TTAEERA----------LV------------QKEKALIRES
F------------------------------NKNEEEYRPRNVAKLL-FINM--------
--------------L----GH-NTDFG-----------QMECLKLI-SA-----------
-------------------QSFTE------------KRIG--YLGLTQLF----------
-------------H--EQS-----------------------------------------
-------------------------------------DVLLMATSRL-------------
------------------------------------------------------------
------------------------------------LTDLQ-----S---Q--NNYVASL
AII-----------AVSEI--C---TTDMCRELIGNILKIM-------------------
-------------------------------QSGT--SFTRKKAPL-AAAKI-MKK----
----------------------------------------------------------LP
-------------DHL--PDII--------------------------------------
------------------------------------------------------------
-----------------EKINT-LME------D-----------------RHHG--VLIA
T--------------------------------------------------LGLIEEI--
-------------------ILHDPTT--------------KDKFK---KYV------T-P
MIKVLQG-------------LVSHYDKD-----------FEIAGVVDPFL----------
------------------------------------------------------------
-------------------QMKILK------------FFRYMGK----------------
------------------GDTTVS------------------------------------
------------------------------------------------------------
-----------------------------------------------EE-----------
--------------VSNV------------------------------------------
-----LASVTILIEFIKFFLKKYIVSS---NTN---------------------------
------------------------------------------SSKNTGN-----------
---------------------------------------AVLY-ECVQ---TIME-----
--------------IES---------------SS--HLK--------TLG-----INIL-
-----------------------------------------------GKFL---------
------------------------SQ-KDYNS----------KYC-----ALFMLKQVV-
-------------NHDINA----V---QK-------------------------------
-----------------------------------------HKQTILDC---MK-ESDIS
--VKQLALDLVYI-IT------NEQNVK-----------SIIK-------ELL-------
-NYL--LAVTDEG---------------------------------FLRE----------
------------------------------------------------------------
----------------------------------------------LTNKICAIVD----
---K----------------HS-PNRRWQVDTIIKVL--TLAG-NY--------------
--------IKE---------------------------ESTN--NMIHLIC---------
------------------------------------------MSP------------EL-
------------------------------------------------------------
------------------------------------------------------------
------------------------------------------------------------
----------------------------QSYS--VH---------KLYFSLN--------
------------------ENINQNGLAK--------------------------------
---------------------AAVY-------CIG--------EF---------------
------------------------------------GHLLVRGTPVAHQDTKVTV-----
-----------KEEEVMQLFEKLF-----ER-----------------------------
------------------------N-----KLP------------DNIKEYGLNALIK-L
YPKF--------------------------------------------------------
QNSQNRIIDLIEM-----------------------------------------------
-------------------------------------FQTSTSL--EVQKR-------SC
EYLKL------------------------------------------------------I
ECQWDANRNSILEP-----------------------IP---------------------
------------------------------------------------------------
-----PYQPAIDQYSVK---------------------------------------PVGD
IDLDEYPPAPQNANTSDQSNAL--------------------------------------
------------------------------------------------------------
---SQIGINDFGN-----------------------------------------------
---------------------------------------------NSKSNNAGNTAGGVD
LLNLLVDDDDVSPVPTYN-----------TNVVNSQVVQNPPAQQND-------------
------------GLNLLNFYGNSQVGGVTPSVNTFNQTQNA-------------------
------------------------------------QQSGYTPQNMGNLLDFGVSSPSTF
GNATQSLSQPAHSFT----AFSDSNLDLVFNCDRLDTTTTIT---SIFNNKSGF------
------------------------------------------------------------
------------------------------------------------------------
------------------------------------------------------------
---------------------------------PLTEIIFQV------------------
------------------------------------------------------------
--------------------------------AVLKHLKLTMQPISNTMIAPYSQGQTTQ
ISQQVQISNFPQGW----------------------------------------------
------------------------------------------------------------
------------------------------------------------------------
------------------------------------------------------------
------------------------------------------------------------
------------------------------------------------------------
------------------------------------------------------------
------------------------------------------------------------
------------------------------------------------------------
------------------------------------------------------------
---------------------------------
>Tgon1 
------------------------------------------------------------
------------------------------------------------------------
------------------------------------------------------------
------------------------------------------------------------
------------------------------------------------------------
--------------------------------------------------------MSCK
LRE--FIRNIRAA----K-TAADERA----------VV------------SKECAEIRTA
F------------------------------KEGDGRYRHRNVAKVL-FISM--------
--------------L----GY-PTQFA-----------QLECLKLL-AS-----------
-------------------PRFAE------------KRVG--YLGLSCLL----------
-------------D--EQS-----------------------------------------
-------------------------------------EVLMLATNSI-------------
------------------------------------------------------------
------------------------------------KNDLQ-----H---P--NQYVNGL
ALT-----------ALGNI--G---TGEMCGAIMTQVEDLL-------------------
-------------------------------RCSN--PFIRKKAAL-CGVRV-VKR----
----------------------------------------------------------VG
-------------DCE--EKLL--------------------------------------
------------------------------------------------------------
-----------------ACLPA-LLA------D-----------------RNHG--VLIS
A--------------------------------------------------CALITAL--
-------------------AERDPSL-----------------VSTMRTHI------P-T
LVKSLKA------------CLTAGYAHAAE---------YDIAGITDPLL----------
------------------------------------------------------------
-------------------QCRLLR------------VLALLAK----------------
------------------GDAESS------------------------------------
------------------------------------------------------------
-----------------------------------------------AS-----------
--------------LSDV------------------------------------------
-----LAH----------------VAT---NTE---------------------------
------------------------------------------GAKNVGN-----------
---------------------------------------SVLY-ECVR---TIMT-----
--------------IED---------------DP--GLR--------VLG-----VNIL-
-----------------------------------------------GRFL---------
------------------------SS-RELNV----------KYV-----ALGTLQQVV-
-------------RVDSKA----V---MR-------------------------------
-----------------------------------------HRDILLDC---LK-DQDLS
--LRRRAVEVLFC-LI------TDDNVR-----------GLVK-------ELL-------
-NFL--LMLNDAE---------------------------------FKQF----------
------------------------------------------------------------
----------------------------------------------VVNKIAVAAS----
---R----------------HA-PSTRWQIDTLLKLM--TLGG-DA--------------
--------VDD---------------------------AITY--SFVDLVV---------
-----------------------------------------S-TP------------PL-
------------------------------------------------------------
------------------------------------------------------------
------------------------------------------------------------
----------------------------HSYV--VH---------KCYFSFQ--------
-----------------HSLSNNAALWQ--------------------------------
---------------------AGVY-------CVG--------EF---------------
------------------------------------GDLLVKPEKGHLLSPNGGGSMTED
TLAI-------TPRQVADLLISVA-----DQ-----------------------------
------------------------------LSS------FPKAKQGVLTQTLLTAAAK-L
AARL--------------------------------------------------------
PSQRERLVGLLKR-----------------------------------------------
-------------------------------------FETSNNV--EVQQR-------SS
EYMGL------------------------------------------------------L
EWDEWKENTSIFDR-----------------------MP---------------------
------------------------------------------------------VCDAKL
SSRRSLSSLGSGSFASL---------------------------------------LSGR
SGSAEALSPAPASRPVGDVWFDATEVPLNVGSPLAASSGRDDSEKDERNDRASQ------
------------------------------------------------------------
---VSHGDSLFDE-----------------------------------------------
----KPAQRNGIAAGSGKKTNDLLDLDDLLNMGYSSESRASPQGIPPHASGAPSSGAGVA
GGSAVGASSGDKSIDMLADLLEGTSVSLGGGAAVATPAGNSAADMRGSTSAQG-------
------------GGSLDSLFGLSPSQLSLPSGTSLSAVQSPT------------------
------------------------------------SADPFDSFLASSAKGVNSGATPGI
GSGLLGTVGSENGAFPPMNVLNEDDLCVDFICSRQGQSGSTA---TLLHEASGS------
------------------------------------------------------------
------------------------------------------------------------
------------------------------------------------------------
------------------------------EKGASIRAEFRNRGQAQITNLLFEA-----
------------------------------------------------------------
--------------------------------AVPKYLKLTIQPATGTSVPPTGTGVVTQ
DMCVCFGDGASAP----------------GAKPLLMKCR--------------------I
SFNKDGAMLQKF------------------------------------------------
-----------------------------------------------------------V
NVGDFPAGLLA-------------------------------------------------
------------------------------------------------------------
------------------------------------------------------------
------------------------------------------------------------
------------------------------------------------------------
------------------------------------------------------------
------------------------------------------------------------
---------------------------------
>Spom1 
------------------------------------------------------------
------------------------------------------------------------
------------------------------------------------------------
------------------------------------------------------------
------------------------------------------------------------
----------------------------MQTTHPKNLHLTCSGVERGFTNSPKTHPKMSS
LKS--FIKAVRAS----K-TTAEEHT----------TI------------LKESAQIRKN
I----------------------------RQGSNDMRMRRKNVAKLL-YLFL--------
--------------L----GE-PTHFG-----------QIECLKLL-SS-----------
-------------------SRFMD------------KRLG--YLAAMLLL----------
-------------D--ENQ-----------------------------------------
-------------------------------------EVLTLLTNSL-------------
------------------------------------------------------------
------------------------------------QNDLK-----S---R--DKFIVGL
ALS-----------AFGNV--A---GPELARDLSNDIAELC-------------------
-------------------------------SNHH--NYISKKAVL-CALRV-IQK----
----------------------------------------------------------EP
-------------DLE--SLYI--------------------------------------
------------------------------------------------------------
-----------------EKTDE-LLH------S-----------------KSHG--VLMA
A--------------------------------------------------LAFAISA--
-------------------CKINPSL--------------ISRFE---SQA------D-D
LIYRIRQ------------LSTSTYSSE-----------HNIGNISDPFL----------
------------------------------------------------------------
-------------------QVKILQ------------FLSILGQ----------------
------------------NNPKIY------------------------------------
------------------------------------------------------------
-----------------------------------------------DK-----------
--------------MSDL------------------------------------------
-----LAQ----------------VCT---NTD---------------------------
------------------------------------------SSRNAGN-----------
---------------------------------------AILY-QAVR---TILD-----
--------------LNS---------------DS--SLR--------VLG-----VNIL-
-----------------------------------------------AKFL---------
------------------------GN-RDNNT----------RYV-----ALNMLKLVV-
-------------NSEENA----V---QR-------------------------------
-----------------------------------------HRSTILAC---LN-DVDSS
--IQSRALELSTF-LV------NEANVR-----------FMVR-------ELL-------
-SFL---DNVSDE---------------------------------LRGS----------
------------------------------------------------------------
----------------------------------------------TAQYITEVTN----
---A----------------FA-PNKRWHFDTLLRVF--KSAG-NF--------------
--------VSE---------------------------STLS--TFLRLIA---------
-----------------------------------------S-AP------------EL-
------------------------------------------------------------
------------------------------------------------------------
------------------------------------------------------------
----------------------------HEYA--VV---------KLYAALK--------
------------------EDVSQEALTL--------------------------------
---------------------SAFW-------VIG--------EY---------------
------------------------------------GQMLLSPTMNFDDDQTLPHSV---
-----------SESDIVDIIEEVF-----NS-----------------------------
------------------------V-----EAS-----------RYIIVQYGLFALTK-L
SARL------------------------------------------------------GS
SSTASRIDKIIYS-----------------------------------------------
-------------------------------------YKRNKNT--EVQQR-------SV
EFHLI-------------------------------------------------------
-LNDSKLSKTILEP-----------------------TP---------------------
------------------------------------------------------------
----------------A---------------------------------------PLPP
PRTTPYQNAEQKLKANKHVEKRVQE-----------------------------------
------------------------------------------------------------
---SNELLDLIGL-----------------------------------------------
----------------------------------------------------------TT
PSVAEPLETPVDEMTQSP-----------QSSLSRAPSTSKKSHF---------------
------------EDILGLFASPAPSAQPVDSLASSFASLD--------------------
------------------------------------FNASASQPSNNLSLLSSIPSTSKS
YPPIVVFDKHDVTLTLVPSKEESTKTAVIEAKFKNKNPMTRVEKIHLEV-----------
------------------------------------------------------------
------------------------------------------------------------
------------------------------------------------------------
------------------------------------------------------------
------------------------------------------------------------
--------------------------------AVPKSQKLKIQPLRTTSMEPGGETSQTL
RVHGPSGSQVKLR----------------------LRIS---------------------
VVRQGGSNTLDQ------------------------------------------------
-----------------------------------------------------------V
DFGKLPSDLLQ-------------------------------------------------
------------------------------------------------------------
------------------------------------------------------------
------------------------------------------------------------
------------------------------------------------------------
------------------------------------------------------------
------------------------------------------------------------
---------------------------------
>Pfal1 
------------------------------------------------------------
------------------------------------------------------------
------------------------------------------------------------
------------------------------------------------------------
------------------------------------------------------------
--------------------------------------------------------MSIK
LRD--LIRNIRSC----K-TAAEERS----------VV------------AKECALIRTA
F------------------------------KEEDNIYRHRNVAKLL-FINM--------
--------------L----GY-PTHFG-----------QIECLKLI-AS-----------
-------------------NKFSF------------KRIG--YLGLTILL----------
-------------D--ENT-----------------------------------------
-------------------------------------DILMLVTNSI-------------
------------------------------------------------------------
------------------------------------KNDLR-----N---S--NQYINGL
ALC-----------ALGNI--A---NSEMCSSLRYEILDMM-------------------
-------------------------------NINN--PYIKKKAAM-CAIRI-LKK----
----------------------------------------------------------TN
-------------DIE--ELFL--------------------------------------
------------------------------------------------------------
-----------------EKINN-LLD------D-----------------RNHG--VLSA
G--------------------------------------------------ISLMITL--
-------------------MEKKPQ------------------YKNILRGY------TNK
IVKILKS------------CVMSGYTHGAE---------YDIYGINDPFL----------
------------------------------------------------------------
-------------------QVKILK------------LLKYLNSDHVNNN----------
------------------ENEKNT------------------------------------
------------------------------------------------------------
-----------------------------------------------NY-----------
--------------MNNM------------------------------------------
NNMNNMNNKNDEDNKTMCNINYEGATRSFSNTKSFNEQNDILDDTSLSSREKLINNKQPY
SINDNMNKFNSMNIIHMDSMNNNIYDMEEVNSVLAQVATNTDSLKNVGN-----------
---------------------------------------AILY-ECVK---TITY-----
--------------IST---------------DP--GLL--------VLA-----VNVL-
-----------------------------------------------GKFL---------
------------------------QN-NDNNI----------RYV-----GLCTLQKLL-
-------------KKDPKT----L---HI-------------------------------
-----------------------------------------YRNTIIEC---LK-DQDIS
--IRKKALDVAFA-LI------TKDSLK-----------IMVK-------ELL-------
-NYL---LVADIE---------------------------------IKSD----------
------------------------------------------------------------
----------------------------------------------IVSNICVSVN----
---K----------------YA-PNVQYLLDTYIKLF--CLAG-NF--------------
--------IQD---------------------------HIKD--DFIYYLL---------
-----------------------------------------Q-NP------------EF-
------------------------------------------------------------
------------------------------------------------------------
------------------------------------------------------------
----------------------------HSYV--VF---------KIFFSIK--------
------------------ENLDQYALIQ--------------------------------
---------------------VGIW-------CIG--------EF---------------
------------------------------------GDLLIQGKNVGPDEELITV-----
-----------THEDVFDLLDKIIIKYEQNHVKELHNINVKDPIHNILYNNKSLNMLEET
LNNNNNNINGNNIITSNNNNNNNNNGLNNALICCNINDNMNNDDNNIILQYILMCLNK-L
TVRF--------------------------------------------------------
PSHKSKIEKMIQK-----------------------------------------------
-------------------------------------YKKNKCI--EIQQR-------AC
EFHEF------------------------------------------------------M
NPQWDQIRDSILLR-----------------------IP---------------------
--------------------------------------------------CNKKMNRKKQ
QQQQQQQQQQQNDDEEE---------------------------------------PIYS
DKNTDTLINKMGSIHTNNHNNSN-------------------------------------
------------------------------------------------------------
---NSYVVDLLDL-----------------------------------------------
-------------------------DDVLGIQNTNNKNNDNMNKNINNNLTINENKLNNF
NITNDPIKIGIPSVSKSE-----------ANINISSNTLNINDNNVQMGNKKN-------
------------EDILADLFGNISLDKPKSNKPSE-------------------------
------------------------------------SKEGGNNSLNLLLDDITTDNLDTL
NLMDEKIKEKVQIQPLKI--YDKNDIVIVFNFEKEYIDSEVTMIKAVYSNKSSI------
------------------------------------------------------------
------------------------------------------------------------
------------------------------------------------------------
-----------------------------------LISSFVFEA----------------
------------------------------------------------------------
--------------------------------VVPNYVKLEIFSASDKQLLPSEGNTIKQ
NLKIWNKLFKKKP--------------------VLMKVR--------------------L
SYVKNNESFQDF------------------------------------------------
-----------------------------------------------------------I
NIGNFPNDL---------------------------------------------------
------------------------------------------------------------
------------------------------------------------------------
------------------------------------------------------------
------------------------------------------------------------
------------------------------------------------------------
------------------------------------------------------------
---------------------------------
>Ehis1 
------------------------------------------------------------
------------------------------------------------------------
------------------------------------------------------------
------------------------------------------------------------
------------------------------------------------------------
---------------------------------------------------------MAK
LRE--LILSVRSA----K-TAAEERE----------II------------TKECAIIRSS
M------------------------------SSNNLTIRHRNVAKLI-YIQL--------
--------------L----GY-PTQYG-----------QMECLALI-SS-----------
-------------------HHYSD------------KRIG--YLALMLLL----------
-------------D--ETQ-----------------------------------------
-------------------------------------EVLTLVTNHL-------------
------------------------------------------------------------
------------------------------------HNDLL-----S---Q--NQFIVGL
SLT-----------TISNI--G---SEGIAQDVASEVEKLM-------------------
-------------------------------SSPI--NYIKKKAAA-AALRI-IRK----
----------------------------------------------------------CP
-------------SYS--DIYV--------------------------------------
------------------------------------------------------------
-----------------QKTKA-LIV------E-----------------RQLS--LQLS
G--------------------------------------------------VTLAIEL--
-------------------CKYLPNA--------------IGEFR---KLI------P-N
LLNNLKL------------LVHSSFIPD-----------YDVSGITHPFL----------
------------------------------------------------------------
-------------------QTKLIQ------------LLGILGH----------------
------------------DDKANS------------------------------------
------------------------------------------------------------
-----------------------------------------------SL-----------
--------------MYSV------------------------------------------
-----LNF----------------VIA---NTS---------------------------
------------------------------------------NSRNVGN-----------
---------------------------------------AILF-ETVK---TILS-----
--------------IEA---------------DE--TLL--------HNA-----VDVL-
[truncated: 240,781 more chars]
