# Supplementary material for: Characterization of TSET, an ancient and widespread membrane trafficking complex
Source: eLife. 2014 May 27;3:e02866. doi: 10.7554/eLife.02866 (PMC4031984; doi:10.7554/eLife.02866)
Supplement: Supplementary file 1. — Untrimmed, masked alignments used in phylogenetic analysis (Figure 4A, and Supplemental Figures. Masks indicated regions of sequences retained for phylogenetic analysis. Text files containing aligned sequences are in FASTA format. Alignment for the concatenated tree is composed of the trimmed TPLATE.R2, TSAUCER.R2, TCUP.R2, and TSPOON.R2 alignments. [file elife-02866-supp1.zip › Supplementary_File_1/TTRAY.R4.mask.afa]

>AcanTTRAY2 
------------------------------------------------------------
------------------------------------------------------------
------------------------------------------------------------
-------------------MDQGWEIL----------------LQADYPAGARPVA----
-----------VAHHPVLPLVALAYDD---------------------------------
--------------SLIEVWN---VEKKVVIAALGADHWTTAVPDKK-------------
----------------------------------GVNIHSLT--FYDS-------Y----
--------TVHHKLLSTRA---------------------NEGGSDAEKQSAEDKPEGRW
LVVTTDSVVSFFDYLSQAVRHVS----------------------------LAALDGK--
----------AALTVD--------------------------------------------
-FFP---------RSSV------RLWD------------CAR--------------WART
LTLTSTSSKPIVAIFARLGANEITGE---------VVA------------------AGDD
GKALV-----FWKCPLVPNSEQ--------------------------------------
-----------KPIPSYDQKKGPDG-------AITSLA----------YDA---------
--------------FTD--------HL----VASSE----KSTVVWGLTE----------
-------HKEVLRTK--------NPLKHAI-----------------TSVHHFP----PY
SL---LACVKDSSKVY----ILDEQFTASTNAEP--------------------FLDLDL
LPAFKKELKPR------------------------------KVVG--------LAVHSWG
THLLCLARPGFFVLAPPRPNPATGVTVVPPRPSAAGYIYY-------LREGEAIFTRDF-
-------------------NNSKV--------AKAHILSKKG--------AVRLQAS---
---------------PSYRHLTVT--YDDT---SFQVLDT------------TSWQCV--
---HEG--KAK-SLAW----------RSPADQQQDVLAVLESIPVT--------------
-----------------------------------PV-VNEKEKK------KKKDALSPR
QFSMAVKFLV-VDS------GRVA------------------DTGADIDT----------
--------------------------------------DVE-----------GEVL----
---ESLQSGPVIGLKYQPIP--PPVRGDSKPSP--PLLR-----------FLVRGSQKIG
RDGPAIPSADFGVWDEESKLSIEDNGMTEVVRAE----------HRMVSAVW--------
ANSCLFF----ATD-RQIRCL---------------------------------------
------------------------------------------------------------
----------MMGAHPL-------------------------------------------
----------------GTIVLASLSQG-ENDWQL-EAASHGDSRRPIALRPPPP------
---------LSILAFL-------PQGELGVLTIT-------------GDVVKVAVNHALL
KFY-------LLVTLPSVDEA--------------------VIWADKTDA----------
A------------------------CH--EQMAR-----------------LLAL-----
--LGHEPHALRLRGVSPWNKLA----ICER---HSLYAEGVALAT--SLASELQLVDNNN
DN--ADEQAGQSA-----------------------------TTKAVDNNTNDADDDAVE
------AQFGGVGGGDDGNE--------------SGATKGQTE-----------------
-KAKLVHYCLAF------------------------------------------------
------------------------------------------------------------
-------------------------------------GHGAAKSTDWKCAIEAFR-----
---LAARLDPSAYRHLAATTLLASTKGAAIDPQQAALPALHAALSANN------------
----------------------------------------SLRHQANWAAMLVPLARGAG
----KGEAARPVPLLPPPSLLTGDVPL-------FRFTSPHHH-----------------
------------------------------------------------------------
------------------------------------------------------------
------------------------------------------------------------
---------------
>AcaTTRAY1 
------------------------------------------------------------
------------------------------------------------------------
------------------------------------------------------------
-----------------MEVVPGQEFD----------------LPLDVGDA-EVSA----
-----------VAFHPDKPVAYVAA-G---------------------------------
--------------EHLFAYD---LYSGALSGRG--------RVNPG-------------
-----------------------------------SRI----------------------
------------HALVSS------------------------------------------
----PDYLV-------AATEQKLSFK-------------------------MDAKKPV--
----------TALACD---P----------------------------------------
-GQP--QIAAASSDGVV------RVWD------------YTRQ------RIHFQTDDF-N
TISLAKKIPLSR-----ISALEFFQQ---------QIV------------------AVGQ
NGVVV-----LWNLSLKEASKV--------------------------------------
--------------SAGCRIMRHML-------PVVGAA----------AHH---------
--------------ALP--------CL----LTLSAN---GTLFSWKLTTH---------
-------PDKKISIHP-------GGYTQDF-----------------NAVVTETER--RV
DY---VSSFGDRSDAP----QLEATGLVAHQSLN--------------------Y--LAF
TFNKSP-KPDG------------------VPS---------LQVGTRVCFYSLMPRSNPA
MLLPQAERVEVQSDFFHEERFTFDFPV---D-RF----HF-------VD-RNKVQSHSL-
-------------------LDGNN--------MLEDELPTVP--EDV---GTTLHPTRFL
Y-----SP-------IL-RQFLVF--SE-----LYDTIAL------------NKDEDS--
---SFDSISNV-------------------REQK--KSLLSLKLKE--------------
-----------------------------------GK-ANSSGSV------AGDEGGP--
-EDPDSKDAT-NNN----KKERHH---H--------------AKEKKKLM----------
-------------------------------------AKFQ----------VRTYA----
---HLPAASVSQRTKYRYWL------SA-------DHNS-----------SEGKNAPRV-
-------------------------------------------LQKGRDGVF--------
-----------IGS-HHLEYV---------------------------------------
------------------------------------------------------------
----------VISESGEKL-------------------H---------------------
---VASTNAPT-----SSKASHKLKLD-LPRPML--RVFKTPLASERAVLYFDP------
------TDSKVVYSLN-------VATGSTEIT-A-FLPS--------PER-RHSLK--LY
RGE-------VPIDVLWKPQA--------ASSHTHLAAVVTTHFIRLFSS----------
D-------LRGN-IREIFKYEKPYKAG--PAYFQ--------SGYWLGSSFLFST-----
--PTGISYLTIEGIVRPLCS-L----DVAGAVITAVMNDRIFYAC--PYHDRTQIRSQPV
GL----LEPLLMG-----------------------------QLS--MAPFLRLSPHHLR
------PLIARIVGRFDCRRV-------------SQFLLEELD--------------RRG
LPDLAFALAENS------------------------------------------------
--------------------------------------------------------ILLD
DIYKYELAVRSLSFHKAINLLYKAY----------KNSPEYPALPESSELRGRFV-----
---HLAEVAVDFQ--Q------YEIARRCYEVLNDYYA----------------------
----------------------------------------LLHIYAICRDVDGLKSLTVS
----DIQDAPVGLAELAQMLIVVEAQN-------AEKPAGVSNATFT-------------
-----------------------------------------SLYTTSHWNALQATHP---
----IMRAPALLQS----------------------------------------------
------------------------------------------------------------
---------------
>AthaCOPIa1 
------------------------------------------------------------
------------------------------------------------------------
------------------------------------------------------------
------------------------MLT-----------------KFETKSN-RVKG----
-----------LSFHPKRPWILASLHS---------------------------------
--------------GVIQLWD---YRMGTLIDRF--------DEHEG-------------
------------------------------------PVRGVH--FHNS-------Q----
------------PLFVSGG-----------------------------------------
----DDYKIKVWNY--KTHRCLFTL--------------------------LGHLDYI--
----------RTVQFH---H----------------------------------------
-ENP--WIVSASDDQTI------RIWN------------WQS--------------RT-C
ISVLTGHNHYVM-----CASFHPKED---------LVV------------------SASL
DQTVR-----VWDIGALKKKSA----------------------SP-AD--DLMRF----
SQMNS-DLFGGVDAIVKYVLEGHDR-------GVNWAS----------FHP---------
--------------TLP--------LI----VSGADD---RQVKLWRMNET---------
-------KAWEVDTL--------RGHMNNV-----------------SSVMFHA----KQ
DI---IVSNSEDKSIR----VWDATKRTGIQTFR--------------------R-EHDR
FWILAV-HP-E------------------INL---------LAAG-----------HDNG
MIVFKLER-E-------RPAFALSG-----D-SL----FY-------AK-DRFLRYYEY-
-------------------STQKD--------SQVIPIRRPG-TPS-----LNQSPRTLS
Y-----SP-------TE-NAVLIC--SDLDGG-SYELYII---PKDSVGRS-DVVQDA--
---KRG--TGG-SAVF-----------I--ARNR--FAVLEKSTSQ--------------
-----------------------------------VL-VKNLKNE------VVKKSSL--
-PIP-TDAIF-YAG----T-GNLL---C--------------RSEDKVVI----------
-------------------------------------FDLQ----------QRLVL----
---GELQT---PFVRYVVWS------ND---M---ESVA-----------LLSKHTIII-
----------------------ASKKLVLQCTLH-------E-TIRVKSGAW-------D
DNGVFIY----TTL-NHIKYC-LPNG----------------------------------
------------------DS--GIIRTLD----VPIY-----------------------
----------ITKVSGNT------------------------------------------
---IFCLD-RD-----GKNRAITINAT-EYIFKL--ALLRKKYDH--VMSMIKN------
----SQLCGQAMIAYL-------QQKGFPEVALH-FVED--------ERI-RFNLA--LE
SGN-------ISVAVASATEI---------NEKD--------HWYRLGVE----------
A-------LRQG-NSRI--------VE--FAYQQ--------TKNFERLSFLYLI-----
--TGNLDKLSKL---MKIAE-V----KNNV---MGQFHNALYL-G--DVKERVKILENAG
HL----PLAYITA-----------------------------SVHG-LTDIAERLAIELG
------DNVPSL-PEG--KT--------------PSLLMP-PS---PIMC----GG-DW-
-PLLRVMKGIFE-----------------GGLES---------ANRGAVDEEEEDVE-GD
-WG--EGLDKF--------DV-----DGMENTDIEAILDGAEAGEEE---DDEEGGW-GL
-DLDLPPE--LDTPKASANARSSTFV---------TPPQGMPVSQIWS-QKSSLA-----
---AEQAAAGSFD--TAMRLLHRQLGIKNFAPLKSMFLDLFSGSHSYLRAFSSSPVVPLA
I------------------ERGWSESSSPNVRGPPALVF-DFSQLEAKLKS-GYKATTAG
----KLSEALRVFLSILQTIPLVVVES-------RREVDEVKELVII-VKEYVLGLQLEL
KRRE--MKD-D-----PVRQQELAAYFTHCKLQTPHLRLAYFSAMTVCYKSKNMATA---
----AHFARSLLDT-----NPTIESQARTA--RQVMQAAERNMT--DATTLN----YDFR
NP--FVICGSTYVPIYKGQ-KDVACPYCTARFVPSQ-EGNICSVCDLAVIGADASGL--L
-CSASQVR-------
>AthaCOPIBp 
MFYGTAVWDPWLIVGQIICLQCSYYLTLGLFTMVFLGLRVPRLSLVYFFDYATLTTSTFT
GWSVIASFLFSSLAGAVYMIFLVERARKCLDFSATLYIIHLFFCIMYGGWPSSMAWWVVN
GTGLAVMALLAEYLCIKREQREIPMDRFHSNPDSDPNRQRALEVGSPPLRFFFFVISDPP
CDQGPFPSIIRSPVQTFVWTCKDVYVRVFLIALKFDPLRLEIKRKFAQRSE-RVKS----
-----------VDLHPTEPWILASLYS---------------------------------
--------------GTLCIWN---YQTQTMVKSF--------DVTEL-------------
------------------------------------PVRSAK--FIAR-------K----
------------QWVVAGA-----------------------------------------
----DDMFIRVYNY--NTMDKIKVF--------------------------EAHADYI--
----------RCVAVH---P----------------------------------------
-TLP--YVLSSSDDMLI------KLWD------------WEK-------------GWL-C
TQIFEGHSHYVM-----QVTFNPKDT--------NTFA------------------SASL
DRTIK-----IWNLGSPD------------------------------------------
---------------PNFTLDAHLK-------GVNCVD----------YFTGG-------
--------------DKP--------YL----ITGSDD---HTAKVWDYQ-----------
-------TKSCVQTL--------EGHTHNV-----------------SAVSFHP----EL
PI---IITGSEDGTVR----IWHATTYRLENTLN--------------------Y-GLER
VWAIG--HIKG------------------SRR---------VVIG-----------YDEG
SIMVKLGR-E-------IPVASMDN-----SGKI----IW-------AK-HNEIHTVNI-
-----------KSVGADEVTDGER--------LP-LAVKELG--------TCDLYPQSLK
H-----NP-------NG-RFVVVC--GDG----EYIIYTA------------LAWRNR--
---SFG--SAL-EFVW-----------S--SDGE--HAVRESSTK---------------
-----------------------------------IK-IFSKNFQ------EKKTVRP--
--TFSAEHIF-GGT----LLTM--------------------CSSDFICF----------
-------------------------------------YDWA----------ECRLI----
---RRID----VTVKNLYWA------DS----G--DLVA-----------IASDTSFYIL
KFNRDIVSSYFDGGKQIDEEG-IEDAFELLNETN----------ERVRTGLW--------
VGDCFIY----TNS-SWRLNY-CVGG----------------------------------
------------------EV--TTMYHLD----RPMY-----------------------
----------LLGYLANQS-------------------R---------------------
---VYLID-KE-----FNVIGYTLLLS-LIEYKT--LVMRGDLEQ--ANEVLPS------
---IPKEHHNSVAHFL-------ESRGMTEDALE-VATD--------PDY-RFELA--IQ
LGR-------LAVAKDIAVEA---------QNES--------KWKQLGEL----------
A-------MSSG-KLDM--------AE--ECMRH--------AMDLSGLLLLYSS-----
--LGDADGMMKL---AALAK-E----QGKN---NVAFLCLFML-G--QVEDCLHLLVESN
RI----PEAALMA-----------------------------RSY--LPSKVSEIVALWR
------NDLTKISPKA------------------AESLAD-PE--------------EY-
-PNLFEEWQVAL------------------------------------SLENRAAETRGV
------------------------------------------------------------
-----------------------------------HPPAGDYCSHADRDHTTLVD-----
---AFRIMQIEEEGRLEQGDVLDEVGEEGEDGEEEEEEDRQEE-----------------
----------------------------------------SSDGRQQNVEEEAVVVDADS
----TDGAVLVNGNESEEQWVLTPPQE---------------------------------
------------------------------------------------------------
------------------------------------------------------------
------------------------------------------------------------
---------------
>AthaTTRAY1 
------------------------------------------------------------
------------------------------------------------------------
------------------------------------------------------------
---------------MEWATVQHLDLR---------------HVGRGVSKPLQPHT----
-----------AAFHPSQAVIAVAVGSHIMEFDALTGCKIASIDIGSPAVRMLYSPTSSN
--------------AVVAILEDCTIRSCDFETEQTCVLHSPEKRSEHISSDTEVHLAVTP
LQPVVFFGFPKRMSVTVVGTVEGGRAPTKIKTDLKKPIVNIA--CHPR-------L----
------------PVLYVAY-----------------------------------------
----AEGLIRAYNI--HTYAVHYTLQ-------------------------LDNTIKL--
-------IGASSFAFH---P----------------------------------------
-TLE--WIFVGDRRGTL------LAWD------------VST-------------ERPNM
IGITQVGSQPIT-----SISWLPMLR---------VLV------------------TVSK
DGSLQ-----VWKTRVIINPNR----------------------------------PSTQ
TNFFEPAAMESIDIPKILSQQGGEAVYPLP--RIKTLE----------VHPKL-------
--------------NLA--------ALIFANMVGNEN---TQNRAAQTREG---------
-------RKQLFAVLQSA-----RGSSASV-------LKEKLSSMGSSGILA------EH
QLQALLQEHKGQSQLT----ISDIARKAFLYSHF--------------------MEGHAK
TAPISR-LPLI------------------TVVDTKDQLKD-IPVC--------------Q
PFHLELNFFN-------KPNRVLHY-----PVRS----FY-------IE-GLNLMAHNL-
-------------------CSGTDNI------YKKLYTSIPG--------NVEYHSKHIV
Y-----SR-------KRHLFLVVF--EFSGATNEVVLYWE---NTGSQLPNSKGSTAK--
--------GC--DAAF-----------IGPNDDQ--FAILDEDKTG--------------
-----------------LSMYILPKLTTMEENEKNLLSEENQKKEADPSGIQGPQQFM--
-FETEVDRVF-STP----IESTLMFA----------------CNGTQIGL----------
-------------------------------AKLFQGYRLS------------ASD----
---GHYISTQGEGRKSIKLK------KHEIALQ--SFYSLPFNVVYIWPVLFEIKTIMFR
KLTRHVQWQ-------------ETPRGYVAGILT-------TQRVLMVSLLW--------
VGPALLF----STT-TAVCLLGW-------------------------------------
------------------DGKVRTILSIS----TPYA-----------------------
---------ALVGALNDRL-------------------LLAHPTDIS-------------
---PKQKKGIE-----IKSCLVGLLEPLLIGFSTMQQTFEQKVDLSEILYQITT------
----RFDSLRITPRSL-------DILARSAPVCGDLAVSLAQAGPQFNQVLRCAYA--IK
ALR-------FSTALSVLKDE---FLRSRDYPKCPPTSLLFQRFRQLGYA----------
C-------IKYG-QFDS--------AK--ETFEV--------IGDYESMLDLFIC-----
--HLNPSAMRRL---AQKLEEE----SGDP---ELRRYCERILRV--RSTGWTQGIFANF
AAESMVPKGPEWGGGNWEIKTPTDMKSIPKWELAGEVMPYMKNEDGTIPSIVADHIGVYL
GCVKGRVNVVEIKEDSLVSKPGGLSLL-------GKPVSDKPL-ALPAGESSSMMGLESL
GKQNVADEQAKAAEEFKKTMYGATGDGSSSDEEGVTKPKKLQIRIREKPTSTTVDVNKLK
EAAKTFKLGDGLGLTMSRTKSINAGSQDLGQMLSQPSSSTVATTTAPSSASAPVDPFAMS
SWTQQPQPVSQPAPPGVAAPIPEDFFQNTIPSVEVAKTLPPPGTYLSKMDQAARAAIAAQ
GGPNQANNTPLPDIGLPDGGVPQQYPQQTSQQPGAPFQTVGLPDGGVRQQYPGQNQVPSQ
VPVSTQPLDLSVLGVPNTGDSGKPPGQPQSPPASVRPGQVPRGAAAPVCFKTGLAHLEQN
----QLPDALSCFDEAFLALAKDQSRG------------ADIKAQATICAQYKIAVTLLR
EILRLQRVQGASALSAKDEMARLSRHLASLPLLAKHRINCIRTAIKRNMEVQNYGYS---
----KQMLELLLSKAPASKQEELRGLVDLC--------VQRGTSNKSIDPLEDPSQLCSA
TLSRLSTIGYDVCDLCGAKFAALSSPGCIICGMGSIKRSDALAGPAPVSTPFG-------
---------------
>AthaTTRAY2 
------------------------------------------------------------
------------------------------------------------------------
------------------------------------------------------------
------------------------MLR----------------ARAFRQTNGKIVK----
-----------IQVHPTHPWLVTADDS---------------------------------
--------------DHVSVWN---WEHRQVIYELKAGGVDERRLVGA-------------
-------------KLEKLAEGESDYKAKPTEAIRGGSVKQVK--FYDD-------DVRYW
QLWRNRSAAAESPSAVNHL-------------------------TSAFTSPAPSTKGRHF
LVICCENKAIFLDLVTMRGRDVPKQE-------------------------LDNKSLL--
-----------CMEFLSRSSGG--------------------------------------
-DGP--LVAFGSTDGVI------RVLS------------MIT--------------WKLA
RRYTGGHKGSIY----CLMNFMASSG-------EALLV------------------SGGS
DGLLV-----LWSADHGADSRE--------------------------------------
-------------LVPKLSLKAHDG-------GVVAVE----------LSRVSG------
--------------SAP--------QL----ITIGAD---KTLAIWDTMTFKELR-----
-------RIKPVPKL--------ACHSVAS-----------------WC---HP----RA
PN---LDILTCVKDSH----IWSIEHPTYSALTRPLCELSSLVPPQVLA-----THRKLR
VYCMVA-HPLQ------------------PHL---------VATG-----------TNVG
IIVSEFDPRAIPSA---APLPALPGSR---ENSA----IY-------IL-GRELKLLNF-
------------QLSNTANPSLGN--------NSALSESGLSKGDPGEQLTVKQTKKQIV
APVPHDSYSVLSVSSSG-KYVAVV--WPDIL--YFSIYKV------------SDWSIV--
---DSG--SAR-LLAW--------------DTCRDRFAILESVLPH------------RM
PIIPKGGSSRKAKEAAAAAAQAAAAASAASSASVQVR-ILLDDGT------SNILMRSVG
GRSEPVIGLH-GGA-----LLGIG---Y--------------RTSRRISPVAATAISTIQ
SMPLSGFGNSNVSSFSSYDDGFSSQKSAESAPLNYQLYSWE----------NFEPV----
---GGML----PQPEWTAWD------QT----V--EYCA-----------FAYQQYMVIS
S---------------------LRPQYRYLGDVA---------IAHATGAVW--------
HRRQLFV----ATP-TTIECVFVDAGVSEIDIETRKMKEEMKLKEAQARAVAEHGELALI
TVEGSQAAKQERISLRPPMLQVVRLASFQNAPSVPPFLSLPRQSRGDSDDIMDERRVNEV
AVGGGGVSVAVTRFPVEQK-------------------RPVGPLVVAGVRDGV-------
---LWLID-RY-----MCAHAISLNHP-GIRCRC--LAAYGDAVS--AVKWASR------
---LGREHHDDLAQFM-------LGMGYATEALH-LPGI--------SKRLEFDLA--MQ
SND-------LKRALHCLLTM-------SNSKDIGQDGVGLDLSDILSLT----------
A-------TKKEDVVEA--------VE--GIVKF--------AKEFLDLIDAADA-----
--TGHADIAREALKRLATAGSVKGALQGHE---LRGLSLRLANHG--ELTRLSGLVNNLI
SIGLGRESAFSAA----------------------------------VLGDNALMEKAWQ
DTGMLAEAVLHAHAHG------------------RPTLKNLVQ--------------AWN
KTLQKEVEKAPS--------------------SKTDAASAFLASLEDPKLTSLSDASRKP
---------------------------------------------------------PIE
ILPPGMSSIFASITAPKKPLLTQKTA---------QPEVAKPLALEEPTKPLAIE-----
---APPSSEAPQTESAPETAAAAESPAPETAAVAESPAPGTAAVAEAPASETAAAPVDGP
V----------------TETVSEPPPVEKEETSLEEKSDPSSTPNTETATSTENTSQTTT
----TPESVTTAPPEPITTAPPETVTT-------TAVKPTENAATERRVTNYPPIRSQPI
DFDFLNG-----------------------------------------------------
------------------------------------------------------------
------------------------------------------------------------
---------------
>BnatCOPIa 
------------------------------------------------------------
------------------------------------------------------------
------------------------------------------------------------
------------------------MLV-----------------KFENKSH-RVKG----
-----------LAFHPRRPWVLASLHN---------------------------------
--------------GVIELWD---YRMDTKIDEF--------CEHEG-------------
-----------------------------------SPVRGVD--FHSS-------R----
------------PLFVSGG-----------------------------------------
----DDYKIKVWNY--QLKRCLFTL--------------------------NGHLDYI--
----------RTVQFH---H----------------------------------------
-NYP--WILSASDDQTI------RMWN------------WQS--------------RS-C
LIVLTGHNHYVM-----SAQFHPSKD---------LVL------------------SASL
DQTAR-----VWDISGLRKKTV----------------------SPMTPTDSGVGN----
------DMFGVSDVGVKHVLEGHSR-------GVNWAS----------FHP---------
--------------SMP--------YI----ATAADD---REVKLWRMNDD---------
-------KAWEVDTM--------RGHINNV-----------------SCVLFHP----KK
DL---IISNSEDKSIR----VWDMNKESAPQVLR--------------------R-ENDR
YWILAV-HP-T------------------LNL---------IGAG-----------HDQG
MVVFKLER-E-------RPAYDCSPSH---K-RM----YY-------FN-DNYVIEHSF-
-------------RT----KSLNE--------SSAQVFRRSS--------RINEKPRTLL
YNYS--NR-------QQ-HCVLLL--FDPM-G-TYELHVS---DKKRGGVD-FSRQST--
---YKG--FAK-SAAF-----------V--SRNR--FAVLDKN-RQ--------------
-----------------------------------IW-QRDLKNE------VKKKITI--
-PGLVVNQIF-PAG----L-GRIL---L--------------RTSDAMVL----------
-------------------------------------YDIQ----------ATKIV----
---GELRIQSRHPIKYVVWS------AK---H---KFVA-----------MFSKSNIHI-
----------------------AKANLDECCFTF-------E-NSRIKSGAW--------
DDETFVY----NTA-THIKYL-LPNG----------------------------------
------------------DK--GIIRTIE----DPVY-----------------------
----------ICQISPNSQ-------------------E---------------------
---LHFLN-RE-----KKCGVAKIDPT-EYVYKV--AVTKCKYKT--VVRIMRS------
----GKLVGKSIIAYL-------QKKGFPEVALH-FVKD--------EKI-KFQLA--LQ
CGN-------IASAKESAEKL---------EKTDPKSGKA--CWEQLGVE----------
A-------LRQG-VCHI--------VE--EAYMK--------TSNFDRLSFLYTI-----
--TGNTTNLKKM---LDIAS-QFRKDKNAV---VSQFHNTLYL-G--DVESRVDCLKKAG
ML----RLAYVTA-----------------------------AVHG-LQGVAETLAKELK
------EKTPDLNSIPNIST--------------AKLLKP-PV---PIIRAQKKQDYNW-
-PLVEVSSGYFDGIDIS------------KIDLNAPDPEEKEKEKKKKAGADTPSAGGGD
GWG--GDGDDF----------------GLGDLGLDDETNDNGMGVEE-----GKGEEGDD
-DDNF-------------------FV---------YPSPGKSWETKWS-ESSNLA-----
---GDLAAAGQFD--MALHSLNRQIGAVNFKSLESKLMNVNNMAHASLPMMYGIPSVSVP
L------------------QRM---DSNETPLGLPRLCF-SMPHCVDMLQQ-AYRFVSSG
----NFPKALETFRSILSTIPVLEVAT-------TDDEKKLVDLKGI-CREYITGLRIEA
KRRETK----E-----PAKESALAAYFSRQKMQPMHQVRALLNAVKIAFKLKNYKAT---
----AAFCRRILELYVSGDKAQLSKVVKPAQIRALLKKTEGLNT--DAVKVD----YREG
EA--LILDLKTLTPIDKDA-KVYRCPYCFSTYGS---QGGICDTCGIAKIGADVSPYRPK
QGGGSSGWR------
>BnatCOPIBp 
------------------------------------------------------------
------------------------------------------------------------
------------------------------------------------------------
-------------------MPLRLDVQ----------------KVMSVASE-RVKC----
-----------CDIHPTEPWVLSALYS---------------------------------
--------------GHVFIWN---YETQALVKSF--------EVCDL-------------
------------------------------------PVRCAK--FIAK-------K----
------------QWFVCGT-----------------------------------------
----DDMKIQVYNY--NTMERVHSF--------------------------EAHSDYI--
----------RCLAVH---P----------------------------------------
-SLP--VVLSSSDDMFI------KLWD------------WEK-------------GWE-C
YRVYEGHSHYVM-----QVEFNPKDT--------NTFA------------------SASL
DHTIK-----IWGLTSST------------------------------------------
---------------PHFSLEGHER-------GINCVS----------YFQGG-------
--------------DKP--------YL----VSGADD---CTVKIWDYQ-----------
-------TKTCIKTL--------QGHQANV-----------------SAVCFHP----EL
PI---ILSGSEDGTVR----LWHSLTFTLENTFN--------------------Y-AMER
VWALS--YMKG------------------SNK---------VAIG-----------FDEG
TVMVQIGQ-E-------EPVVSMDT-----SGKV----VF-------AR-IHEIVQKNV-
------------RQADKKLADGER---------LELAQKELG--------TCDLYPQSLQ
H-----NK-------NG-RLICAC--GDG----EYVIYTS------------LRLKNK--
---SYG--QAI-EFCW-----------SGHDSGT--YAIRETTSKL--------------
--------------------------------------KVFKNFK------KHRDFRP--
--RFSVEGIY-GGS----LLGA--------------------RGSKHVDF----------
-------------------------------------YDWE----------ECRLI----
---RRIR----VIPKKIYWS------ET----G--DLCV-----------IACKASFYVL
RYNRDLVGKYLNEGVEIGDNG-IEKSFDFEQSVQ----------ESVVTGHF--------
VGDCFIY----TNA-SQRLCY-FIGG----------------------------------
------------------QT--IILAHLD----RPMF-----------------------
----------LLGYLTREN-------------------R---------------------
---VYLMD-KQ-----YNVVSFNLLMS-VLIYQI--AIVRKDFEQ--AELCLQK------
---IPVDQHNKLARFL-------EGQELKELALK-VSRD--------PDH-RFDLA--LQ
LKK-------LDVVRSIVKAH---------PSEA--------KWKQLGDL----------
A-------LTESFDLKL--------TE--ECFEK--------ARDFGGLLLLYTS-----
--LGNQQGIERL---ATEAA-K----AGQS---NVAFICLYLL-N--RVEDCIKLLCAND
RI----PEAAFMS-----------------------------RTY--KPTETKDILVKWK
------EHLAKVSTKA------------------AEALAD-PD--------------QY-
-PDVFPNFPAGC--------------------------NAQLAMEKASQIAGLLPARAYL
EAKKRFNIDVI-----------------------------------------------AE
MKAGRLPVVTNEEMKASPPSTDTN-----------APPAKAPEKPAAQTQQQQQQ-----
---QATTEEAKEVKEKEMSVEEQQEETPATNPEVPDVSKETGDFDNALDE----------
----------------------------------------NLDDELEGLDDDITGNGEEG
----DINAGTPSLDELNKTLADLDKED-------DEDIDALLA-----------------
------------------------------------------------------------
------------------------------------------------------------
------------------------------------------------------------
---------------
>CparTTRAY2 2776 bp
b-----------------------------------------------------------
------------------------------------------------------------
------------------------------------------------------------
------------------MAHSPPFSVT----------------LSAFVRTQAGVAC---
------------LDAHPTAPLLCTVDEK--------------------------------
---------------GRVAVYD---YEARKQVADF--------VLQDL------------
----------------------------------------GDK--STAR-------V---
-------------AVF--------------------------------------------
-----RDLDVVRWRR--KKERLRQGLP-------------------------AAGRVPL-
------------SVAGA---P---------------------------------------
--LHA--RHVVVASDSKL------HFYD------------YAA--------------RAS
VEASLSGCGGVVA---LELSRHGAAEP------------------------------QTG
GDGALR-----VFDVEKMALLPQ-------------------------------------
-----------------KMAGAHQSK-------SLTALL----------AVPSE------
---------------AGP-------SDL----ATAAAD---GSLCVWGLQPD--------
--------GATFAPRFTVA-----AAHPGGV-----------------LSLDYHP----V
MDA---LVSTGEDRTVV----FWRLGA---------------------------------
------------------------------------------LAAD--------------
------------------------------------------------------------
------------------------------------------------------------
------------------------------------------------------------
------------------------------------------------------------
------------------------------------------------------------
--QSREIDRVK-TGG---------------------------------------------
------------------------------------------------------------
--------------------------------KK--SFAA--------------------
------------------------------------------------------------
--ARCLFH----------------------------------------------------
------------------------------------------------------------
------------------------------------------------------------
------------------------------------------------------------
------------------------------------------------PRFPRRTLL--L
LARR--------------------------------------------------------
------------------------------------------------------------
------------------------------------------------------------
-------PTAYLSY----------------------------------------------
------------------------------------------------------------
--P---------------------------------------------------------
------------------------------------------------------------
------------------------------------------------------------
------------------------------------------------------------
------------------------------------------------------------
------------------------------------------------------------
------------------------------------------------------------
------------------------------------------------------------
------------------------------------------------------------
----------------
>CreiCOPIa 
------------------------------------------------------------
------------------------------------------------------------
------------------------------------------------------------
------------------------MLT-----------------KFETKSN-RVKG----
-----------LSFHPKRPWVLASLHS---------------------------------
--------------GVVQLWD---YRMGTLIDRF--------DEHDG-------------
------------------------------------PVRGVH--FHKS-------Q----
------------PLFVSGG-----------------------------------------
----DDYKIKIWNY--KLRRCLFTL--------------------------LGHLDYI--
----------RTVQFH---H----------------------------------------
-EYP--WIVSASDDQTI------RIWN------------WQS--------------RT-C
ISVLTGHNHYVM-----CAMFHPKED---------LVV------------------SASL
DQTVR-----VWDIGGLRKKTV----------------------APGGE--DVLRM----
PQMNA-DLFGGGDAVVKYVLEGHDR-------GVNWAA----------FHP---------
--------------TLP--------LI----VSGADD---RQVKLWRYNES---------
-------KAWEVDTL--------RGHTNNV-----------------SCVMFHA----RQ
DL---IISNSEDKSIR----VWDMSKRTGVQTFR--------------------R-EHDR
FWILAS-HP-E------------------INL---------LAAG-----------HDGG
MIVFKLER-E-------RPACAVHA-----N-TL----YY-------VK-DRYLRTYDF-
-------------------ATQRD--------NPLMSIRRAG-SAG-----ANQGPKTLA
Y-----NP-------AE-NALLIT--SDVDGG-SFELYAI---PKEAA-RG-DTAPDA--
---KRG--LGT-SAVF-----------I--ARNR--FAVLDKSTNS--------------
-----------------------------------IQ-IRNLQNE------ITKKVPT--
-PCATTDAIF-YAG----T-GMLL---C--------------RSEDKVTL----------
-------------------------------------FDIQ----------QRSSM----
---ADLAT---PFVKYVVWN------ND---M---SMVA-----------LLSKHAIII-
----------------------ADKRLGGAQTVH-------E-TIRVKSAAW-------D
DSGVLLY----TTL-NHLKYC-LPNG----------------------------------
------------------DS--GIIRTLD----SPLY-----------------------
----------VTRVAGGI------------------------------------------
---VHALD-RE-----GKIRTIQVDPT-EYMFKL--ALLQGRYDA--VVNIVRS------
----GGLCGTAIISYL-------QQKGFPEVALH-FVTD--------ERS-RFNLA--VQ
CGN-------IEVALQAAQAL---------DDKD--------TWYRLGVE----------
A-------LRQG-NYSI--------VE--FSYQK--------TKSYERLSFLYLI-----
--AGHTDKLRKM---LKIAE-M----RSDV---MGRFHNALYL-G--DVKEQVRIMEESG
QL----PLAYVAA-----------------------------ATHG-LAEDAERIGSKLS
------CEAPEA-GTP--GG--------------SFLMQP-PQ---PILR----EE-NW-
-PLLTVSKGFFETLAAKGAASAAAAAGVAGAVPGAAAKGRAAAAAAAAMDIDESALE-GA
GWG--A--DEL--------DL----G-GGEAGEEADILEG--MGGEG-----GSEGWEME
-DLDLPADVVAEAAAAAAGGAAAAFI---------APAPGVPASQRWLDKRTQLA-----
---AEHAAAGSWA--TAMSLMHRQLGAADFEPLKPYFMDLYSAAFGVLPGLNGVPSVMAH
L------------------DRTWSGDVSTQPPTNPTLLY-TLTGLEDSLKA-AYKLVTEG
----KFSDALRAFTRMIHVIPLTVVES-------RKEVDDVKELLAI-CREYHTALRCEL
KRKE--LRDED-----MARNAELAAYFTHCRLQPVHLALSLRSAMTIFFKLKNFATC---
----ATFCRRLLEL-----NAG-AKIAEQA--RTVLAACEKNPV--DAVKVN----YDPR
NP--FDLCAITFTPIYKGS-KYAEDPYTGARFTPDC-KGQISPLGDFVRIGADASGL--L
ICPSQQTR-------
>CreiCOPIBp 
------------------------------------------------------------
------------------------------------------------------------
------------------------------------------------------------
-------------------MPLRLDIK----------------KQLVQRTD-RVKG----
-----------VDVHPTEPWVLANLYN---------------------------------
--------------GNVYIWN---YLDQTLVKSF--------EVTEL-------------
------------------------------------PVRAAK--FVSR-------K----
------------QWVITGS-----------------------------------------
----DDMFIRVYNY--NTMDKVKTF--------------------------EAHTDYI--
----------RCITIS---P----------------------------------------
-TMP--YILTSSDDMLI------KLWD------------WEK-------------GWN-C
VQVFEGHSHYVM-----QVSFNPKDT--------NTFA------------------SASL
DRTIK-----VWSLGQPT------------------------------------------
---------------PNFTLEGHEK-------GVNCVD----------YFNGG-------
--------------DRP--------FL----ISGADD---KLVKVWDYQ-----------
-------TKACVTTL--------EGHQHNI-----------------SSAIFHP----EL
PI---IVTGSEDGTVK----VWHSTTYRLENTLD--------------------Y-RMER
VWSLG--YAKG------------------SNC---------IAIG-----------YDEG
CVMLKIGR-D-------EPVASMDS-----SGKI----IW-------AR-HNEIQTVNI-
----------KALGADFDMADGER--------LP-LPVKDLG--------SCDLYPQSLQ
H-----NM-------NG-RFVVVC--GDG----EYIVYTA------------LAWRNK--
---AFG--SGL-EFVW-----------S-ADGND--YAIRESTSKV--------------
--------------------------------------KIYKNFQ------EKSTLQL--
--GFNAEGIH-GGA----LVAV--------------------RGTDFVVF----------
-------------------------------------YDWD-----------GRVV----
---RRID----VAAKSVQWS------ESG------NSVA-----------ILGDTSFYVL
QYNRDLVDEHFASGGAAGEDG-VDDAFELQAEIS----------ERVRTGVW--------
VGECFVY----NNT-AWRLNY-CVGG----------------------------------
------------------EV--TTVVHLD----RPMY-----------------------
----------LLGYLASSN-------------------R---------------------
---VFLID-KE-----YNIVSFTLLLS-MVEFKA--RISRGELDS--AMELLPQ------
---IPKDQHNAVARFL-------EAKGMVGTALA-VATD--------PDY-RFDLA--VQ
LGD-------LEVAQSIAQTL---------DSTP--------KWKQLGEM----------
A-------LTGG-KLEL--------AA--ECLSR--------ASDFSGLLMLASA-----
--RGDRAGMAAV--AVSAAA------GGKS---NVAFLAFFLL-G--RLDDCLNLLLDTN
RL----PEAAFFA-----------------------------RTY--MPSAITPALVKWK
------ADLAAINPKA------------------AEALAD-PA--------------AY-
-PNLFPHLDEAL------------------------RAEKLLAAGRDSKVPAENYLEAAA
IAASTMEGG---------------------------------------------------
-----------------------------------LDGLLARLGDLGLGDGEEAE-----
---ADEAPAASVPTPAPAHHVHEEQEDEEEEQEDEAMAEEEEEEQVVPPAPPAPVAKP--
---------------------------PEPAPAPPPAPVPPAPQPPAPAAEPEEEEEEED
----PFGDPEGEAEEGDGAGVNAEDLD-------DDWGLDADGDEQA-------------
------------------------------------------------------------
------------------------------------------------------------
------------------------------------------------------------
---------------
>CreiTTRAY2 
------------------------------------------------------------
------------------------------------------------------------
------------------------------------------------------------
------------------------MLA----------------LKLFKPADDKVRQ----
-----------VEFHPVLPWIVSATKS---------------------------------
--------------NHVSVWD---WRTRQVVWEAQLGGSDEELSSDA-------------
ELARLHLRDAAFAPNPSLLHPTPHAGGPGAKREPTGAVRDVK--FLDS-------D----
----------VAQVQLSWG----------------HSAVAGCGSPPPRAEDITALRGHRL
LVVACENKVLVVDL---ASRRVIELG-------------------------RGVFEGR--
--------SPTCVAFLFKAGLHTGGSLGGAGPGVGSPVSVAALTAAAAGGKGSGRGGGWL
LDSP--VLAVGCSDGIV------RCLQ-------------------------IFPVKP-V
VRLMSAHKTAVV-----AMAVMGVRG-----QRFETLA------------------VGHQ
GGSVA-----LFEPMGRAGGGG-----------------------------------GAG
GGAAAAAASGGDALGPRADVKAHDKELLPGSLVVVPVS----------EDPEN-------
--------------SRC--------LL----FSAGGD---HRVCGLDMS-----------
-------SLKETTKI--------KVDRASL-----------------TCMAHWPRGWVCA
GV-HSLLLGTEGGHVL----LAHAGSGSVRLAADLADLVPAG------------TKKAPK
IYGLAV-HPTQ------------------PHV---------VAAA-----------TNTG
VAVLALAALPQP-----LPVVPLPLAS---PTQA----LY-------DD-GAAGLGSAF-
---------GGGGGGAGGGSGGCTYVAAM---GSAVLCVTAATLPGA---ELADLPANQV
MGKLTVAS-------DGPSGRALL--SASSDGGYVAVAWPAARTYAVYRQGASAWQEV--
---ARG--SGT-AVAW--------------HASQPIFAALEEAPPA--------LGAAAA
PPGKPSKDPKKAAAAAEAARLAAEAAARAAAATAAVR-IKGLGGV------GGASVVP--
-HGLGGGGLDLGGELPAYVQGGPLLAVTLRRAVAPEGAELAGAEGPAMVW----------
-------------------------------------YDWE----------GGRRL----
---GPEL----AEPLLLAWD------PS----R--SMVA-----------LAYPSQILVV
R---------------------ARPDFAVVAALP---------VGGAESLEW--------
AARQLFI----STP-THILCALLAPA----------------------------------
------------------PPPLPDSAAAAAAGAPPSY-----------------------
---SAAAPARLITLAGPG------------------------------------------
---VPVAAAAM-----GAVVHEGLAPPPMMRPAGPLALLGPRDGCLWAVGLLGQPLAMSL
AHPGLRCCSLVAAGDL---------HGAVQLASRALAPE--------LHDPLAALM--LE
MDG-------LRGAAAAATLP------GITLATELRLRANLRHWQQAVEA----------
A------------DALM--------AG--FVRRP--------PPGQFRSAVAAAA-----
--FGTFGGGGGGGYGGGGGG-G----GPAL---GDEFVDLSAVGG--GKPANAPAHPQDL
DWTQPLRAASSSA-----------------------------RAAATAAVASRPLAAAYT
------PTSSSAAAAPT-----------------ASSTTA--------------------
-PLSPETVGLVL------------------------------------------------
-------------------------------------------------------GLLDD
LIRGGQHDVARHLARPLLGGAVALGG---------EQLRRLTAIMAQVGMKTDLP-----
---ALSHAVASGA---------DSAGRESAALLAALLCGHTAMAQDA-------------
----------------------------------------LRDGGAAALAALQAKVYGLS
----GAADAMAAWRRQLLAAAPLGTAA-------ALGRLDVSLPAAV-------------
------------------------------------------------------------
------------------------------------------------------------
------------------------------------------------------------
---------------
>DdisCOPIBp 
------------------------------------------------------------
------------------------------------------------------------
------------------------------------------------------------
-------------------MPLRLDIK----------------KKLSTRSD-RVKS----
-----------VDIHPTEPWILASLYD---------------------------------
--------------GNVYIWN---YETQNMVKSF--------EVSPN-------------
-----------------------------------NPVRTAR--FIAK-------K----
------------QWIVTGS-----------------------------------------
----DDTYIRVYNY--NTMEKIKSF--------------------------EAHADYI--
----------RCIIVH---P----------------------------------------
-TLP--YILSSSDDMFI------KLWD------------YEK-------------GWS-N
TQVFEGHSHYVM-----SIAWNPKDT--------NQFA------------------TASL
DKTVK-----VWSINSPH------------------------------------------
---------------PHFTLEGHEK-------GINSVE----------YFSGG-------
--------------EKP--------YL----ISGADD---KLVKIWDYQ-----------
-------SKTCVQTL--------EGHSNNV-----------------SVVCYHP----EL
PL---ILSGSEDGTVK----LWHSSTYRLERTLN--------------------Y-GMGF
VWSMN--FLRG------------------SNF---------IGLG-----------YDDG
TVVLKIGK-N-------KPPVSMDQ-----GGKV----IY-------AK-HNEIRISNI-
-----------SSTLEQEVQDGEK---------LSLQSKDLG--------NCEVFPQSLQ
H-----NS-------NG-RFVSVC--GDG----EFIIYTA------------LAWRNK--
---SFG--NAL-EFVW-----------A-EDSGQ--YAVRESTSRI--------------
--------------------------------------KIFKNFK------ETHSFKP--
--SFSAEGIF-GGS----LLGV--------------------KSNDTLCF----------
-------------------------------------YSWD----------SADII----
---RRIEK---TSPKNIFWS------EN----G--DYLA-----------IVTDKSTFIL
RYYKDTVQKYIESGQPIGELG-IENAFDVVHEIE----------DTIGTGLW--------
VGDCFIY----INR-SSKLNY-CVGT----------------------------------
------------------EV--VTISHLE----KHMY-----------------------
----------LLKYLPQSG-------------------R---------------------
---LYLSD-KN-----LNIVSYKLHIS-VISYQT--SILRGDLEG--AERILPK------
---IPQDQRNSIAHFL-------ESQGYKEKALE-VSTD--------LDH-RFELA--IQ
LEN-------LDVAHEIALKS---------DSET--------KFKHLGDL----------
A-------LSIG-EIKL--------AE--NCLKK--------AEDLPGLLLLYTS-----
--TGDIEGMKML---AKLSE-E----KGQT---NISFICNLLLPN--SLLNCLNTLCASG
DY----SEAAFMA-----------------------------RTY--LPSMVPDMVEKWK
------ESLKSTSSKA------------------SDALSN-PI--------------DF-
-PNLFPQYDLSI------------------------KAEKYFESLRSQPKSSFDYLKNAT
AQSLSKKQRNL-------------------------------------------------
-----------------------------------LEEIESVSQQDYDKVLSQLQ-----
---HFSLHSGISDITTTTTNTNNNTNNTNNNNTASLLDDLDFTSTTTTTTTTTNTNTTQK
V--------------------------------ASPLSSPSPIRKNDSIASPQKQQQQQQ
----DINITAPPLIDPSPVDHDLVLEP-------TPIINTVSPTKTSPTADLSFLDNIPV
DHDEEDEF----------------------------------------------------
------------------------------------------------------------
------------------------------------------------------------
---------------
>DdisTTRAY1 
------------------MLKIGICSSITISNSISNSYHSPSTSTVVVGNQLQQQQQQQQ
YVQQQLQYQYDSLNQSQTSPNSNDGNIGGGSGGGNNAGSNIGIGGGGGGNNNNIGGGGGS
GGGVNIGSGSGGGGSGSNSNIGGGGGGGQLGMNGMNGSNMLLINQNIPTIKSTDSIGSTV
SINSTGVSLQYNSLSSTIGSPSSLSLL---SPIISNPFSSTLPNQSYMVNQILFNC----
-----------LCFHPKSPILYAAIRNEVHFYDIITKSVIGKLFIDPTETIRHLITLPGN
SIQTPTFLLAFTQEGVIYLWDPETHKLQTIVHQL--------KLDDK-------------
-----------------------------------RPITCKS--AAPN-------K----
-----------PVIFFSKN-----------------------------------------
----ESKDIVVVDF-HNKGSSPFKL--------------------------KGHKKPI--
----------SAIAHH---P----------------------------------------
-AKT--ILASCSTDGQL------KIWD------------TRNNMSF--LNFEEFSSYE-N
TRNIEHSNHYFL-------VFEPTGK--------YLVM------------------TGSS
GLTLV-----YGDLTSQNPQEV--------------------------------------
---------------IANGFICKGQ-------NILSIV----------HHP---------
--------------QLP--------LFFVLSIGPSGY---EELSSWEINNQ---------
-------YKTIVQSPLIPTFI--PEINDSLSYLSKYSKPLTIPKFNPVSIVIHP----TK
NYFSLQLEASSNISST----ISPYPSNINSQPFSSI------------------RHINQN
IYSINS-YDHL------------------NHS---------FPLV------------SKL
PLPMGFFF---------EPENTFNY-----PSEI----TF-------FD-GTYVKSYLP-
-------------------LNGIT--------KKLIDTPIMVNSASG---MGSGGGEDIS
KGKKFLFN-------NEFQLFALI--YD-----SFSVAAQ--AQLSKYLIMDLQGLVN--
---QQG--DGS-DCVF-----------IG-NNQQ--ILILGLDGKL--------------
-----------------------------------AK-VATLSKQ----GVSSFKNFT--
-LVPRITSVH-STP----LGGNKVVLYF--------------CQEKSCLV----------
----------------------FSKNVNQSDPSCKDNYMVD----------IDGDN----
---GILQLQPNEKVFQIEWQ------SDPKSSQ--HICA-----------ILTNQRIII-
----------------------TNSRLRIINQIHSPPNHHQSTSSYFQSIFW--------
LEWTLLY----TTS-THLMYMTLQNN----------------------------------
------------------QAPKPISTLSI----SPII-----------------------
----------LSTILPDRM-------------------IFGYQGLQVPGKNETTVR----
---CQAIGILE-----CLIIGLLSLPP-FIQYEK--KYLSSCLQN--IVQKLDY------
-----TRISKHVLDKL-------RERSFTDLAYS-LSNDMKISQSKQSSLEKFRMA--WI
SKQYEAANRHLSIEFNRISII-----KNPNDTEKRQFNKLKENMRDFGRE----------
C-------MNAG-HYLL--------AK--DCFQK--------LSEHIYLLQISIL-----
--LNDRDSVIAI---KRDAELR----GDDH---VLLAACDKYLNK--QNKSINKVNPPVV
KILPWDPTATTNV-----------------------------SMKSGLDYLSPINLNSIQ
RYYPISLPFSGASASLNGGK--------------HKLLRPPEE--------------SW-
-PPEDFKHSVAI------------------------TPPRTLMSLVANRLSTKSHMSST-
------------------------------------------------------------
-----------------------------------TTLRRSPSIENIRTTSTTFD-----
---SSKFNTDNQE--LFDDDSDDDSDSGADADVDSENEEDRKLVMTVPASLQHNDNSSLT
----------------------------------------NITVTDNDSNLDQDITSNTG
----SDIADLNDTQLSSTPTPTTTLSS---------------------------------
------------------------------------------------------------
------------------------------------------------------------
------------------------------------------------------------
---------------
>DdisTTRAY2 
------------------------------------------------------------
------------------------------------------------------------
------------------------------------------------------------
-----------------MSSTSNENIS--------------SYVIFKSKGQ-HINTSYNP
-----------IDIHPIHPWIVYADSD---------------------------------
--------------SNIVIQN---YQNNEKILNFSISQHDEEKKEQI-------------
-------------------------------LLLQKKVPTLS--ALSS-------S----
------------ASGINGTNNNNSGSNSSNNN----------------------------
----NNNNGSLSNSPNNNNNVAFIGS-------------------------TGGVDSR--
------------------------------------------------------------
-SAS--VTSIGSGGGVV------TPINVNSNSNSNSPS-VPTLHVIGNQTLHNRSPNNTI
KLSPNSSNNDSLNNNNNNINNNSTNS--------NNYL------------------NENL
DKMKLGQIKFIYFYDKHTRSCK------------------------------DKKPKISQ
NKLQNISKAQPSVGIEDYIVVVAEN-------RIVFIN----------YHSQRLREVKIP
AFENKSPNSVEFFSNSP--------FV----AFGGPD---SMIRLWNT------------
-------EKWEIEKQLAGHP---KGTIVKL-----------------KAIEI------EG
EF---LVSGGTDGFVC----VWNVKTGSLATQFS--------------------K--VHE
IVDLSY-DYVT------------------GQV---------MALT-----------QDRH
IMIYDLNT---------LKEVSKVSCG---KKEF----FS-------IE-AYYHSRFNQ-
--------------------------------DLLLGMKQPA--------QVSFFSRSGS
T-----KE-------YSIDLDALL--NPSKKE-KSKLYKV--------------------
---VQHPLQPHLLLCW--------------LNKS--VYIVSTLATS--------------
-----------------------------------IP-MQVTTFN-----SLSNDHTV--
-YYPFAGYLY-SSS-----LTNVL---T--------------CEKVQTPI----------
---------------------------------------------------QLSLN----
---ENYKLDISPSGKYLSIH------AI---SS--GNYQ-----------ILEISTWKIL
EKGQALDVAWSGKGKDSTVDEKFGKLEKILESVD-------SVKKKKTLGILPSIVKSTK
KEETVIS------K-ILLKTKEFNNN----------------------------------
------------------NVVQELLLHANEDRISGGL-----------------------
----------MLGVYHKES-------------------TNS-------------------
---NGTLNYGS-----GGSIGSGSGSGTISSGSS--NLINGSVGGSSSNNSANSNNSNNN
NNNNNNNSNNSNNNNN-------SSQPILEPPIITTGEE--------TESKSFQLLDWWT
LQP-------VGESLPPPLKI---------------------YWDQNQTH----------
C------------------------AI-----------------AFTHYFFVFKL-----
--RPTFHMLCRW---------S----LGIT---SAVWHNNTLFFS--THNDIQCIFPHKH
ES----SPIILAS-----------------------------STGNVFPEDLYDLSS---
------GSLSTSKPNQSFSTL-------------PNIKPTGPI-----------------
-SLIEVNNEGLV------------------------------------------------
--------------------------------------------------------LLDS
NYKFYCIPLTHYLLKFFILAQMEAIDLAMKCSTMVDPKYHYLMAKFLTVRGHPKE-----
---CLQMNGISNF--LKLQICLNNEAFETSLDIVPLITEAIKSGQSITNENNNDEEV---
----------------------------------------TLSSMGKMCIEIGQRAQNKN
----EYPTAEKAFKLATSLEPNSAYQELALHYVFLKKMNELKELQQSISTTYPLESNLIS
LFLD--------------------------------------------------------
------------------------------------------------------------
------------------------------------------------------------
---------------
>DdsiCOPIa 
------------------------------------------------------------
------------------------------------------------------------
------------------------------------------------------------
------------------------MLY-----------------KFETKAS-RVKG----
-----------LSFHPTRPWILASLHS---------------------------------
--------------GSIHLYD---YRIKTLLEKF--------DEHEG-------------
------------------------------------PVRGIN--FHMT-------Q----
------------PLFVSGG-----------------------------------------
----DDYKIKVWNY--KQRRCLFTL--------------------------KGHKDYI--
----------RSVEFH---R----------------------------------------
-EAP--WIVSSSDDMVI------RIWN------------WQS--------------RT-C
IAELNGHNHYVM-----SALFHPKDD---------LVV------------------SASL
DQTIR-----IWDISGLKKKMT--------------------TVKPYREN-DPMRL----
---QD-ELFG-TDISVRLSLEGHDR-------GVNWAS----------FHP---------
--------------TQP--------YI----VSASDD---HQVKLWRMNDP---------
-------I---VDTF--------RGHYNNV-----------------SCALFHP----RQ
DL---IISNSEDKTIR----VWDIIKKSTVHMIR--------------------R-DHDR
FWTLAS-HP-N------------------QNL---------FAAG-----------HDSG
MIVFKLER-E-------RPLFVQNGD----S-GV----FF-------LK-KKNFNSFDF-
-------------------QAGRT--------VSLFHISKLP---------SNNGTQTMS
Y-----NQ-------TE-RAILVS--SDAEGG-SYHLYKI--PPKDSN------TVNT--
---KKG--TGV-AAIF-----------V--GRDR--FAVLDKG-NN--------------
-----------------------------------VV-IRDLENE------EIKRCQI--
-PF-TIDWIY-PSG----SPGTIL---I--------------QSEDKIHM----------
-------------------------------------FDIQ----------QKKML----
---CEIQV---HGVRYVIWS------KD---R---NYVA-----------FLTRDFIVL-
----------------------ANKKLEQICMIH-------E-TVLPKSGVW-------D
DNGVFIY----STS-NHLKYL-LQNG----------------------------------
------------------DN--GTIRTLE----STIY-----------------------
----------ITGVKNNK------------------------------------------
---VFAID-RE-----FKNRIIEIDTT-EYVLKL--SLLQQNYNQ--VMTILRE------
----NRLVGKAIIAYL-------QKKGYPDV-VH-FVKD--------DRT-RFNLA--LD
AGN-------IDIALSSAKIL---------DDKD--------CWNRLGVE----------
A-------LKQG-NYQV--------VE--MAYSR--------TSEFDRLSFLYLL-----
--VGNLSTLKKM-----ISY-E----SSDI---MSRFHFSLYL-G--DVEERIKILQEAG
LH----QLAYITA-----------------------------SIHG-LTEKAESIGNLIT
------SDGKSQ-LPQLPKQ--------------SYLLVP-PS---PINCNP--NELNW-
-PLLTTTKSVSD------------------------------VMGENRFGVEQSTSTPTG
DWE--SDEDIFSEGKSQQQSSQQQQQQQQKGDWEEDILIGDGNNGGG-----DDGGWERD
-DLKGLEKIGTDGFNNKQNDHVALFV---------PPQPGPSFSMIWA-RNSQFA-----
---VDHIAAGSFE--SAMNILNSQIGAVNFDPIKSMFMNIFMATRSSLGCNASTPSLLMP
I------------------QRK---------SAAPYITY-GLGHLIERLKTNAYKSTTEG
----KFNDALSHFTYILHTIIFCSVDN-------KQEVNELKDLINI-CREYILGIKIEL
QRKELSIGAQKDST--LGRQAELAAYFTHCNLDPSHLILSLRSAMNCAYKVKHFNLA---
----ASFARRLISL-----NPN-PDLATQA--KKVFNFAQQTPTPSDIQQLN----YDER
NP--FVICAHSYVPIYKGS-PLIKCPYCSSCYLPTH-KGKVCSVCQISEIGKDVQGLQVI
TIQK-----------
>DpurTTRAY1 
------------------------------------------------------------
--------MLKIGICSSIKVSNTTSSSYHSPSSSTVLVGNGGLSNQQNYYQNEGGSVNQI
SSPTDQQQGSQISSSASTSSASLMNGTSMNSSASGYMSNNILLLSSASSIASSETSIGST
LSIGAGTSQIGLQYNSLSSNLPPSHLT----------SNTIITTNYMMANQILFNC----
-----------LCFHPRAPVLYAAIRNEIHFYDIITQSIFGKLFIDQNEIIKHIITLVGN
NQTPTYLLVFTAV-GIIYLFDPETHKLQTIVHQL--------KVDDN-------------
-----------------------------------RPITCKV-ASHCK-------P----
------------AVYFSKV-----------------------------------------
----NSNDIVVADFVNKVSNQPFKL--------------------------KGHKKPI--
----------SALAHH---P----------------------------------------
-NRP--FLASASTDGHL------KLWD------------IRTNVVMPFSNLEEFPSYE-N
SRNIEHSANYFL-------VFEPTGK--------YLVM------------------TGSS
GLTLV-----YGETSVTPSQEI--------------------------------------
---------------IASGFICKGQ-------NILSIV----------HHP---------
--------------QLP--------LLFVLSSNPAGY---EEISTWEVNYH---------
-------SKIVVPSSMIPPCI--PDINDSLSYLSKSSKPLTVPKLNATSIIFHP----TK
NYLTLQLEASPNISAS----LSPLPPYINSQPFSSI------------------RHINQN
IYSINS-YDYL------------------NHS---------FPLV------------SKV
NVPMGFFF---------EPEQTFNY-----PAEI----TF-------FD-GTHVKSYLP-
-------------------LNGIT--------RKLIEQPIIATSNEE---ICK--PKKFL
FN-------------TEFQLFALI--YD-----SFSLAAQ--AQLGKYLLMDLNGSVN--
---QQG--DGV-DCVF-----------LG-NNQQ--ILILGLDGKL--------------
-----------------------------------AK-VATLSKQ----GVSSFKNHN--
-LLPKVTSVH-STP----LFGNKVVLYF--------------SQEKNCIY----------
---------------------FSKNINQQHDPSTKDQYSVD------------VTG----
---DQLLLQPNEKVFQVEWQ------SDPRSSQ--HVCA-----------ILTNQRILI-
----------------------TNSRLKIINQISTPPEHSITSSLYFHSIIW--------
LEWTLLY----TTP-THLMYMTLQNN----------------------------------
------------------QPVRPISTLSQ----SPII-----------------------
----------LSTILPDRM-------------------LFGYQGPQVPGKNETSIR----
---CQAIGILE-----CLIMGLLSLPP-FIQYEK--KYLSTCLQN--IVSKLDF------
-----NRISRIVLDKL-------REKSFTDLAYS-LANEMKSSQSKQSSLDKFRMA--WI
SKQYDDANRHLSSEFNRMNSL-----KTLNETEKRQFLKLKENMRDFGRE----------
C-------MNAG-HYNL--------AK--DCFSK--------LGEYIYLLQISIL-----
--LNDKDSVYQI---KKEAE-Q----NNDQ---VLISACDKYLLK--QKPGTNKVNPPVN
KILPWEPTKTINV-----------------------------SVKVGLDYLSPINLNSIQ
RYYPISLQFSGAAPSLNNTR--------------HKLRSP-DE--------------KW-
-PPQDFKHSVAL------------------------SPPRTLMSLVANRLSTKSHMSST-
------------------------------------------------------------
-----------------------------------QTLRRSPSAENLI-KSPKLD-----
---YKDVANQDFD--FDSDVSEDDSDSGAAADVDSETEEDLLIVQKTIES----------
----------------------------------------QLKEIQIDDDQSQDISNNNI
----DSDLESTTSSKSLNNNSDNNSEN-------NINNNNVSNNNSPTS-----------
------------------------------------------------------------
------------------------------------------------------------
------------------------------------------------------------
---------------
>DpurTTRAY2 
------------------------------------------------------------
------------------------------------------------------------
------------------------------------------------------------
---------MSSTIPIFSESINSYVIF----------------KSKGIHINTNYTP----
-----------IDIHPINPWIVYADSD---------------------------------
--------------SNIVIQN---YENNEKILNFSISQHGEEKREQQ-------------
-----------------------------------TIIKKVP------------------
------------TLSSLNG-----------------------------------------
----NGSVGSNSNSPTNNNNNISFIGS------------------------TGSSDG---
----------RSLSVTGTSPVQSQ------------------------------------
-SQP--SAASSTSQITN------QSPS------------IPSLQVLNNNNQTMHRSPTNT
VKLSPNSSNSLDNQNSTTNNYDINSD------------------------------KLGQ
IKFVY-----FYDKHTRSCKDK--------------------------------KPKMSQ
NKLLNLNKQITSVGIDDYVVVIAEN-------RIVFIN----------YHSQRLKEVKIP
PFETKAPTSVEFFSNSP--------LV----AFGGPD---SVIRLWNT------------
-------EKWELEKQLNGHP---KGQIVKL-----------------KAIEM------EG
EF---LVSGGTDGYVC----VWNVKTGTLATQFS--------------------K--VHE
ILDLSYDYVTG-------------------QI---------MALT-----------SDRH
IIIYDLTT---------LKELTKINCG---KKEF----FS-------IE-AFYHPRFNQ-
--------------------------------DLLLSMKNPA--------QVSFFSRNGV
S-----RE-------FSIDLDQLL--NPSKKD-KSKLYKV--------------------
---VQHPLNPSLLLCW--------------INKS--IYIVSTSASS--------------
-----------------------------------IPMAVTTFNA------TTNDHTV--
-YYPHNGYLY-HSS-----LTNVLSSE---------------KVQTSIQL----------
---------------------------------------------------ALNEN----
---YKLDISPSGKYLSILSV------GS-------GNYQ-----------IIEISSWKVL
EKGSALDIAWSGKGSDGKEK--FGKLEKQLETID---------PIKKKKTTFLPVIKTTK
KEEQVIC----KIL-LKTKEFTSSGP----------------------------------
------------------GATQELFLNPN----EDKI-----------------------
----------SGGLMLG-------------------------------------------
---VYFKDLKE-----QSPGDGQTQQSNPLGAGS--NVSSPISSN--SSSLSSN------
----SLMNQNSGGGSN-------SSGGLTEPSIITIGEE--------VESKSFRLLDWWT
LQP-------IGESLPPPLKI---------------------YWDQNQTH----------
C-------VIAYTHY--------------FCVFK--------LRPTFHMLCRWPI-----
---------------------------SLI---SAIWHNNTLFFS--TPNDIQCLFPHKD
ES----CPMVLSS-----------------------------STGVVFPDDLYDPSS---
------GSLSTSKPNQTFSLL-------------PNFKPSGLI-----------------
-NLLEINNEGLI------------------------------------------------
--------------------------------------------------------LLDC
NNKFYCLPLTHYLLKFFILAQMEAFELAMKCASMVDPKYHYLMAKFLTVRGHPKE-----
---CLQLNGGISNF-LKFLICINNDALESSLEMVPLISDALKSGQSVTNENTGEEV----
----------------------------------------SPASLGKMCIEIGQKAQSKN
----DFTVAEKAFKLATTLEPNTAYQELALHYVFLKKMSELKELQQLISQSFPLESNLIS
LFLD--------------------------------------------------------
------------------------------------------------------------
------------------------------------------------------------
---------------
>EhisCOPIa1 
------------------------------------------------------------
------------------------------------------------------------
------------------------------------------------------------
---------------------MSLRVN----------------PSFETRTA-RVKG----
-----------ISFHPTRSWVLASLHN---------------------------------
--------------GKIQLWD---MRTRTLLHVY--------EGHKG-------------
------------------------------------PVRSVQ--FHPD-------R----
------------PIFVSGG-----------------------------------------
----DDTMIIVWSY--TSHRETCRL--------------------------TGHMDYV--
----------RTVQFH---P----------------------------------------
-TEP--WIISSSDDRTI------RIWN------------WMS--------------RQ-C
ILILPGHEHYVM-----SAFFHPKAN-------IPLVV------------------SASL
DQTVR-----VWDISGLKER----------------------------------------
-----------GEGVVKFLIDGHQL-------GVNWAV----------FHP---------
--------------NQQ--------YI----ATASDD---KTVRLWKYNDT---------
-------RVWEVCCL--------RGHSSIV-----------------SCVQFMP----HC
DV---LISNSEDRTVK----LWDITKRTLISSYR--------------------R-ERDR
FWNIGI-HP-N------------------GNV---------IGCG-----------HDSG
MIIFKLNE-Q-------RIPIIKTD-----D-RL----YY-------LC-RGAIRVFEF-
-------------------AGKKD--------SGLINLPKRS-NAG-----INEYIGNLV
I-----DE-------NR-KYLIVC--YPKQN--SHDLYNI------SNGKE-STGIPV--
---KGG--YCV----------------R--LKQG--YAAFDKGAST--------------
-----------------------------------IS-IRKYDGS------VIRSITL--
-TE-RPERMV-KGP----YLGSVV---F--------------GTKEEAII----------
-------------------------------------FDIE----------SQKVI----
---KVVKM---KALKRVVSG------GA---YG--EYCG-----------LIGKRQVVI-
----------------------LNNKMEVVCKNN-------E-VAKVKSGVF--------
FGETMFY----TTT-SHLKYI-LPNG----------------------------------
------------------EG--GVIKQLE----SVMY-----------------------
----------LADARPPK------------------------------------------
---MYLVN-RE-----GQLKLLTINPN-EYLFKL--NVFSKDYST--LVSMVEQ------
----RDVIGQYVVGYL-------RNKGLPEIALQ-CVRD--------PQI-RADLS--LK
CLD-------LESAFDACKQL---------DSPL--------MWKSLGNA----------
A-------MISG-HQEY--------AD--KAYQK--------TQDATRASYLYVS-----
--CGAMEKLDKI---MKVTE-K----WGDF---DAHFTCSTLS-G--NKVQIVKSLFDAG
QM----KLSYLAA-----------------------------KKHG-LEELAEKIALEIK
------NQGNQLPTIPQNNK---------------------PI---PFAC----------
------------------------------------------------------------
------------------------------------------------------------
-----------------------------------QPTNHLLVIKSWP------------
------------------------------------------------------------
------------------------------------------------------------
------------------------------------------------------------
------------------------------------------------------------
------------------------------------------------------------
----TVV-----------------------------------------------------
---------------
>EhisCOPIBp 
------------------------------------------------------------
------------------------------------------------------------
------------------------------------------------------------
--------------------MARFEIK----------------RKVSTKST-RVKC----
-----------VDFHPKEPWVLAALHT---------------------------------
--------------GTIYILN---YQTKSIVKTL--------DIGDK-------------
------------------------------------PIRSAR--FVAR-------K----
------------EWIIVGS-----------------------------------------
----DDMMIRVYNY--NTMTLEKSF--------------------------VAHEDYI--
----------RDIIVH---P----------------------------------------
-TLP--YILTCSDDTTI------KCFN------------FEQ-------------NFV-E
VMVFKGHTNAVM-----SLSLNPKDP--------NIFA------------------SGSL
DGTVK-----IWGLNSNS------------------------------------------
---------------PHFTLEGHEA-------GVCCVC----------YLIND-------
--------------TRP--------YL----LSGGED---TVIRVWDYQ-----------
-------TKACVNKF--------EGHTDVV-----------------WSIKCHE----EF
PI---IASASEDSTIR----IWNIQTNKIERVLN--------------------Y-DFER
NWSLAF----N------------------GNL---------LAIG-----------SDQG
TLVVKIGS-D-------IPTISMDG-----NGKI----IM-------TK-RQDAIMYNA-
--------------KNIESGDGE---------ILMLPMKELG--------VVDVFPQNIQ
F-----SP-------NG-RFIAIV--GDS----DYIIYTT------------LAWRNV--
---KYG--NCS-QFVW-----------S--DNGG--YAVLEKNGN---------------
-----------------------------------VK-VFNKQFE------EANINIQ--
-EEISPDGIF-GGN----LLTL--------------------KYGDSLSL----------
-------------------------------------YTWE-----------GQFI----
---TDIQ----IVAKNLYWS------DT-------ELVS-----------ICSDDSYYIL
KYNSEMVQQYFNKNKSVPEEG-LTEAFEVLSEIP----------ETVKSGNW--------
YGDAFIY----INH-NNSLCY-YV------------------------------------
------------------GAFCNIITHLE----NNMY-----------------------
----------LLGYLPKEN-------------------R---------------------
---CFLSDLKG-----ENIISYKLLHS-LLVFQS--AVLRKDESK--IEEYLAQ------
---IPKDSLSVAALFL-------KQHEYPELALS-ISDD--------PEF-KFDLA--VS
LHK-------IDLAREMADII---------NDDH--------QWKELTKL----------
Y-------LDND-DIEE--------AI--DCMFK--------GNDWSGILLFGVA-----
--LNDGELIERL---LKITE-E----KEIW---NIAFVCAHIM-Q--MKEKCVQILQKTS
RY----PEAAMYA-----------------------------VTYGLPPELAKNIVEEWK
------TELSEIYPKQ------------------AEALAN-PL--------------DN-
-PELFVLPEQQ-------------------------------------------------
------------------------------------------------------------
------------------------------------------------------------
------------------------------------------------------------
------------------------------------------------------------
------------------------------------------------------------
------------------------------------------------------------
------------------------------------------------------------
------------------------------------------------------------
---------------
>EhuxCOPIa 
------------------------------------------------------------
------------------------------------------------------------
------------------------------------------------------------
------------------------MLT-----------------KFETKSN-RVKG----
-----------LAFHSSRPWVLASLHN---------------------------------
--------------GVVQLWD---FRMGTLIDRF--------DEHDG-------------
------------------------------------PVRGVC--FHQS-------Q----
------------PLFVTGG-----------------------------------------
----DDYKIKVWNY--KLRRCLFSL--------------------------LGHLDYI--
----------RTVQFH---V----------------------------------------
-EHP--WIVSASDDQTI------RIWN------------WQQ--------------RS-C
VSVLTGHNHYVM-----CAQFHVKDD---------LVL------------------SASL
DQTVR-----VWDIGGLRKKTLPETVTPEERSAMGPPMPDPAGSSPGGS--LSSKLGKAI
PNMKVEDLFGGNDATVKYVLEGHDR-------GVNWAS----------FHS---------
--------------TLP--------LI----VSGADD---RQVKLWRMNET---------
-------KAWEVDTL--------RGHINNV-----------------SCALFHP----KQ
EL---IISNSEDKSIR----VWDMSKRQGVQTFR--------------------R-EHDR
FWILAV-HQ-E------------------SNL---------LAAG-----------HDGG
MIVFKLER-E-------RPAFTPIS-----G-GV----LF-------VK-DRYVRSFDY-
-------------------GSGKD--------TALMSIRRSG-NSG--------GP-AVH
Y-----NE-------QE-NMLLVC--HDTDGG-SYELYSV---PRDGR-SS-DQSQEC--
---KRG--AGS-SAVF-----------V--ARQR--FAVLDKNR-Q--------------
-----------------------------------IL-IKNFQNE------VTKKCAP--
-PHASTDCLF-PVG----T-GMLL---L--------------RSEERISL----------
-------------------------------------FDVQ----------QRKAV----
---AELST---PAVKYVVWS------PD---N---SHVA-----------LLSKHGVVI-
----------------------ANKKLEQLCMVH-------E-TIRIKSGAW-------D
GNEVFVY----STL-NHIKYC-LING----------------------------------
------------------DS--GIIRTLD----VPVY-----------------------
----------ISRVSGGT------------------------------------------
---VHCLD-RE-----GKVRKMVVDVT-ECQFKL--SLHKKEFER--VIRIIKQ------
----SRLSGHAIIAYL-------QKKGFPQVALH-FVSD--------EQT-RFNLA--VE
CGN-------VDIALQAAQAL---------DSKE--------NWHRLGAE----------
A-------LKHG-NHQV--------VE--MAYQR--------TKDMEKLSFLYLM-----
--TGNIDKLKKM---LKIAE-M----RSDV---MGRFHNALYL-G--DVPERVKLLVEAG
HI----PLAYITA-----------------------------LTYG-LTEQAEALSQQLT
------AAGLPL-PEPLSPA--------------PKMLYP-AL---PISR----DS-NW-
-PLLTVSKGTFE-----------------RTLAGGGGGGATADSGLGDAGLDLDDMDGGG
GWG--D--DDL--------DLDGTGGGGGGGGGDPLGDDADPLGGEG----ADGDGWGTE
-ELDL-GDLPGGSERASMGG--GYYV---------APNVGMPLTTRWS-RESRLA-----
---ADHAAAGSFE--SAMQLLQRQFGLARLEPLRGAFLALAASSQSVLAPAPSLPSLQAP
L------------------TR---------PGGWPCVCI-SLGSLVEKLKA-AYGLVTGG
----KFAEALDAFKSIMGSIALALALS-------RQQVAELKELLGI-CREYITGLRLEL
LRRT--LGADEKARRPPVRACELAAYFTHCNLQPAHMILALRSAMNISWKAKLKRSA---
----AAFARRLLEL-----NPK-PEFAQTA--RKVIQACESDLT--DDFTMA----YDER
NP--FVVCNKSFVPIYRGS-EIAYSSFCRAPYLPKF-KGAVCEVDGIGQVGGEGTGFSEV
DADGKFLS-------
>EhuxCOPIBp 
------------------------------------------------------------
------------------------------------------------------------
------------------------------------------------------------
-------------------MPLRLDIK----------------RKLSSRSD-RVKT----
-----------VDLHPTEPWVLSSMYN---------------------------------
--------------GHVFIWN---HTTQGLVKSF--------EVSPD-------------
-----------------------------------QPVRSAK--FVAR-------K----
------------QWIVAGS-----------------------------------------
----DDMQIRVYNY--NTLEKIKVF--------------------------EAHSDYI--
----------RCIAVH---P----------------------------------------
-SQP--LVLSSSDDMTI------RLWD------------WDK-------------GWA-N
PLTFEGHTHYVM-----MVAFNPKDS--------NTFA------------------SASL
DRSIK-----VWGINSPQ------------------------------------------
---------------PHFTLEGHEK-------GVNCVE----------YFAGG-------
--------------DRP--------YL----VSGADD---QTVKVWDYQ-----------
-------TKQCVQTM--------EGHSHNV-----------------AAVCCHP----EL
PI---ILSGSEDGTVR----IWHAHTYRQEYNFN--------------------Y-AYER
CWSIA--ALKG------------------TNN---------VALA-----------YDEG
AAAVLQGS-E-------EPIASMDS-----SGKM----IL-------AR-HNEISAVDL-
-----------KKVEGHEVVDGE---------RLMIPSKELD--------VCEIYPQWLS
H-----NS-------NG-RFAVVT--GDG----EYIIYTA------------LAWRKK--
---AFG--SAL-DFVW-----------A-LDSGD--YAVRESAVLI--------------
--------------------------------------KLFKNFK------ETRTFKP--
--PFQADAIY-GGA----LLGV--------------------RSGEVTFF----------
-------------------------------------FDWV----------ECRLV----
---RRID----VQPKEVKWS------ESG------ELVV-----------LVCEDSLFLL
RYSRDVAFAALESGQPIGEEG-VDEAFELVHEVS----------EQVRTCVW--------
VGECLVY----TTK-AGRLNY-TVGG----------------------------------
------------------EV--VTLQHLD----RPLH-----------------------
----------IVGYLPKEN-------------------R---------------------
---IYLLD-RD-----YAVVSYQLLLS-VLNYQT--AVVRRDFVE--AAAILPS------
---IPQSEHNRIARFL-------EAQGFKEEALA-VATD--------PEH-RFELA--VH
LGK-------LQTAYDITTQQ---------PSEA--------RWKQLGDM----------
A-------LHAA-DLRL--------AE--ECLVR--------AADLGGLLLLYSS-----
--TGHAEGIDKL---AELSR-K----KGKL---NVSFLCSFLR-G--RPTECLELLLSAG
RA----PEAAFLA-----------------------------RTY--TPSQTSRMVGLWK
------EQLREVNPKA------------------AESIAD-PA--------------DY-
-PNLFDGLELAL------------------------------------------------
----------------------------------------------------KAEAWLGE
NQLHEAPASIYLDHAADNESDLLEHVKQLEAQGEAMPPPEAAPAEEAAPAEPE-------
---EESPLGDEPDAAAAAEEEEAAAQAAQAAAEAEAKAEAAAAAAAAAAAAEAAAP----
----------------------------------------PPEEPPEEPEPPAPEPAAEG
GAEEPFEEALEGVGEGEAAAEHGASTD---------LDADLDAELDAELNSF--------
------------------------------------------------------------
------------------------------------------------------------
------------------------------------------------------------
---------------
>EsilCOPIa 
------------------------------------------------------------
------------------------------------------------------------
------------------------------------------------------------
------------------------MLT-----------------KFESKSN-RVKG----
-----------LSFHPIRPWILTSLHN---------------------------------
--------------GIIQLWD---YRMGTLLDRF--------DEHDG-------------
------------------------------------PVRGVD--FHKT-------Q----
------------PLIVSGG-----------------------------------------
----DDYKIKVWDY--KLRRCLFTL--------------------------LGHLDYI--
----------RTVQFH---N----------------------------------------
-EYP--WIISASDDQTI------RIWN------------WQS--------------RT-C
IAVLTGHNHYVM-----CAAFHPKDD---------LVV------------------SASL
DQTVR-----VWDTTGLRKKTV--------------------RGAPSAMQHDDMVS----
-KMNS-DLFGGTDAVVKYVLEGHDR-------GVNWAS----------FHP---------
--------------TLP--------LV----ISGADD---RQVKLWRMNET---------
-------KAWEVHTM--------TGHTNNV-----------------SCVIFHP----KR
EL---IVSNSEDRSIR----VWDISQRMGVQTFR--------------------R-ENDR
FWILAA-HP-E------------------QNL---------LAAG-----------HDSG
MIVFKLER-E-------RPAYDTHG-----S-RL----LY-------VR-DRYLRVHEL-
-------------------QTGRD--------HPLVSMRRPGQSQGA---SLGQGPRMLQ
HNAF--NP-------AE-SNVLVT--YDSDGG-CYELLTFGSMDGASNGVG-ADPNEL--
---RRG--SCL-AAVF-----------L--ARNR--FAVLDKN-RQ--------------
-----------------------------------IL-IKNFSNE------VTKKLTP--
-PHPNTDGLH-FGG----TSGRLL---L--------------RCEDRITL----------
-------------------------------------YEQQ----------SRKVL----
---AELQV---PRVKYTFWN------HD---C---SLVA-----------LASKHTVVI-
----------------------ASKQLDQLATVS-------E-TVRVKSGAW------DT
NNRIFVY----STL-NHIKYL-LANG----------------------------------
------------------DT--GIIRTLD----VPLY-----------------------
----------LTKAVGKK------------------------------------------
---LFCLD-RE-----GKTRVVEIDNT-EALFKL--ALEDKKYGE--VMHMVRH------
----SRLCGQSIISYL-------QEKGFPEVALH-FVSD--------NKT-KFRLA--LA
CGN-------IEVAMHTADKL---------PDDA--------IWHQLGTE----------
A-------LRQG-NHQV--------VE--MAYQR--------TKNFERLSFLYLL-----
--TGNTDKLRKM---LKIAE-R----RGDV---MSRFHNSLFL-G--DAAERVSVLESTG
QI----SLAYLTA-----------------------------ATHG-LEEDAARLRELL-
------EAQGMP-IPQTPPH--------------AALLQP-PT---PIVR----TD-NW-
-PLLAVSRGPMQGG---------------DLSSAAGGAADAAAAAAGAGG----DEATGE
EWD--VDLDLDEDEMGGRGEGAANGGGGGGGRGGGGGGEGGGWGE-D-----DDLDLGDD
-DLDF-GDEG-GARAKAVPSDMADF-------A--MPPAGRSLPTLWV-DNSSHA-----
---ADHAAAGDFQ--GAMQLLNRQIAVVNFEPLRAHFLAVHTGTMASLPGLNVMPSLRSC
L------------------QRN-ASEKNPEKNSLPAVAL-KASVLLDRLKA-AYKAFTMG
----SFAESRQEFDFILRAVPLVVGET-------RAEGNELKELLSI-CREYVTAIRIKA
AVAETK----D-----TVRSMELLAYFTCCNLQPAHLLLALRMAMASAFKGKNFITA---
----ASFAQRLLELPDLSSE-RHADLRIKA--QKVLQKSQQMAR--NEHTLD----YDER
NP--FEVDCQSLKPIYRGT-PSCKCPYCGSAYPLSA-KGMVCVTCGLSQIGVETLGL--V
TTSSAGGKR------
>EsilCOPIBp 
------------------------------------------------------------
------------------------------------------------------------
------------------------------------------------------MVLGLC
CTHLMSRGHADSCQHAIRRQPLRLEIK----------------KLLSSRSD-RVKC----
-----------VDIHPTEPWVLSALYN---------------------------------
--------------GHVFIWD---YQASSMVKSF--------EVCQL-------------
------------------------------------PVRCAR--FIVR-------K----
------------QWFITAS-----------------------------------------
----DDMHIRVFNY--NTMEKIQAW--------------------------EAHTDYI--
----------RYLEVH---P----------------------------------------
-TLP--YVLSASDDMSV------KLWD------------WER-------------QWD-C
TQVFEGHAHYVM-----MVKFNLKDS--------NTFA------------------SASL
DRSVK-----VWGLGAPT------------------------------------------
---------------PHFSLEGHER-------GVN?------------------------
------------------------------------------------------------
------------------------------------------------------------
------------------------------------------------------------
------------------------------------------------------------
------------------------------------------------------------
------------------------------------------------------------
------------------------------------------------------------
------------------------------------------------------------
------------------------------------------------------------
------------------------------------------------------------
------------------------------------------------------------
------------------------------------------------------------
------------------------------------------------------------
------------------------------------------------------------
------------------------------------------------------------
------------------------------------------------------------
------------------------------------------------------------
------------------------------------------------------------
------------------------------------------------------------
------------------------------------------------------------
------------------------------------------------------------
------------------------------------------------------------
------------------------------------------------------------
------------------------------------------------------------
------------------------------------------------------------
------------------------------------------------------------
------------------------------------------------------------
------------------------------------------------------------
------------------------------------------------------------
------------------------------------------------------------
------------------------------------------------------------
------------------------------------------------------------
---------------
>GtheTTRAY1 
------------------------------------------------------------
------------------------------------------------------------
------------------------------------------------------------
------METGLVEVRDAESMVLRLSLL----------------PSKKDEGNLPIAMA---
-----------VSNDSGHPVLYITRGGNAL------------------------------
--------------EKVTLFNQKNEKPLRMEGKW--------------------------
-----------------------------------KPISAIQ-VSHAR-------K----
------------SLVAIGL-----------------------------------------
----QDGEVRILDA--YTLVQGQTLG-------------------------ASSADGG--
----------KHAAVT---PLRSAVCGISFCET---------------------------
-NES--VMVVFHQQGAI------AVWN------------LKD-------------EIVEC
VRVLEETIAHGT--------WHPWLP---------HLY------------------TLSS
RCSIR-----CWSIVTGRKGGV--------------------SVEEEPRLACSRRLEFSS
SSSESSSVLGCSKGPAHLCFHRRFN-------LFCIVS----------SQP---------
--------------PPP--------------LISDSQ---AVLPVLQLVDLLNPSCLLPI
GCSFGAGSDSELKRT--------EGRGAMD----------------------EPGHAVRE
DV---VYLRGSSVCVF----RPQYKKPVSVGTIP--------------------CEDNQG
LGCHPVSLSYS------------------STLRMGL-----LLQA-----------NSRG
GRNFSLLSLS-------SPTPSSSSPG---VKRQ--------------------------
------------------GEDGSH--------LQLLISDAMP-------------ARDAV
F--------------VGRKFLALL--SSAGDSIQLHLLNP------------RSAANT--
---EEG--RGSFSSAC-----------ARLQSSE--FLLCEAAVPHGLT-----------
-----------------------------------LDRLYGRMQQ------GGEELDD--
-VSSSASSSS-PSPSTIELLGLDR------------------TRGLLLYF----------
-------------------------------KADVDGKEIR----------VREER----
---EEHKLSQGEQVMQVNWR--PRAEEAEEAKD--ASLA-----------VLTSRRLMI-
----------------------LDDEGRKHVEVP---------LPNLLSSIW--------
IGETLCV----SCM-SQVFAVSL-------------------------------------
------------------DGFCSRVATLE-------------------------------
----------CYGAVLCSC-------------------SMSS------------------
---IAFLSHDK-----GSSLLYTRRVN-LLLPLLRSALFKDDVSR--ALELVSS------
--CDGDMLTPEVVQLL-------SSSPCKDLAIA-VKEL---FLSWLPWHDQLSLA--FA
VRD-------FDLCLALLDAA--------ATNHPPLLQELGSVYAMLADI----------
A-------LLSR-CSLT--------AA--NALLR--------AGACGVTACLWRL-LEQL
REEDDVKGMRHL---KRFAE-L----TGDK---YLALECSLLL-G--EVSGLDDLRGFSL
RL----SLAPTWD-----------------------------KKFR-RAPMPSAFFSIVN
PSQEEEEDGQGETRRFTFSLQNSGEGWLQEIRSSASTLIQQLKEGREGTAKSPSSLSSWF
SHRLSEDWSAGE--------------------DKSNRPPAAPTVPQRSPASSDFSPSRAP
SESARTEPDVDEFGFSIRPDERAPDSNPFGSAELFGEEEEDAGQKPQLLVRIRSAEESKV
ADADELLHAVKSMSLSAEGNETNMAVRNMLDIGLGAGASLFSEKSRRRAGSRTAD-----
---SKHASTKNTPIVSPMVSIVEHEDMPHFPPAEPSSDSFSNMIFDFDPFAAESSSGGFR
N--------------------------------EFDNHFGFGDPFSAFVGDGKLAEEQEG
----ESSSDFMPFQQDASAQEGSGDME-------SGQGSESSERSMQSDKGKGRTSFGSV
EDWVVQNRGGKWQGGKEEQKQEEAAHVGIEDGKEQGMEDEEVGGVAVHASLEGSEIQ---
------------------------------------------------------------
----LPAPPLAGQSAGGDGGGGDGGGGDGDFKDPSNTQEQQSEPGGWVSFGDSGMGFSDD
DFS------------
>GtheTTRAY2 
------------------------------------------------------------
------------------------------------------------------------
------------------------------------------------------------
----------------------MLSLL-----------------YRALDDT-KTRC----
-----------ASIHPSMPWVAAGDDR---------------------------------
--------------GYV----------GAVLR----------------------------
-------------------------------------VSIHD--YSQN-------M----
------------QMYKARS-----------------------------------------
----FASLLTLMSL--PQAQVEQGL--------------------------EGRAIGA--
----------KCSPVR--------------------------------------------
------HLIFCDAHAN---------------------------------------EWK-E
RAILDESLPLED-----AATFKGDAS----------GP------------------SGMM
DGEAR-----LLIVTD--------------------------------------------
---SALLFLDYITLQVKEVRGIDPR-------SILQLH----------LVPGR-------
--------------RIP--------RV----ACACSD---GIVRILSCSMQ---------
-------AGAAKELQ--------SGRSRALAHLS-------------SCASCKPKEGREH
VMKVGLVAASSDGYIH----LWDLNNSQNVSTV---------------------------
-----------------------------------------QAAG-----------H---
--IQSLAP-S-------SPA-C--------QSFV----VM-------YV-DKTMGMWEV-
------------------SPQLRE--------VQRLKLHEAK------------------
------TR-------QG----------------NASLDHV------------VGLRQR--
---HPH------GLVW-----------LL-LGSK--HANIELLSSH--------------
-----------------------------------CS-ASGFMVE------ATRDYTS--
-LLHLPDVMG-RGD-------------K--------------KMPSKFKM----------
-------------------------------------YAAV----------SSELQ----
---G-------------------------------DVLG-----------LATSHGLLVF
RLE-------------------MGGGNHVQEVQP-------E-SVEA-------------
-SKSFVMLERNAND-KHVEFS-LLHG----------------------------------
------------------SV--SVPNHPL----PP-------------------------
----------CTGHLPMLR-------------------V---------------------
---EWR---HA-----LPGEAFAADDQ-DVSSRL--PVLKTAGEG--RGSILSI------
------LSHKPPS-----------PQDPSTRRVQ-FVRR--------KEG-KFHVV--EA
MSC-------QDAA-----------------------------WDSEGEK----------
C-------AVLLPHSPS--------NI--PRGDG--------EHNFSTAAVVLDW-----
--SGDHARARR----AEIIL-Q----ANVEKLLDGALLCGIFAKK--EGQGSGCMFYQWD
GS----PASAVLP-----------------------------APDMVKWSRTRTMCAAAY
------KSFISIFQRRQ-----------------EDVYMQ--------------------
-SILFFASRHSL------------------------------------------------
------------------------------------------------------------
--------------------------------------------HMWS---AVFP-----
---NDQPVEIGRA--F--------------------------------------------
------------------------------------------------------------
------------------------------------------------------------
------------------------------------------------------------
------------------------------------------------------------
------------------------------------------------------------
---------------
>LmajCOPIa 
------------------------------------------------------------
------------------------------------------------------------
------------------------------------------------------------
------------------------MLT-----------------KFEARSS-RVKA----
-----------VALHNSTTWVLCGLHN---------------------------------
--------------GAVQIWD---YRMSTCVDTY--------TEHVG-------------
------------------------------------AVRGAD--FHVN-------Q----
------------PLFVTGG-----------------------------------------
----DDYTVKVWNY--KLRRCLFTM--------------------------TGHMDYV--
----------RTTFFH---H----------------------------------------
-EQP--WIVSCSDDFTI------RIWN------------WQS--------------RK-S
IACLPGHNHYVM-----CAQFHPFSD---------LVV------------------SGSL
DKTIR-----VWDISALRHRKE----------------------EVGITH----------
------DLLGTTDVVVRYELEGHEK-------GINWVA----------FHA---------
--------------CGD--------LL----LSAADD---RTVRLWTMSGT---------
-------SCYVSRTF--------TGHTSNV-----------------CCAVFY-----RN
DY---LISCAEDRTVR----VVHMSSGVTVQTFR--------------------R-EVER
YWIMAS-DS-T------------------RNL---------IAIG-----------HDAG
LQVFKLTR-E-------RPAFAIHS-----ATQL----YY-------TC-QNKLHMYNF-
-------------------ETEEV--------TSCTVTYQFN------------PPTALS
C-----CP-------TT-GGVMLS--YANGG---PQIEWI---PKPLA----TRTCNV--
---EAT--LKGIDGVF-----------F--GGHK--LAYVDVS-GK--------------
-----------------------------------MC-IQNVAKA------SGKPQQT--
-DV-SCSRIF-PGP----V-GCVL---C--------------QSNDKILL----------
-------------------------------------YQVA----------QQGAV----
---AEATV---SGVRYAVWD------KD---F---SKVA-----------LIAKNTVTI-
----------------------MTKRLKIIASVA-------ESSARIKSAAF------DE
TRDVMYF----TTS-NHLKYCYLRSG----------------------------------
------------------ET--STISTLK----NVVY-----------------------
----------LVRAVGDS------------------------------------------
---IYVLT-RD-----GRVLRKELDNV-ELNFKL--NLQQQSYRD--LIRIVQQ------
----GKLKGQALVGYL-------HKHGHSEIALH-FVSD--------SLT-RFNLA--IE
CGA-------IDIAKATATEL---------NQPA--------IWRRLADT----------
A-------TSFG-DIQL--------AQ--FASAK--------AGNYYASGLLALL-----
--TGNIASVANL---VNAT-------RDDN---FK-LHYSMYM-D--DARQRVDILCKVN
QL----PLAYVTA-----------------------------KSNG-LEEMAAQVLQRME
------PEVAAR-VQAQRFH--------------PAPQKP-AVE--PATE-------NW-
-PMLQVEESVFARL----------------------LKEPGQLDIIAQPELDEDVA-AGA
GWD--DDEDDN---------------TLLASAGAGAGDAGALTTKDE----MDG-GWDDD
LDIDVSAALPGAGGATSAG---SGYV---------VPREHPTIMQTWV-DAYTLP-----
---AFHVAAGSFA--SALRLLQRQIGLADPTPLKPYMLQLWAAVNVCRPA-PNGLRAVFA
M------------------ST-PPPDSETEARHAPALPD-FMPVLAEKLRV-GYQLFVEG
----KFSEALDVFRSILHLSVVTVVKD-------DQQKAMLREIMAI-APEYTRALALQL
QLRTLNAF--------SAESLQLALYFTHFRLHRAHLTLALSQAMSKAYKQKNIKTA---
----AEVARRLLEQ-----DPPQNKAQQAA---AIIAEADRNPT--NAIEIE----YDER
NP--FTICSATYKPMYKGVVSPVRCSYCFSPANPSC-KGTLCPVCKLAKIGVDSAGLVNR
I--------------
>LmajCOPIBp 
------------------------------------------------------------
------------------------------------------------------------
------------------------------------------------------------
-------------------MSAGTAAT----------------VEFTASSQ-RVKM----
-----------VDMHPKEPIFIAALYS---------------------------------
--------------GGINLYN---YQTQALVRSF--------DTGTG-------------
-----------------------------------LPVRCVR--FIPR-------L----
------------QSFVCGC-----------------------------------------
----DDMNLRVFNY--NTMERTKIF--------------------------QAHDDYI--
----------RCVAVH---E----------------------------------------
-QLP--LVLTCADDMTI------RQWD------------WSK-------------GWT-L
QMTYEGHQHFCM-----AVAFNPKDS--------STFA------------------SASM
DCSIK-----VWRIHIPT------------------------------------------
---------------PNYQLEGHED-------GVNCVE----------FYPRG-------
--------------DKP--------YL----LSGSDD---RTVRLWDYQ-----------
-------TKACLQVF--------SFHDDNV-----------------ASVLFHP----DL
PV---IYSISESDSIA----AFSTETFRLLYSCN--------------------HSDMGR
GWSLTT-KR-H------------------SNM---------LIAG-----------FDNG
VRAYKVGV-D-------KPVFSMDA-----NGRV----LV-------AT-GNEITRMDI-
------------KAVGPETPDGE---------VLNVATKDMG--------TVETTARSIV
H-----AG-------NG-QFICVL--GDD----SYTIISS------------LSLRPK--
---SYG--QCV-SFVW-----------G-PESGA--YAVLEGSTTL--------------
--------------------------------------KIHKGFK------GRAALSL--
--PEAANKLF-GGP----LLAV--------------------RTSSSIMF----------
-------------------------------------YDWG----------TLALI----
---RQID----ETPTALEWN------STG------ELVA-----------LVTSSSVFLL
KFNADAVAQYLEQNTTTGDDG-LDFSFDLVEELD----------EKVRDVAW--------
VGDCFVY----MNQ-VHRLNY-YIGG----------------------------------
------------------EI--NNIAVLS----RNQY-----------------------
----------LLGYLPKEN-------------------R---------------------
---LFCID-KK-----KNITSYLLQVN-AIEYMA--AIVREDFDA--ANALLPT------
---IDVSLRDKLSRFV-------ESRGLLQMALE-IATD--------DER-RFDLA--VQ
LKQ-------LLLAHEIASAA---------NVAS--------HWKQVGDI----------
A-------LEQG-YFEM--------AI--ESLEK--------CNDWSGLLLIYTS-----
--LNDMEAISRL---GDRCL-Q----RGQA---NLAFTCYHLT-Q--RHAECVELLQKTG
KT----GDAAFYA-----------------------------RTY--YPSLIEDAVAKWR
------VSVASIPRV-------------------SQALAS-PA--------------AY-
-PNLFPSLRNVD------------------------------------------------
------------------------------------------------------------
------------------------------------------------------------
---LLPPKGSEADAPLNAQPPPPGASASLHGSCTAPTVADWFQ-----------------
----------------------------------------PAAAAPQQLMHPPPLPDNVD
----SEPSGMQELADEEETWGED-------------------------------------
------------------------------------------------------------
------------------------------------------------------------
------------------------------------------------------------
---------------
>MASK 
------------------------------------------------------------
------------------------------------------------------------
------------------------------------------------------------
---------------------------------------------IIIIII-IIII----
-----------IIIIIIIIIIIIIIII---------------------------------
--------------IIIIIII---IIIIIIIIII--------IIIII-------------
------------------------------------IIIIII--IIII-------I----
------------------------------------------------------------
----IIIIIIIIII--IIIIIIIII--------------------------IIIIIII--
----------IIIIII--------------------------------------------
-III--IIIIIIIIIII------IIII--------------------------------I
IIIIIIIIIIII-----IIIIIIIII----------II------------------IIII
IIIII-----IIIIIIII------------------------------------------
--------------------------------IIIIII----------III---------
--------------III--------II----IIIIII---IIIIIII-------------
-------IIIIIIII--------IIIIIII-----------------IIIIIII----II
II---IIIIIIIIIII---IIIIIIIIIIIIIII--------------------I--III
IIIIII-II-I------------------------------IIII---------------
-----------------IIIIIIII-----IIII----II-------II-IIIIIIIII-
--------------------------------IIIIIIIIII------------------
------II-------II-IIIIII--III----IIIIIII------------IIIIII--
---III--III-IIII--------------------IIIIIII-----------------
--------------------------------------IIIIIII------IIIIIII--
--IIIIIIII-III----------------------------IIIIIIII----------
------------------------------------------------------------
---IIII----IIIIIIIII------II-------IIII-----------IIIIIIIII-
------------------------------------------------------------
IIIIIII----III-IIIIII---------------------------------------
------------------------------------------------------------
------------------------------------------------------------
---IIIII-II-------------------------------------------------
------------------------------------------------------------
----------IIIIIIIIIII----------------------IIIIIII----------
I-------IIII-------------II--IIIII--------------------------
------------------------------------------------------------
------------------------------------------------------------
------------------------------------------------------------
------------------------------------------------------------
------------------------------------------------------------
------------------------------------------------------------
------------------------------------------------------------
------------------------------------------------------------
------------------------------------------------------------
------------------------------------------------------------
------------------------------------------------------------
------------------------------------------------------------
---------------
>NgruCOPIa 
------------------------------------------------------------
------------------------------------------------------------
------------------------------------------------------------
------------------------MII-----------------KFETKSQ-RVKG----
-----------LSFHPKRSWILASLHT---------------------------------
--------------GAIQLWD---YRMGTMIDSY--------LEHEG-------------
------------------------------------PVRGLD--FHST-------Q----
------------PLFVSGG-----------------------------------------
----DDYKIKVWNY--KLRRCLFTL--------------------------TGHYDYV--
----------RTVEFH---R----------------------------------------
-EQP--WIISASDDQTI------RIWN------------WQS--------------RT-C
ISVLPGHNHYVM-----SASFHPKQD---------LVV------------------SASL
DQSIR-----VWDISALKQKNA---------------------NVGMSPGDEFLKL----
TQLNQ-EFFNSGDAMVKYVLDGHDR-------GVNYAV----------FHP---------
--------------KTD--------MI----VSASDD---RTVRTWKVSDQ---------
-------RAWAVDTF--------SGHGHNV-----------------SCAVFHE----KK
DM---IISASEDKTLR----FYDIGKSQFIRSYK--------------------R-EYER
FWVLDV-HP-T------------------QNL---------IAAG-----------HDGG
LIVFKLER-E-------RPAFTASK-----N-CL----MY-------MK-EKNLRVV---
-------------------KGGKD--------APAAVLRKS----------WSGSTRNLC
I-----DP-------TN-TYGILT--SDHDGG-SYELFEI---KKGPTDEV-PIRNPI--
---RKG--KAL-FAAF-----------V--GLQK--FATLDPKDRK--------------
-----------------------------------IF-IHSTQSD------RSKELPI--
-TVGPIKRIF-PAV----S-GRLI---F--------------TTDDRVHL----------
-------------------------------------YDLE----------QQKIV----
---SSHAS---AGIKFVVWS------DD---N---SKVA-----------LLGKHLVVV-
----------------------CDSNLQPFCTTV-------E-TIRIKSGAF-------D
KDGVFIY----TTL-NHMKYC-LASG----------------------------------
------------------DF--GTIKTLD----LPIY-----------------------
----------IAHIENNN------------------------------------------
---VTIID-RE-----GTVKVITIDAT-EYRFKL--ALSQGRTGD--IKKIIGE------
----AKILGDSIIAYL-------QQKGYPEIALK-FVED--------EST-KFNLA--LE
CGD-------IKTASEVAQKL---------DKKE--------CWNSLGLE----------
A-------LNQG-DVSA--------VE--KAYQR--------TKNVERLSFLHSV-----
--TGNQESLKLM---LKIAN-S----RNDV---MSRFHNALFL-G--DVEERVKVLQSVG
QS----ALAYMTA-----------------------------KNHG-LDALAEEVKKSLS
------EDFK---MPEFNFK--------------PSLFLP-PV---PINA----GG-NW-
-PLLHTQEIDYG------------------------------------------------
--D--VDLDEM-----------------------------------------GEDQINVD
-DYDL-IDIPADAQISTSQS--SNFV---------PPNAGRNVLDMWP-VNSQFP-----
---GNHIAAGSFD--SAIEILQKAVGIKNFAPLKELFLSIYAGSNLLMPSPSCQPSIPLA
L------------------QAGKSENERSRENTLPKLAVPTLSELQLKLKDALNALSNQN
----TIKNGLDMLREIMRQLLFLPILS-------KKDEREFKETLST-CCEYVSAFRMEL
DRKDIMTTD-------SKRAAELAAYFTRCKLRNNHIMLGLNSAMAICFKLENFVTA---
----ATFANRLLKM-----GPP-EKIQKQA--AYVAQQKESKPT--DKIELN----YDDR
NP--FVVCNISHTPIYQGS-DKIACSYCGAAYLPRY-DGELCTICEMGTIGKKLIGLYAY
ANAFKNTPMDEEEEL
>NgruCOPIBp 
------------------------------------------------------------
------------------------------------------------------------
------------------------------------------------------------
------------------------------------------------------------
------------------------------------------------------------
------------------------MRSKT-------------------------------
------------------------------------------------------------
------------------------------------------------------------
---------------------------------------------------YGSGEEL--
------------------------------------------------------------
------------------------------------------------------------
------------------------------------------------------------
----------VWSSTS--------------------------------------------
--------------------------------GCYAVR----------------------
--------------SKS-----------------------NEIKIYK-------------
------------------------------------------------------------
------------------------------------------------------------
------------------------------------------------------------
---------D-------------------------------------FK-----------
------------------------------------------------------------
---------------------------------EFKVFK---------------------
------------------------------------------------------------
------------------------------------------------------------
-PFFTPKQIF-GGQ----LLGI--------------------SSKEFICF----------
-------------------------------------YDWE----------TCQMI----
---RNIG----IIPRKVYWN------DD--------SVL-----------IASENEFYLL
RYNSQLVKNALKTRNPEEEDSQIEDSLILEYNIE----------EKIREGQF--------
IGETFIY----TNN-DSRLNY-VIGG----------------------------------
------------------QV--TTITHLE---DSKHF-----------------------
----------FLGYVSKHN-------------------R---------------------
---IYIMD-KE-----RNILSFRLFVQ-VLQYET--LILRGDLET--ASLLLPQ------
---IPKDEYNRLAKFL-------DQQGYKQLAMQ-VTQD--------DEH-CFEIA--IQ
LND-------LQKAYEIIKKS---------------KSALETKWKQLGQL----------
A-------LSQC-NIEL--------AR--ECFEL--------GNDFGGLLLLYSS-----
--IGDREGMIKL---AEMAK-N----NSTTSYNNITFMCYYLL-G--QVDNCINLLIETK
RL----PEAALFA-----------------------------RTY--APSHVSRVVQLWR
------SELTSDNQKVNSQRLKSI----------ADSLAD-PI--------------DY-
-PNMFNNFGDSL------------------------------------------------
------------------------------------------------------------
------------------------------------------------------------
------QVEKFMNRDFYTKLQNNELSSNQYQNIKKSL-----------------------
----------------------------------------YNTDWIEQYKQEGESQFKIN
YIHQEVEEVQVEEKESSTTPIDTTTTT-------TTPQEE--------------------
------------------------------------------------------------
------------------------------------------------------------
------------------------------------------------------------
---------------
>NgruTTRAY2 
------------------------------------------------------------
------------------------------------------------------------
------------------------------------------------------------
MSVKSPKLTPEQIKGLDPTAPPIVDVL---------------NNGQAFFSSMKVHY----
-----------CDVHPVKSWVVFADKR---------------------------------
--------------GSVYLFD---YIQNDLLHTFSLNSMFESKKEET-------------
----NLYKTLDKNFKNVQLPYWYDEELLSSKNEKFGDLKSVK--FYDEHVQYWKLRQLNN
MSGSDQIQNVQSPVMRVGG------------VDNDDESRSRMVGVNGAVGFANADRPPKC
IVLHTESRIIMLRY-DEVSSLLFFFDDVKSS--------------------QLDGKSI--
----------VCFDFL---Y----------------------------------------
-KQP--IVALGCSDGSI------RFWD------------FQQ-------------RKVLN
KIIPNVHSKGIS-----QLLTVPRDD---PLSRYPGIV------------------TTSS
DGSLA-----LWNLDTEKAEYT--------------------------------------
------------------EAKCQGG-------GISSMF----------IDT---------
--------------NSG--------YL----ITAGID---KSIAVRSLNSGRII------
-------KQTKTKVPMKSLSMVTTCNCSPS-----------------WLLMLENKKQKRQ
IFRMPSHLNFEPAFVD--NNIIDVTSYAPPNN----------------------K--DPK
FYTIHQ-HPLQ------------------QDL---------IFIG-----------TSFG
LMLAKMTYNR-------KPAICSGFLR---ADAL----LG-------QSSEPEMPSFDT-
---------PIDPKVSQGSNDQEKKKYCIYVREKNVYQRFVETNSEG---KKEFSSEKVV
YNMGKLSNVKLDVSYSG-RYVSIL--WESER--EYFVFDI----------SKDTWRNI--
---ASER-ECS-NIVW--------------SSSSDTFAILKGNFTS--------------
-----------------------------------KK-VSVKKIENSSVKLVCENVSI--
-NGGSIDDIY-GGV----LLGVKYSNF---------------TDESGFQL----------
-------------------------------------YNWS----------GVDAF----
---GSSTEPYLPKPQFVVWD------------NLSGKCL-----------MAYQDSYAIF
N---------------------SKPSFKMEYYVE----------EKIQSAFW--------
WNSTLLI----STE-TEIKCVFVTTG----------------------------------
------------------KIFSTVLASTD----VAFY-----------------------
--------SQISQKTPLDE-------------------QSSLDPIPLPKPKGDISFMDVV
GDNLYVIDGLS-----QIHTINNISITPSIKFRM--LVAAGLTKK--AMEWIPF------
---IAQEIHDYLADFL-------CAFGYTREACS-IDSL--------SSYKRLQLC--FE
HEH-------IKYGIDALTYL---------DENR-------YFYKQDNSR----------
-----------------------------SSNKK--------EEDNLELSRLFVR-----
--LGSVGEKKLN---------------------KIASHKVAVSPR--SNNHFITQSENTN
GI----------------------------------------EGELSTEEILQIIEQSYR
----------------------------------RAAELE--------------------
-PSTYSHLIIFC------------------------------------------------
------------------------------------------------------------
------------------------------------------------------------
---AKHFPEKLQDIRSDIYTKMETSCEDDHVMFNQSLTMLALVSKDFA------------
----------------------------------------LASTLFQQANKWSQAATLDN
----SKVDSWNGFLNSKPNSLPVNIGN---------------------------------
------------------------------------------------------------
------------------------------------------------------------
------------------------------------------------------------
---------------
>PpalTTRAY1 
-------------------------MNLRGLSVWNIDMLSPQQAIQSQLMWDSIDINKQI
FIDSIVKYSYKMLKIGVCSNIKISNTQSAAYHSIVSSTVIKITENDHHHHHHHQNGSVAN
PSITLNGGAQQLSSSSSSDQTSFSPQLSNSGVYHHVSTHQSSPSSGGIIVVPSGSGSDST
GGSGSGSGSGTGGSGSSATSNSNQDANQISIGSGSGQSSIQFQTHNGVINGSAISTNSID
SPLFTTPIFTSVCFHPTAPIVYVSVRN-----------------------EIYSNGPNAS
PSNTSKILVGFSDEGLIYQWDTESHKLLTIVHPL--------KQFDN-------------
-----------------------------------RAVTCRT---NSQ-------K----
------------MLFYSKA-----------------------------------------
----NSKDINVVDC--QIKGSLPYKL-------------------------KGHKRPL--
----------SSLAHH---P----------------------------------------
-TKS--ILASVSVDGSL------KIWE------------TRSQMAN--HNLEDFVSYE-N
SRNIEHSNNFFL-------AFEATQG-------KYMVM------------------TGSS
GLTLV-----YGDITAGGSPEI--------------------------------------
---------------IANGFICRGN-------TILSVT----------HHP---------
--------------QLP--------IFFVLSVNINGV---EELSAWEVNQQ---------
-------MKSVVQSNQVPTYIP-SPHNDTLHYLSKYAKPLSTPKLNPIQVIFHP----TR
NY-----------LTF----QWDLAQLGGSLLGI--------------------RHINQF
IYSINS-FDHL------------------QSS---------FPLV------------STV
PLPLGFFL---------TPEHTFNY-----PPEL----IF-------FD-GTYLKSYIP-
-------------------LNGVQ--------KRLITNPLIPIGQ-----DELCKPKSFN
YN-------------TEFQLVSLI--YDSYSTTTQTMLSK-------YLICDVSGGIN--
---QQG--DGIDSVIL--------------STKPVQILVLGLDGKL--------------
-----------------------------------AK-IASVTAQ----GLSSFKSTQ--
-LAPRVTSVY-KTP----LNEGRVVQYF--------------SHDTSSLY----------
-------------------------------------FSKNINSSVGIDNYAVDTS----
---RALNLYKNENVLRIEWQ------SD-QHNN--SVCA-----------IMTDMRIVI-
----------------------TNSRLSIITQTRIPPGHRSD-SRYFGSIYW--------
LEWTLIY----TTP-TNIMYMTMQNN----------------------------------
------------------LAPRPIFSISL----SPVY-----------------------
----------LATVLPDRI-------------------LYGYAGVGVPGRFDTTIH----
---CLSTGLLE-----PLIAGLLALPS-WLSPDK--RTIGLYLQN--VVSRFDH------
-----SRCSRYILDRL-------RERGFADLAYS-LANQMRPCQNKLSSVEKFRLA--WQ
SKQYVDAHRYLTEEYNKASK----------ESDRRQLTKLKEYIRDFGRE----------
C-------MNAG-YYQL--------AK--ECFVI--------LGESIYLLQISIL-----
--LNDRDAIQQL---KKDAE-L----SNDQ---VMVAACERFLNK--KVSTPPKINPPVI
KILPWEPTASINV-----------------------------GVKIGADYLSPMNLNSIN
RYFPITVSFSNTASSHGTTR--------------HKLRAP-DE--------------RW-
-PPEDFKHSVAL------------------------SPPRTLMSLVANKLSTKTHMSST-
------------------------------------------------------------
-----------------------------------QTLRRSPSAENIT-KIKEFS-----
---KTTGANTDSDVEFEDFDSGSDSASGADADVDSETEEDLKLVQKTIED----------
----------------------------------------QMKAALESVQSHDDVDSITT
----DHEDEQSTSSSPPQPNPLTPSSL-------TPVTSLLNDTHLTP------------
------------------------------------------------------------
------------------------------------------------------------
------------------------------------------------------------
---------------
>PpatCOPIa3 
------------------------------------------------------------
------------------------------------------------------------
------------------------------------------------------------
------------------------MLT-----------------KFETKSN-RVKG----
-----------LSFHPRRPWILASLHS---------------------------------
--------------GIIQLWD---YRMGTLIDRF--------DEHDG-------------
------------------------------------PVRGVH--FHKS-------Q----
------------PLFVSGG-----------------------------------------
----DDYKIKVWNY--KMRRCLFTL--------------------------LGHLDYI--
----------RTVQFH---H----------------------------------------
-ESP--WIVSASDDQTI------RIWN------------WQS--------------RT-C
ISVLTGHNHYVM-----CASFHIKED---------LVV------------------SASL
DQTVR-----VWDIGALKKKSV----------------------SP-AD--DMMRL----
TQMNT-DLFGGGDSVVKYVLEGHDR-------GVNWAS----------FHP---------
--------------SLP--------LI----VSGADD---RQVKLWRMNDT---------
-------KAWEVDTL--------RGHVNNV-----------------SCVMFHA----RQ
DI---IVSNSEDKSIR----VWDMSKRTGVQTFR--------------------R-EHDR
FWILSA-HP-E------------------VNL---------LAAG-----------HDSG
MIVFKLER-E-------RPACAVQG-----G-TL----YY-------VK-ERYLRTYDF-
-------------------AAGKD--------NPLISIRRAG-SMG-----LNLGPRSLS
Y-----NP-------AE-NAVLLC--SDVDGG-SYELYII---PKESSGRS-EAAQEA--
---KRG--LGS-SAVF-----------V--ARNR--FAVLDKNQNQ--------------
-----------------------------------VL-IKNLRNE------VTKKVTL--
-PSPSTDVIF-YAG----T-GNLL---C--------------RSEDKVVL----------
-------------------------------------FDLQ----------QRATL----
---GEVSS---PFVKYVVWS------SD---M---ENVA-----------LLSKHAIVV-
----------------------ATKKLVHKYTVH-------E-TIRVKSGAW-------D
ESGVFIY----TTL-NHIKYC-LPNG----------------------------------
------------------DS--GIIRTLD----VPVY-----------------------
----------ITKVSGNS------------------------------------------
---IYCLD-RD-----GKNRVMQIDAT-EYTFKL--ALIQRNMVHIQVLNMIQS------
----LQLCGQSIIAYL-------QQKGFPEVALH-FVKD--------EQT-RFNLA--VE
CGN-------TEVAVASAKEI---------DQKD--------CWHRLGVE----------
A-------LRQG-NHEI--------VE--YAYQK--------TKNFERLSFLYLI-----
--TGNVEKLGKM---LKIAE-M----RNDV---MGRFHNALYL-G--DVQERVRILEETN
HL----PLAYATA-----------------------------KVHG-LTEIAEELERQLG
------DNVPSL-SEV--DK--------------SVLLMP-PR---PILQ----EN-NW-
-PLLVVNKGLFE-----------------GAFPG---------AVATADIEDEDVAA-GA
-WG--PEIDIV--------EP----EEGFNGEAV--IVDEEVIGDEEERGDDEEGGWDNL
-DLDIPAD--AAVPEVSHEA--AYFV---------TPSAGIPKSQNWI-QNSSLA-----
---GEHAAAGSFD--SAMRLLSRQLGIQNFTPLRNVFLELHLASQALLPTLVSVPGLSLF
L------------------ERGWTDSSPINAKGSPAILT-KLSSLEEKLNV-AYKATTDG
----KFTDALRFFLDILHTIPVVVVDS-------RKEVDEVKELLGI-AKEYTLALKIEL
KRKDPALKD-D-----LKRQCELSAYFTHCQMQPTHLKLSLMSAMTICFKSKNYSTA---
----ASIARRLLEL-----NLS-PAMASKA--RQVLQVSERNPK--NEIELN----YDPR
NP--FVVCGATFTPIYRGT-KDVSCPYCKARFVPDT-ANKLCPVCDLALVGADASGL--L
-CSTSQMR-------
>PpatCOPIBp 
------------------------------------------------------------
------------------------------------------------------------
------------------------------------------------------------
-------------------MPLRLEIK----------------RKLAQRSD-RVKC----
-----------VDIHPTEPWILAALYT---------------------------------
--------------GSVCIWN---HQNQTLVKSF--------EVTEL-------------
------------------------------------PVRSAK--FIFR-------K----
------------QWIVTGA-----------------------------------------
----DDMFIRVYNY--NTMDKVKQF--------------------------EAHSDYI--
----------RSVAVH---P----------------------------------------
-TLP--YVLSSSDDMLI------KLWD------------WDK-------------GWT-C
TQIFEGHSHYVM-----QVTINPKDN--------NTFA------------------SASL
DRTIK-----IWNLGSPE------------------------------------------
---------------PNFTLEAHQK-------GVNCVE----------YFSGG-------
--------------DRP--------YL----ITGSDD---QTAKVWDYQ-----------
-------TKSCVQTL--------EGHTHNV-----------------SAVAFHP----DL
PI---ILTGSEDGYVR----IWHSTTYRLENTLN--------------------Y-GLER
VWTIG--YIKG------------------SNR---------VAIG-----------YDEG
TIMIKLGR-E-------EPVASMDN-----SGKI----IW-------AK-QNEIQTVNI-
----------KAVPADFEITDGER--------LP-LAVKELG--------SCDLYPQSLE
H-----NP-------NG-RFVVVC--GDG----EYIIYTA------------LAWRNR--
---SFG--SAL-EFVW-----------S--NDGE--YAVRESTSK---------------
-----------------------------------IK-IFNKTLQ------ERKSIRP--
--TFSAEAIY-GGT----LLAV--------------------RTNEFICF----------
-------------------------------------YDWV----------ECRVV----
---RRID----VVVKNVYWS------DS---G---DLVT-----------IASDNSFYIL
KYNRDVVTSYLDSGKPVDEQG-VEDAFELLHEVS----------ERVRTGIW--------
VGDCFIY----NNS-AWRLNY-CVGG----------------------------------
------------------EV--TTMFHLD----RPMY-----------------------
----------LLGYLANQS-------------------R---------------------
---VYLID-KE-----FNIMSYTLLLS-LIEYKT--LILREDYER--AEEVLPT------
---IPKEHMNSVARFL-------ESRGMLEDALN-VATD--------PDY-KFDLA--VQ
LGK-------LDMAKAIAEES---------HSES--------KWKQLGEL----------
A-------MSAG-KLDV--------AE--ECLNQ--------AKDQSGLLLLYSA-----
--VGDAEGLERL---AASAR-E----NGKN---NVAFVSLFLL-G--KVEECIDLLIESN
RI----PEAAFMA-----------------------------RTY--APSHVSRIVSLWR
------NDLKKINQKA------------------AESLAD-PE--------------EY-
-PNLFSDWESAL------------------------------------------------
------------------------------------------------------------
----------------------------------------ATEAKMKDLRSKYIP-----
---AATYLNFINGVEEELTEDLQGLDITGDEPAENGH-----------------------
----------------------------------------GFEENEDLIEEDGQEQDAHQ
----VVEETFEDAEQSADGKSELGEEA-------ANGDHEPAADS---------------
------------------------------------------------------------
------------------------------------------------------------
------------------------------------------------------------
---------------
>PpatTTRAY1 2776 bp
a-----------------------------------------------------------
------------------------------------------------------------
------------------------------------------------------------
----------------MKWVATQHLDLQ----------------PVRSGAPAVQPHC---
------------AAFHHSQALIAVAVGRNIVEFDALTGCKLSSIDIGAVVVRMAYSPAGG
HVII-----------AILEDWTIRSWDLDTE-HTYVLYSPSDRKSENSGGGSIEVHVALT
PLKPWIFFAAHRRLSVNVVGTVEGVKSASKVKMDLKKPITELA--CHPR-------H---
-------------PVLYVAY----------------------------------------
-----LEGVIRAYSI--QNFALLYTLQ-------------------------IEPTVKL-
--------AGAGAFAFH---P---------------------------------------
--TLE--WVFVGDRSGTL------LAWD------------VSV------------PSRPS
LIGIASTGTSPIT-----SVSWLSMLN---------MLV------------------TLT
KEGVVQ-----VWRPRVNPDPNK--------------------------TNMRANFLEPA
GNYHLSIYPFVDSLDIPTILSQGGGSVYPVP--RMIDVV----------VHPKM------
---------------NLA--------SL----IFAVSQ---GKMASFENFAPY-------
--------RSWFDFAY--------AGASDFLC----------------EGSVL------K
EKL---AVLGSTGILPD----HQTQLQYAKSQAAG----------------------QLT
ISDLARKAFLYG------------------NGM---------DGQG-----------KSG
PILSLPLLTIADPG----HPLRDMPAFQ---LGMK----FY-------NN-ENRIFNYPV
--------RSFFMDGCNLTAYNLAS--------GDYNIYKKLSPTANG---GGERIPKRM
LYS-------------TNQHMFLIF--FECRGAASEVVVYR-------DNLGAKTAKDR-
----VNALLGS--DGAF-----------IGPTQNQ--YALLDDDGVG-------------
LVLYSIVEDTNLATLTDPAPESAESRGPDGALDENDFT-ETSTKRPLDKKGPQDPIQFA-
--FDTPVHRIF-SCP----LEATLL---YV-------------CPESHIGL---------
-------------------------------GKVYPGAYTTT---GELLVSTNPELG---
----RLIQLQPFEVVLEVQWQ------ET--LSG--QVAG-----------ILTTQRVLI
-----------------------ASANLSIIASTSATADRGYP-PISSLSLMW-------
-VGPSLLY----STA-TSVMILGWDGV---------------------------------
-------------------ARPLARIGTPNAALVGALN----------------------
---------DRLLLACPNDP-------------------N--------------------
----PRQKQGVE-----IKTRLVGLLEPLVVGWTTMQKVFEPKLDLLEIMYQLTS-----
-----SFDSLRVTSHTL-------DALASGPRVCAELAVELAQAGPQFTQELRCNYA--I
KACR-------FQTALSILKDE---FIRSRDYPRCPPTTRLFLRIQGLGRA---------
-C-------INYG-QFDM--------AK--ETFEV--------VADYESMLDLFIC----
---HLNPSALRIL---VYKLERE----GANT---ELQRQCEKILSV--RSAGWGQSNFAA
ESM---MPKGPEWAGGNWEIRSQSDGKR---------------VTDWELNNEVTAYMKTV
N------GPIPTITPDHIGVYLGTLRGRGTVVEIREDMLAKFVSG--MELATIDATSTQA
PSPGLKAAGQPASEVDLQARAAEEFAKGLGAANDDSSDEDEATTKTTKPKFRIHINAKPT
GGAAADVSQLRAATQKLNFGEGLVPARSSISRAPQDPFPALPAPTSSMAPLQPPVFLQPE
SGTGQSSAPIPEDFFKQTISATAVAKAFEKTGTFVPQALPQALPPNQPSPASFELPGGGV
P---PQQPENASSAISDGLSLPGGGVPPQALTAPDIVAANLKELDNSLDPAAAARKKQQQ
LL------------------DLVGGPKPPAPAPVAPWAAFIPRGEPAAICFKAGLAYIEQ
N----QLKEAILCLDESFLGLAKERSLG-------TDIKPQARIIAQYKVAVQLLQEISR
LQKVDGLGSAG------AQEIARLSRHLSSLPLQAKHRFICIRTAIKKNMDVQNYAYS--
-----KKMLELLLSKSPANKQDELKAMINLCVQRGLVDNTIEGEEDPSQ--------FCA
ATLSRLSTIGHDNCNVCGSKFSALATPGCTICGMGTVQRSDAAAGGPISSSPFG------
----------------
>PpatTTRAY2 
------------------------------------------------------------
------------------------------------------------------------
------------------------------------------------------------
------------------------MLR----------------LRAFRPTQDKVVK----
-----------LLLHPTYPWLVTADAS---------------------------------
--------------DNVVVWD---WEHRQVVYEVNVKGVDERRLVGA-------------
------------QLQKLAEGEAEAKSKSGIEAIRGGSVKHVT--FYDD-------D--VR
YWQASMARSAAGELSITAG-----------------------QQYPASGGGHMTIKGRHF
LVVCCENKVIFLDLVSMRARDVPRT--------------------------TFDSKSP--
----------LCVAFL---PRSGVV-----------------------------------
-EGP--IAAFGCSDGII------RVLS------------MTL--------------WQLV
RRYISGHKGPVA----CLLTFQASSG-------ETMLI------------------SGGN
DGTLS-----LWNVDGPQATKE--------------------------------------
-------------LTPKLSVKAHDG-------GVYALE----------LARVRD------
--------------GPP--------QL----VSIGAD---KTLAIWDTQSFKELR-----
-------RIKPVSKM--------SCQSVAS-----------------WCHPRVP----NL
DL---LVCVKDPH-------IWAIENSAYGATTRPLCDLTSQVPASMLQ-----SGKKLK
AYCMGV-HPLQ------------------PHL---------VASG-----------TNFG
VILSEFDPRA-------LPAAVSLITP---PGSKEHSVAF-------AV-EKEIRLLTF-
--------QLAAPTNPTVSNTGVL--------IELNGRPRNETPEAPPMQQSRKRVTSAS
H-----DSYSVLSTSYSGKYVSVV--WPDAS--SYAVYRT------------TDWQLI--
---DSG--SAR-HFAW--------------DTCKERFALIESSPVP--------------
-RPPPPPKGGSSRRAKEAAAAAAQAQAAAAAAAAAATVQIRIIFDDGSVNLLTKSIEK--
-RSEPVTGLQ-GGA----LLGVSYKMPRR-------------TSTANLGL----------
-------SAAATGPSGTFEDTGTTATKITEAPSNYQLYSWE----------TFKPV----
---SGML----PQPEWSVWD------QTV------EYCA-----------LAYQRYIVIA
S---------------------LRPQFQYLGNVA---------IGAATGGVW--------
HRRQLFL----ATP-TTIECVFVDAGVSALDLERKRK-----------------------
------------------KAEEKAMRAQASVTNNELA-----------------------
----------LLTVEGPKA-------------------VSI-------------------
---MDRLALRPPMLQVVRLASFQTAPS-VPPFVSMAKIQKGDGEAPNPLKDLEGGRVNNE
PVVAGGGVNVAVSRLP-------PEQKRPVGPLV-VVGV------------KDGVL--WL
VDR-------YIIAHAIALSH-----------------------PGIRCR----------
C-------LAAYGDAVS--------AVKWAARLG--------REHHDDLAYFMVG-----
--MGYAKEALHLPGISKRLEFDLAMQSGDL---KRALQTLIILSSSRSIGQDIDLSTEGI
GVLSLTATQEAKA-----------------------------EAVFGVVKFAREFLDLID
------AADATAQADIAGQAL-------------KRLAAAGAV--------------EG-
-ALQSKELRGLS------------------------------------------------
------------------------------------------------------------
----------------------------------LRLAIHGEMTRLAVQVNTMLS-----
---AGQGREGALAAALLNDPNLMEKSWLDTGMFAEAALHAHSNGRP--------------
----------------------------------------SFKTIMQQWNKVLQKQHGAG
----DVAKPKPLNLTPVSGADLLAPAN---------GSNELISLT---------------
------------------------------------------------------------
------------------------------------------------------------
------------------------------------------------------------
---------------
>PsojCOPIa 
------------------------------------------------------------
------------------------------------------------------------
------------------------------------------------------------
------------------------MLT-----------------KFESKSN-RVKG----
-----------LAFHVSRPWILTSLHN---------------------------------
--------------GVIQLWD---YRMGTLLDRF--------DEHDG-------------
------------------------------------PVRGVD--FHRT-------Q----
------------PLFVSGG-----------------------------------------
----DDYKLKVWDY--KLRRCLFTL--------------------------LGHLDYI--
----------RTVQFH---H----------------------------------------
-EYP--WILSCSDDQTI------RIWN------------WQS--------------RS-C
VSILTGHNHYVM-----CAQFHPKDD---------LIV------------------SASL
DQTVR-----VWDTTGLRKKTV--------------------RGAPTAM--DDMVGPPAS
RSNNH-DIFGASDAIVKYVLEGHDR-------GVNWAS----------FHP---------
--------------TLP--------LI----VSGADD---RQVKLWRMNET---------
-------KAWEVDTM--------RGHTNNI------------------------------
---------SEDRSIR----VWDISKRMGLQTFR--------------------R-ENDR
FWMLAA-HP-T------------------QNL---------LAAG-----------HDSG
MIVFKLER-E-------RPAMDIHE-----G-RA----YY-------AK-ERYVRMYSF-
-------------------DDGSD--------VPVAAVRRTG-TAGT---GMGNFPRHLN
YNPYEQNS-------GT-NSVLMT--SDAEGG-SYELVTF------SQGSG-GDTSES--
---SRG--PGL-FAVF-----------V--ARNR--FAVLDKS-RH--------------
-----------------------------------IV-IKNFQNE------VTKKITP--
-PNGTADGLF-FGG----VVGRVL---L--------------HIDDKMVL----------
-------------------------------------YETQ----------SRRVL----
---ADVQA---PRVKYVVWS------PN---Y---EYVA-----------LMSKHSIVL-
----------------------ADKQLNHLSTIT-------E-SVRIKSGIW-----ANA
PAEIFVY----TTL-NHIKYS-LTNG----------------------------------
------------------DA--GIIRTLD----VPVY-----------------------
----------LTHLEGSK------------------------------------------
---LYCLD-RE-----AKMRTMAVDLT-ECEFKI--ALNKKNYTE--VMRMVRH------
----SRLCGQAIISYL-------TKKGYPEVALH-FVND--------EKT-RFKLA--IS
CGN-------LEVALNSAYEL---------DDSK--------CWYQLGVE----------
A-------LRQG-NIQV--------VE--MAYQR--------TKNFERLSFLYLV-----
--TGNRDKLKKM---LKIAE-V----RNDI---MARFHNALYL-G--DVEVRVMTLEAAG
QF----GLALLTA-----------------------------ATHG-LGEHVERLRAVMQ
ETNPDFDVNAFL-SREMLPN--------------PTLLSP-PP---CVSRLE--NE-NW-
-ALVEINEPTIQDH---------------AIAAEKREAERSLQPQQQDAGRRSMEERPAR
KSS--MDLALD--------------------------AAGDAWGM-D-----GDLDL-DD
-SLTI-DDPSLGMDSAALENDFAGLSTDAGFVA--APTAGTSLAVQWV-RNSSLA-----
---ADHVAAGSFQ--TAMQLLHRQIGVINFEPLKPVFMQVFSGGAASLPTQGNCPPLRAW
L------------------QRN-DASQ-------PAVAV-SFGALVEELKH-AYRSFTGA
----KFDDVKTHCESILHAIPFLAVDS-------KEEAEKVKGLLTV-CREYLVACRIRT
EVASVPLEG-N-----PKRNIELSAYFTHCELQLPHLVLTLKIAMTNAFKAGNFITA---
----ASFCRRLLEIPEVSQHPRHEKLRLTA--RKVLQKAEKEAR--NEHAVD----YQDS
KP--FVLDTRNFTPIYLGE-PDVRCPYCAAAYHPEC-KGTLCDVCGISKVGEETIGL--V
VTAAQ----------
>PsojCOPIBp 
------------------------------------------------------------
------------------------------------------------------------
------------------------------------------------------------
------------------------------------------------------------
------------------------------------------------------------
---------M--------IWN---YATQSLVKTL--------EVSSL-------------
------------------------------------PVRNAK--FVAR-------K----
------------QWIIASS-----------------------------------------
----DDMQVRVFNY--NTMEKVTNF--------------------------EAHSDYI--
----------RHIEVH---P----------------------------------------
-TLP--CFLTCADDMTI------KLWD------------WDK-------------SFA-C
SQVFEGHGHYVM-----MVKFNPKDA--------HTFA------------------SACL
DRTVR-----VWGLGSSH------------------------------------------
---------------AHFSLEGHER-------GVNCVA----------YYPGG-------
--------------DKP--------YL----LSGSDD---RTVKVWDYQ-----------
-------TKAIVHTL--------DGHGNNL-----------------TSVLYHP----RL
PL---IISACEDGAVR----MWHSTTYRAETTLN--------------------Y-GMER
SWSLA--ALPS------------------ANT---------LAIG-----------YDEG
TIVLRLGH-D-------TPVVSMDAGG---SGKL----IW-------TT-NNDVHTASV-
----------KGVVAEMGLQDGEK--------LP-LVSRDLG--------SCEVYPQKVQ
H-----NS-------NG-RYVVVC--GDG----EYIIYTA------------QQLRNK--
---AFG--AAL-DFCW-----------SPTGTGD--YVVRESISKL--------------
--------------------------------------TLFRNFK------EVKSEKP--
-RVLSAEGLF-GGT---GAIGV--------------------KGNDAIAM----------
-------------------------------------FDWE----------ELRLI----
---RKID----VVVKNVFWS------EN----G--SLVV-----------LACESSFFVL
RYNKELVAQAFAAGTNSPEEG-VDGAFDLLHEIS----------EKVGTGTW--------
VGDCFLY----TNA-GGRLNY-YVGG----------------------------------
------------------EV--MTLAHLE----QKMY-----------------------
----------LLGYLPREN-------------------L---------------------
---VFLMD-KM-----KNVVSYTVSLV-MLEYQT--AVVRRDFES--ANAILPK------
---IPADQMDYVARFL-------ESQGFKEEALA-LSTD--------PDQ-KFDLA--VQ
LAK-------LDVARDIMLQE-----IDKGDKGKDMDIETQHKWKQLGDL----------
A-------LNDC-QLSL--------AE--DCALR--------ADDFSLMLILYTS-----
--RGDKEGLVRL---AGLAR-E----KRRY---NIAFICWLLL-G--KTTECVEVLKETK
RF----PEAAFFA-----------------------------RSY--CPSKMQLVMDKWR
------EDLAAVSSRA------------------AKALAD-PT--------------RN-
-AELFENLEASMQ-----------------------------------------------
------------------------------------------------------------
------------------------------------------------------------
---AEATLLAQNG-----------------------------------------------
------------------------------------------------------------
------------------------------------------------------------
------------------------------------------------------------
------------------------------------------------------------
------------------------------------------------------------
---------------
>PsojTTRAY1 
------------------------------------------------------------
------------------------------------------------------------
------------------------------------------------------------
------------MVLSLVPRKEPLAVI------------DEPTMSGGSNGDHFVER----
-----------VVFHPSRGSIVCVKGDTLEELDVVTGALLCHITFDLLASSNMDLILPAG
SHFVVGLLQS----RLLVVWD---LEDAVLLATS-----DVDKVHSS-------------
-----------------------------------RRVTALATSLCSD-------R----
-------------WLFFNSEGS--------------------------------------
----NNVRVTRVDSPRPAREILRKS--------------------------SLRGGSV--
----------VSLAYS---T----------------------------------------
-EHH--LLSSGCNDGTI------QVWS------------IIS---------ASDEGDAGA
PRKGQENTDFATPLFAVQLAQSPVVE---------LAIGMCTGCGANGSSSNMFLAAGYQ
NRRVD-----VIAMNGQAHTCV--------------------------------------
--------ASTTLNPPQTPDFSRLS-------GTLSLT----------IHG---------
--------------QLP--------VLLAHWRSFRREYGVDAIAAWELVNG---------
-------SGNSITSPRGGAGGNTSGGGAMTEWWNILTAVLAT-----DTILWQN----SL
AV---YASTTERRAVF----LLDVQQNQTGSRTETEPKIPPTLSTTT-------QLTLAQ
YHDYPVGLPSS------------------QLQ---------IAVK----------TSAKG
NPVLKLQRFS-------QLSGRLTGSS---DQLP----DW-------KS-QRSVPLVPF-
---------------QVIGSSHQS--------AVCIKLREKGDDAA----SNGVRPSSFY
FVVLDLDPTV-----DTAVNDAMA--HPDDEEGAIAPSSLPAIELKCGLLQYDARDVCFG
MTPSTETPDAAKSPAYLL-------LILSKAGDTLSFQAARDPSND--------------
-----------------------------------AG-SKVKQNQ------PVRRIFPTP
LLLPASSPLQ-GAVVCKVLYLLESERLV--------------ISGDDLSV----------
---------------------------------------------------PENSS----
---SSWVCGPNERVVDAQWNSSSCAQIGPHDSQQRLLLA-----------VSTTRRIVV-
----------------------LSPELRELRAYD----FMNDLMGTPESLLW--------
VSQTLLY----ATEGQQVRYVTPVANHLQN------------------------------
------------------DPSRLLCSIAAELDARPGF-----------------------
----TRSSVQLVSLCGDRL-----------------------------------------
---CYSVSNPATLHSRLSLHSVGLCEPLLLGFAVPNATLRRVFEREVLAFTLMN---DDS
DRPVCSITDAVLETAY-------HSFGWKDKVLK-VLKT------LISSQEKSSTA--VA
A---------TDGAAPAAPSSNYSRTSLLSRAVMGSIFLDAHKWEDFLRV----------
F-------LAHDPALEEYVV-----AIDSDGAAKLPSRMGPTARRFRQLAVVFES-----
--IGQPHWAMRCLDLSGDDEALMTMIRK-----FSTSSSSEVLDS--LQKSWTKLNPPLS
AI----TKASMGQDPQS-------------------------SGAGQQDPFSILCCETLT
QPMRRGRLLNTVAPLDRLKLP-------------AEKLSNQDE---GANDTTRAGTLAW-
-KRLAPEDASEW-----------------LGVSTKARLATTEPRAPNYSIFAVEASAATG
SLFAASAKMTIGPFQDEEDAVVAYWRFEEGATAAEKQANGEAASPDGVECLDTSKRENTL
RLLGNVVNLVESTAPVDRGEPGRIPEEFALRFPSSETSPSSLPSSGWGVQCPVRPGSTLD
VGTAFDEDPYRREFTFEVWIRNYKMHAQVQKLLEDDEEVPATMSGGVRQVLVSRRRVD--
----------------------------------------SLDDGVKGGDVSGPASWELV
----IDEDDFLVLTFANQQLRASQKME-------HSGNQGWRHVAFTVDVSSPQRVGLKL
FLDARCVGE--------------------SQTTPSSQTVSKPSKLLLGWRMQDYEVTEVR
LWATARSADQLSDMRENYLGLAEAKRRMKIAI----------------------------
----HQRNCTCEKCVSRRAQSAVGAAAGGAPRLGLPLSTPLAPPSRQRRVVPQAKPT---
---------------
>PsojTTRAY2 
------------------------------------------------------------
------------------------------------------------------------
--------------------------------------------------------MPAP
NGEARRVNLPRDCVDDLQRGVGCVELL-----------AQLSPPGVSEKKPCAFVD----
-----------VAFHPLKSWVAAIEPK---------------------------------
--------------GCGVVWD---YETGEVVTEFDLGESQVLDDDDV----------RDS
EASEDAAEAADGANFASPAAAPKGLLGRATASPSMRSVQGAVAAANAA-------K----
------------GLLSPTGASLIKPRRR--------------------------------
----TTLYMLFYDH--ESIACTTQLPAPRTCFDEWLIIVARSHIVICDLDQNGAVHHL--
----------DPEDLHRGLPTSVA------------------------------------
-ILPSGLLAIGCQDGKI------RIWS-----------PWQSKTQLILLTTPPILMKRSG
SGALPGAETRL------STQLH-------------HLA------------------CATL
DGHVV-----TWRVSFNASTSS--------------------------------------
-----CDCVKTSEVELRDVFRQYDMN------GIHELK----------FHP---------
--------------QHD--------VM----TAAARD---GTIFFFDVAPLLDSNKPATL
TGLLPSSKLQNIVVL--------PGTQKGC-----------------FSALSISPLNSTL
TVSEIIVKGRYSGKDN----VPTIFTEFGTGNSQ--------------------ESRDLR
GFLDQM-PPKR---------------LKMASLTSSVRNQGELCCL-----------TSYG
LLILKSSCLA-------TPLPVFVPRGSNNTPAI----GF-------PS-SMAIGLRVL-
------------------GENPQE--------KPQHHAVQNGAEAQNPATIERSRVPQLQ
Y-----CP-------WQNGFLAAI--LPLSG--HLEILQVGLKPVPPNAVDLETIFVA--
--------HAF-AFAW--------------HPSQPLFAVLAPNKE---------------
--------------------------------------LAKLTRS------TTSSAIV--
-QSKRSRFFF-GGS----------------------------RASAANAT----------
--------------------------------------DEP----------DARQQ----
---RTASRSLTLSVYKLSGD------DAEVEFVETSFSN------------GDDHVLHVF
----------------------SGPLLGVVKFIA---DNDTVDPTPVMGGAI-----VKR
ARDSPAS----LSR-IQRAHSFMLGL----------------------------------
------------------SNMSPKMTDLRLTMLSPSQ-----------------------
----------SPSASPT-------------------------------------------
---AISFESAD-----SASDLTKTYLE-FYEWSH--TVGAAEGEP--ALRKFSG------
----GFAVDCPLALEW-------DTATQSLCALV-YPSC--------IKIYRFSISAVDK
SSQ-------AEGSNTTMECL---------HEIPTPSPALSLHWAHHALF----------
F-------TTED-EVKC------------SVICR--------TRCFTLALASKWV-----
--LNEASCATQV--------------SDDD---LNQFPRPQIFPA--GATTILGVIDQKL
VLAGPLHAVHILD----------------------------------LSNRVLQCAMLVS
------AGRIEQAAEV------------------AQPLSPDVI--------------QWL
-GAVFEAFGHAS------------------------------------------------
------------------------------------------------------------
------------------------------QALRLLPALSLSLKVNMCIKHAELE-----
---LLAKLLGELIEQERDSPDLTGSSLFQRACIALHRGQVDSPLKQLGPVLLSRKHNTDA
I---------------------------------------FVASLLQNDEQLVQAYGSAG
----EWGAAFHASKSKTSSRSAVPIQGAILQKWNAGIAKPTAAWRTVLEKQGIRPPTTVK
LGPPSMKTA---------------------------------------------------
------------------------------------------------------------
------------------------------------------------------------
---------------
>PtetTTRAY1 2776 bp
b-----------------------------------------------------------
------------------------------------------------------------
------------------------------------------------------------
----------------------------------------------METVLQESILA---
------------LTFNHERSSIIYLAQPIFQGENPI------------------------
---------------NELIELD---LHNQTVLERY-------------------------
---------------------------------------------IISK-------Q---
------------------------------------------------------------
-----------------LPNQPPFMLI-------------------------TSRRKGY-
-----------LILAFQ---P---------------------------------------
--SLMEIWQLGSSAQGFN-----QSIWS--------------------------------
--GETKGRSGYEI----QHADVSNLDG--------ILFF------------------SAI
DQRNIY-----CANIDDTIQSNG-------------------------------------
-----------NELNLSKLRLPERV--------SVNDLK----------CHP--------
---------------TDY--------KI----CSACSD---GLVRVWNQT----------
--------TYTQLNSI--------QDEHNII-----------------ISLAFQQ----D
GQK---LLCGCDNGKIL----CYDAKT------------------------------LGD
RNILLAI-YQLE------------------QN-------------------------HNN
GILCLHWVNYN-------GAINCSQFLAYLYDGNI----KL-------LN-IKLLVPQDM
-------------IRDQKVSKSKKQ--------ELFGSIKEIQ--------NLLAIKNDL
KYNAQRQQPNI-----GLSKFIQIH---------PYANFIS------------LNSIKT-
----LPD--QTLQSQIF--------------YQYKTQIILLNDNTNL-------------
------------------------------------LAEYPVCSQQ--------------
--YQYSFQELF--------------------------------PDENNRIL---------
----------------------------------------------------TQRYL---
----YYID-------------------QH----------------------TMEIKQYCL
-----------------------AKGILKSIANLR-------------------------
---QMILV--------ENPIFYQL------------------------------------
-------------------SVRPNSLKFAQ----RTQF----------------------
-----------LLSYKIETT-------------------Y--------------------
----RCCTVMSN-----DGVLSDNLKEY-PARFSM--FLGEECWAN--PPLFLLY-----
------EDRSSYSIIFE-------DTLPQEEDMLK-LLNK--------QDKDKLQNQ---
-----------MKQSLNLKVQR--------------------MFWTPLRSG---------
-F-------VVIYQPMNE--------NI--LKFSR--------NRNPDNNLLDLLM----
---QSGSEMIFKF--------------------------------G--SDEQVTDLVWQK
DQY--------IGA-----------------------------VVTIHNVYIVDDSLNTL
K--------LISLQPQVNKK---------------NRILLT-----------------YW
MAQTLILQTKFHI-----------------------------------------------
------------------------------------------------------------
----------------------------------------LYVLLNGTCASIQSID----
----NYEEKNVLSALLWDRMILLCQSHSKKQNNIEIKTKWINI-----------------
-----------------------------------------IQPILQGYIHNKRFFNQDV
D----EPTITKLLLTFANPNIDYSLIKD------LEQQKQHIIIKIRLMCQVYYLT----
------------------------------------------------------------
------------------------------------------------------------
------------------------------------------------------------
----------------
>PtetTTRAY2 
------------------------------------------------------------
------------------------------------------------------------
------------------------------------------------------------
-----------------MYLIPNFQFL------------------FDIKSNIRIRY----
-----------VEVHLVQPFLLLYTTN---------------------------------
--------------QILQIWD---YEKKTCLRAINVSLIEPDRVQEV-------------
--------------------------------------KQLK--FHDN-------Q----
------------IIYRLFN-----------------------------------------
----DQSLYLQNSIMILTSDKLYSY--------------------------KYCSDYSDL
ITNGPIGVSNKCLEFI--------------------------------------------
-DSQ--YIAVGGEGV--------KIID------------LKQ----------NLIVKT-M
KGYHQKGINQML-----SYKQNQFDR--------PRLV------------------ASSL
DGTMA-----CWNADTANEQPT--------------------------------------
---------------FKFLMSKKGK-----------------------------------
-------------------------QL----MTANNG---QEI-----------------
-----------------------------------------------LSIAYDP-----Y
DF---QIVTVTENYIT----LWSSLNGMEINRFKPP------------------IPIKEL
VHISHSNFPSQ------------------------------TYIG-----------HTRS
SEIYA---------------------------------LY-------LI-GKQQKKFDY-
--------------------------------VILLDLKNVS--------DVDKQIKINT
I-----TT-------NRLKSNLLC--VAT----THGLFLL------------QASEIL--
---QK---YCF-HHTF-----------VCSLTLNQSKTFVDDTGLL--------------
-----------------------------------KK-LTNISQE------QLKQYEVLN
KQTDQSNLMY-LST----------------------------SGKNVICT----------
---------------------------------------------------LTEFT----
---QELTN------KKEEWT------------------------------VMSRQHKIF-
--------------------------------------------SFQTSYAW-------D
DSKILIS--------LSGRYFVIHNN----------------------------------
------------------NGQYAVLSINN----KNLN-----------------------
--------YDMMESDLKLT-----------------------------------------
---LHFLSELE-----QLSTGIGNSIA-WHQYKE-ELIVSVPLNERNQNVTIEE------
------KVESQTSGFF-------NQKTFSRNIYN-YSSN------------IVNFV--IQ
IYGFDHTKKQSMFLKASINNL---------PQPERVFGVQSYYFIVTNSE----------
C-------NIEDQKLK---------AEIKQLKLK--------NGQFYQFQNNQLV-----
--PFGNQFISPLNVTSNINE------TFLL---FQYEKTFSLLMK--QNGQFIPILTEFE
QL----TDSYFWEDLLFY------------------------VTQTQIKMVIVVNQVAIT
------ITLAQLDPPQNQLQS-------------CEFLKANQL--------------DGQ
YPEIQVRPNGQL------------------------------------------------
------------------------------------------------------------
-----------------------------------KILMIHDSKLIVINQAQEIS-----
---FIHLKHALLEFCINLQVDDFSKCVDNASKLDQKMQKLIAQMFIAKNAIDQVQYLNMD
LHER------------------------------------LTLELDHNLNETQLTLDLID
----QVMLTVADNKEKYIKDLAIKLSQ-------QKREEELDLVIQYGLQNQLQILDNSL
QIPTL-------------------------------------------------------
------------------------------------------------------------
------------------------------------------------------------
---------------
>TbruCOPIa 
------------------------------------------------------------
------------------------------------------------------------
------------------------------------------------------------
------------------------MLT-----------------RFDVRSS-RVKG----
-----------ISFHKTRPWVLCGLHN---------------------------------
--------------GTVQIWD---YRVNTSVDKY--------DEHSG-------------
------------------------------------AVRGVD--FHDT-------Q----
------------PLFVSGG-----------------------------------------
----DDYLVKVWNY--KARRSLFTL--------------------------KGHMDYV--
----------RSTFFH---H----------------------------------------
-EQP--WIVSSSDDFTV------RIWN------------WQN--------------RS-S
LACLPGHTHYVM-----CARFHPRDD---------IVV------------------SASL
DRTIR-----VWDISSLRVRKQ----------------------QPGIAQ----------
------DLLGTSDVGLKYSLEGHDK-------GVNWVC----------FHP---------
--------------TQP--------LI----ASASDD---RTVRVWRISST---------
-------TCTEEVQL--------RGHTNNV-----------------SCVV-Y-----TK
DY---LVSNGEDRTIR----VWDVKTRCSVMLFR--------------------R-ESDR
YWMLAA-LL-E------------------KNL---------LAAG-----------HDSG
VHVFKLFR-E-------RPASTMNG-----NV-L----HY-------VH-GNVLHSYNM-
-------------------ESKTE--------SKFSLSRNLH------------PPLTLS
C-----NP-------VD-NMAVVF--YDKDGG-CASTLTI---PKPGC----TVDADV--
---KKR--LGILAALF-----------Y--APNK--CAFLDKN-KN--------------
-----------------------------------II-LCNAHGD------GEKVIKH--
-EK-NLKALF-PGP----A-GYIL---R--------------QTEEGMEL----------
-------------------------------------FHVA----------QQSVA----
---AEVPI---TETKYVVWD------KD---F---TKVA-----------FLGITTVHV-
----------------------MTRRLRSITFFS-------EPSIRIKSAAF------DE
QRNILYY----TTS-DHLKYCNLRNG----------------------------------
------------------EC--GIIQCLP----SPIY-----------------------
----------LVRASGDT------------------------------------------
---VWALS-RN-----GKVVVMELNNP-ELNFKL--KLQQQAYRD--VIKIIRQ------
----KQLRGQALVGYL-------HKHGHDEVALY-LVSD--------PLT-RFNLA--VE
CGA-------MDVAKTAALEL---------NQPA--------LWRRLAEA----------
A-------TSYG-DIHL--------AL--LAHTK--------TGNFHGASFLSLI-----
--TGNMSALDHM---VNTV-------RDEN---FG-LHYGMYL-D--DAHQRVKTLTNTG
QL----PLAYVAA-----------------------------KSTG-LDELAASLLEKMD
------PDVAER-MRQTEVK--------------VRLEAP-TVT--PVTD-------NW-
-PMLQVEESVFSRF----------------------LREPNLLSGAGVGIEEEEYAEAGA
GWD--DVDG-------------------LPNSDDGSGGLDGVEGSEA----AEGDGWGDD
LEIEIPAE-QTAGGV--EG---APYV---------VPTERPPLTQHWV-ETSSFP-----
---AFHVAAGSFS--TALGLLRRQIGLGDPAPLKTHMLDLWATVNASRPS-WLIPSAMFP
L------------------TTYPSEEQRGAASHSPLLPD-YIPQLTERLRS-GYSAFVGG
----HFADAQLHFVTALHQAVFTTCRG-------EKQFTTLREIVTT-ASEYARALNVQL
HCRSTDGA--------SKLSLELSLYFTHFKLQRNHLALALGQAMSKAYKLKNLKIA---
----ASVARRLLDQ-----DPPKQKAAQAS---AIVAEAERNPT--DAEPVD----YDER
NP--FVLCSVSHRPMYKGTVDPIRCGYCFSPAMPKH-KGEICPVCRIAFLGADCSGLANR
T--------------
>TbruCOPIBp 
------------------------------------------------------------
------------------------------------------------------------
------------------------------------------------------------
------------------------MMS--------------PPETLMVANSDRVKM----
-----------VDMHPKEPLFLCSLYS---------------------------------
--------------GIINLWN---FETQALLKSF--------DTGTG-------------
-----------------------------------LPVRCVR--FIPR-------L----
------------QSFACGT-----------------------------------------
----DDMQVRVFNY--NTMERTRTF--------------------------QAHDDYI--
----------RGIVAH---E----------------------------------------
-TLP--ILLTCSDDMTI------RQWD------------WSR-------------DWA-L
VETYEGHQHYVM-----GIAMNPKDP--------STFA------------------TASL
DCTVK-----VWSLNSPV------------------------------------------
---------------SNFQLEGHED-------GVNCVD----------YYPGG-------
--------------DKP--------YL----LSGADD---RTVRLWDYQ-----------
-------TKACLQVF--------SHHTANV-----------------TAVLFHP----SQ
PL---LFTLAEDMEMK----VITTDTHRLVLNLD--------------------HSRMNR
GWSMTT-KK-H------------------ASA---------LVVG-----------YDGG
TVVYKVGD-D-------RPVFTMDS-----NGKI----LL-------VV-GNDVRRVDA-
------------KGIPADVTDGD---------VLALPSKEMG--------TLESRPTAIV
Y-----GP-------SG-QFVAAL--GES----DFTILSS------------LSMRSK--
---AFG--KCM-SFVW-----------G-PDNGS--YAVMLSPREV--------------
--------------------------------------RICKNFK------DRGAISL--
--VDSAERLF-AGP----LLGV--------------------CTASSLAF----------
-------------------------------------YDWA----------TLSFI----
---RQID----ESPKAVQWT------ENG------EFVA-----------IVTDSAFFTL
RFNSDDVVDYFDAHDTTPEEG-LDFAFEVVEEVM----------ESAKEVLW--------
VSNCVVF----INQ-AHRLCY-YVAG----------------------------------
------------------EI--NSIAVVS----RDQY-----------------------
----------LLGYLPKEN-------------------R---------------------
---VLCID-KD-----LNITSYLIPLG-IIECMT--AVARGDLVA--VQALVPP------
---LGAREKLLVARFL-------QSRKYLELALE-VTSE--------DDH-RFELA--LQ
LGR-------LTMAEEIAKQS---------GSVG--------HWKQLADV----------
A-------LTKG-AFQL--------AK--EALCK--------CGDSNGLLLLYSC-----
--VGDMEAISKL---GDTCV-A----NGRL---NIAFTCFHLT-R--RYADNVDLLCRTG
KL----AEAAFYA-----------------------------RTH--CHGKVDEVVEKWK
------LGLVRLPRV-------------------SEAIAN-PT--------------AY-
-PNLFPNMRMNA------------------------------------------------
------------------------------------------------------------
-----------------------------------------PAAAVVEGSTIKFE-----
---NDLAATKNGSAVLSASGVGVGVGVGGDDD----------------------------
------------------------------------------------------------
----EWGEQ---------------------------------------------------
------------------------------------------------------------
------------------------------------------------------------
------------------------------------------------------------
---------------
>TgonCOPIa 
------------------------------------------------------------
------------------------------------------------------------
------------------------------------------------------------
---------------------MSKMFV-----------------KCETKSS-RVKG----
-----------LAFHPSLQWILAALHN---------------------------------
--------------GTIQLWD---YRIGSLIDKF--------EEHEG-------------
------------------------------------PVRGID--FHSS-------Q----
------------PLFVSGG-----------------------------------------
----DDYKVKLWSL--TTRKCIFTF--------------------------LGHLDYL--
----------RTVFFH---H----------------------------------------
-IYP--WVLSASDDQTV------RIWN------------WQS--------------RA-C
IAVLTGHNHYVM-----SALFHPFED---------LVV------------------SASL
DQTIR-----VWDTSGLREKTG---------------------GAGGAHALGTGSFSAPG
TSRPHAEMFTANDAVCKFVLEGHER-------GVNWAA----------FHP---------
--------------SLP--------LI----ASAADD---RLIKLWRYNDS---------
-------KAWEVDTL--------RGHFNNV-----------------SCLVFHP----QR
EL---LISNSEDRTIR----VWDVSKRIGVHTFR--------------------R-ENDR
FWIIAA-HR-S------------------SSA---------LAVG-----------HDSG
MVVFKLHT-E-------RPPSALHS-----RFHF----YY-------VR-DRVLCFRDLL
LSLQLFQKSGEGGRNAAGAHAVAE--------VSICEVRRPANA-------MTAGPKLLL
VNSL--NT-------TDLNALVIY--ADGENGFAYDLLVG---PLPQAGLPYPGGLDT--
---HTG--SCH-SVAF-----------V--SRNR--FAVIDKAGAT--------------
-----------------------------------TLGIYNMNNE------LCKKVDL--
-PCA-VDRLF-FGG----N-NRVI---L--------------KSEDKLRF----------
-------------------------------------FEVP----------TRRVY----
---PEVQCGG-GGIRAVLLS------PT---G---EHVM-----------VISKHALTLL
KFALSDNGTTE-----------ASGGFEVVCAVH-------E-NIRIKGGAW------DE
DNGAFVY----STL-SHVKYL-LLNG----------------------------------
------------------DR--GIIHCLN----EAIY-----------------------
----------IFKVQRGM------------------------------------------
---YYYLD-RC-----ASVHVEPLNCQ-EYLFKL--ALHRRQFDQ--VALCVRN------
----GQLCGNALIAYL-------KKKGYPEVALE-FLTD--------KRA-RFHLA--LE
VGS-------MDDALAAAQEI---------NDKS--------AWQLLGRT----------
A-------LQQG-HASL--------VE--AAYQK--------LKEFEKLSFLYFI-----
--TGHVGKLRKM---LRIAE-L----RKDY---MSKFHNALLL-G--DAEERVQVLADVG
QL----ALAALTA-----------------------------KTYG-LTALYDQLR----
------DSVKDMPLDEFSPAV-------------PQLLMP-PV---PILRCTEAESSVW-
-PSAASESASVFDQAMRATAGM-------KPEVAGARLYKEMVEGAASAVCTPGSGAPGP
AWEEADGQDGF--------------EVDFGEVGGGDWSDGIELPPDD----AGAAPLLGM
-DASGRKEGLGRADAAQLSPDSATFV-----------AKRDSPHTLWV-KGTPLV-----
---ADLVSAGEFG--LALDTLQRRVALRNPAPLLPIFSRVYQATWAALPGLPFAPSLPLP
L----------------------SETGKDGGALKPHRLV-LPTSLMDDLRE-AHKLVTAG
----RFQEALGSFRHVLHSIPLAVAGN-------AEEEQQIHEFIEI-ARHYVTGMILEM
ARLSLGEAD-------VSRNIELVAYFACCKMQASHLFLVLRRAMSVAWKAQNFVTT---
----AAFARRLVNGNFLAIKGAQEEITKA---KKVLMLCEQKGT--DAYAIN----FEPS
ESENLLLCTVTLNRLVPGT-ATTRCPFCNATAKVEF-SGRLCPVCELSELGARVVGLQFQ
AAA------------
>TgonCOPIBp 
------------------------------------------------------------
------------------------------------------------------------
------------------------------------------------------------
-------------------MPLRVSLK----------------KHFFARSE-RVKS----
-----------VDFHPTEPFLLSALYD---------------------------------
--------------GRLQIHD---YTTHALVKEI--------DASPL-------------
------------------------------------PLRTAK--FIVK-------R----
------------QWMICGG-----------------------------------------
----DDCALRVFNI--HTLEKVKEIP-------------------------SAHGDYI--
----------RHISVH---A----------------------------------------
-AKP--LVLSSSDDMTV------KLWH------------YEK-------------NWQ-K
VASYEQHTHYVM-----QTQWHPRDP--------NLFA------------------SCSL
DRTIK-----VWGIQVRSSSPS--------------------------------------
----ASDSSAAVVSAPHFTLTGHER-------GVNCIE----------YSKSG-------
--------------ERP--------YL----VSGSDD---CTVRVWDYQ-----------
-------TKQCIQVL--------SGHSRNV-----------------CSVLLTSLAGHVL
PL---LFSAGEDAQLF----VWHALTYKKELSLD--------------------L-NVER
IWSLSLLDPSSAASASTSGSAGVASAAGATGSGAGGLGGLVLAIG-----------SDSG
TLVLKMGK-E-------QPVASLH------SGKA----VV-------AR-GFEILQVNL-
-----------RLLEEQQYQDGER--------LP-VAYKELG--------QCEIFPQTIS
H-----HP-------NG-RFIAVC--GDG----EYVIYTA------------QALRNK--
---TFG--KCV-DFVW-----------S--ADGH--YAIREESNRI--------------
--------------------------------------RVHTSFT------ETFNFTP--
--PFSVETLW-GGA----LLALKA------------------SDDSFVCF----------
-------------------------------------YDWE----------ACRLI----
---RRIDV---VGVQQVHWS------PS----G--FFVA-----------LFTSDKVYIL
RHDKFAVMAANAAQAREEEGG-IEIAFELVDQVT----------ESAGSGVW--------
VSECLVY----TTA-QGRVKC-WCAG----------------------------------
------------------QV--ETLHHLNAGGRASSF-----------------------
----------ILGYLPEHN-------------------R---------------------
---LYLID-RD-----LGLSACSLHVA-FIEYKV--AMARGDLQA--AEEFLPR------
---IPVELHDRTARFL-------FSKGYKEEALR-LARD--------EQL-RFDVA--LS
LGR-------LQTCAELVRST---------SKSSTEPGTVVARWKRLGDM----------
A-------LETG-HLPL--------AA--SCFHE--------CRDHHSLLLLYSA-----
--SGDAPRLLNV---AAEAL-K----DKNF---TVAFLAYALC-Q--RVDNCVDVLWAAE
RF----PEAALFA-----------------------------RSY--APSRASACVQKWR
------DALWKKQSKGDKRQKSDSQRKEEELCCRAGGPAD-PA--------------EH-
-PEKFENLQDAI------------------------EAEKILRERYARVVPASTFPSVRS
LLDYDIVQQIN-----------------------QEGVQKIRNELLSISLDEVLEGAGET
KEVPDLLDAGAPGSLPHGQELPVNGTAREACVSGFDETLSGVPADMHRLPHSHAA-----
---SSPVAPEAAASSSQAPLYRSAVAEGALGTLEPHVNHAPNSTLDAAVSGSASVAYSD-
----------------------------------------IRSTVTERSAYTGTSSLDGQ
----TGAGASGVYTLGASWGDGSVAQS-------QVGVDSREEERERFGDTEKRVEFVED
EVDAVGVYSGSRTQADGQSDGQSPHASWRLHPPSVSPGVRDPGSACSGYGVERIAAH---
------------------------------------------------------PENDFA
RTSQFASPHSHGGGMHQEQRQPGQEFYGAADAGAQFLRDEFVDVAEPSELRKGVAGGSDS
SFSDVEA--------
>TpseCOPIa 
------------------------------------------------------------
------------------------------------------------------------
------------------------------------------------------------
------------------------MLT-----------------KFESKSA-RVKG----
-----------LAFHPVRPWICASLHN---------------------------------
--------------GVIQLWD---YRVGTVIDRF--------EEHDG-------------
------------------------------------PVRGVD--FHLH-------E----
------------PLIVTGG-----------------------------------------
----DDYKIKVWDY--KLRRCLFTL--------------------------LGHLDYI--
----------RTVQFHPNAT----------------------------------------
-QFP--WILSASDDQTL------RLWD------------FHK--------------RS-C
LSVLTGHNHYVM-----CAAFHPSED---------LIV------------------SASL
DQTVR-----VWDTTGLRKKQL--------------------GGSGSAAHATAM------
-NVQA-ELFGTNDVVVKYVLEGHDR-------GVNWAA----------FHP---------
--------------TLP--------LL----ASAADD---RQVKLWRMSET---------
-------KAWEVDTL--------RGHANNV-----------------SCCLFHP----KQ
EL---VVSNSEDRSIR----VWDVSKRVGVQTFR--------------------R-EGDR
FWILAA-HR-S------------------QNL---------LAAG-----------HDSG
MIVFKLER-E-------RPASANGPG----D-KL----YY-------VR-GRELFCHDY-
-------------GRATGGSSGVD--------VPIASLRRVAQTDG-----IGSGPRFLS
YNMH--NP-------KE-GNVLVC--SEVDGG-CYELITF-----SLTNAG-GSVTDG--
---KRG--SCLGPGVF-----------L--GSNR--FAVLDRHKRE--------------
-----------------------------------IV-VKNMNNE------TTKRVAA--
-PVPNVDCLY-DGG----ASGRII---L--------------RADDRAVL----------
-------------------------------------FEVQ----------SRRVL----
---GELTA---PKIKNVVWS------PD---G---SKVA-----------LLCKYGVVI-
----------------------ADRQLQQLCSIS-------D-TVRIKSGAWDVSPTGGT
NSNLFIY----TTL-HHVKYC-LPTG----------------------------------
------------------DT--GTIRTLD----NPIY-----------------------
----------ATRVVKNQ------------------------------------------
---LFCLD-RE-----ARSRVIIIDTT-EARFKL--ALANKK--A--IMHMVRH------
----SRLCGRAIVAYL-------QSKGFPEVALH-FVRD--------PQT-RFRLA--LA
CGN-------IEAAMESAFSL---------EQQKGIDGKSGDVWGELGSE----------
A-------LRQG-NHQV--------VE--MSYQR--------KKDFDRLSFLYML-----
--TGDSEKLRKM---LKISN-M----RNDI---MGRYHNALLL-G--DASERVAVLEASG
NL----SLAYISA-----------------------------KLHG-LDDVAERIKVAIE
------TQEGSV-PVGTKKG--------------GRLLQP-PT---PIVR----AG-NW-
-PTLEIKKTTLEDL---------------SAADEGENFEEEAPAAQADTG-------ASS
AWD--DGLDDA---------------------GLGAAAANDDFDMGD-----DDMGWGDD
-LDDL-GDLG-EADKPAHVDEMAGLDDIGDNVGFQMPPAGRPPAGCWA-ANSSHA-----
---ADHMAAGGAS--SAMLLLHRQIAASDFTNLKSSMLSCYLGSTVSMPGIPGSGSVIVP
L------------------LRN-DASGHPGNESLPRTSS-TIKSLVAGVRS-GYRSFQGG
----KFNDAKAAFEDVLSQIPITITEN-------RNEANEMKEMLEI-CREYITAIRIKS
AMADAG--A-D-----PVRSTELSAYFTHCNLQPVHLLLALRSAMGTAFKHKNFIVA---
----ASFARRLLELPDMKSE-RNADLRMKA--TKVLQKSEQMAR--NEHTLN----YNEN
AA--FAIDCQDFVPIYSGE-ECVKCSYCGSSYKGSAMKGKICVTDGFCTVGVETIGL--V
TGK------------
>TpseCOPIBp 
------------------------------------------------------------
------------------------------------------------------------
------------------------------------------MLSVAVYFIESTACPKTG
AADEPPLASSTNTTANNKPQPIRLDIK----------------KKLSVTSE-RVKS----
-----------VDIHPTESWALAALYS---------------------------------
--------------GNVTIWD---YESGSNVKTF--------EVSEL-------------
------------------------------------PVRCAK--FITR-------K----
------------QWFVASS-----------------------------------------
----DDMRLRIYNY--NTMEKIKDF--------------------------EAHSDYI--
----------RYVEVH---P----------------------------------------
-SLP--YILTSSDDMTI------KCWD------------WDR-------------GFD-C
TQLFEGHAHYVM-----MVKFNPKDT--------NTFA------------------SASL
DRSIK-----VWGLGSPV------------------------------------------
---------------PHYTLEGHER-------GVNCID----------YYPSG-------
--------------DKP--------YI----LSGADD---RTVKIWDYQ-----------
-------TKSIVHSL--------DGHSHNV-----------------CSVLFHP----KL
PL---ICSASEDGTVR----LWQSTTYRAETTLN--------------------Y-GMER
AWALA--ATRE------------------TTK---------LAIG-----------FDEG
CVVIELGS-D-------EPVVSMDG-----TGKV----VW-------AK-NNEIQTTTV-
-------RGLAGGDDEDALPDGER--------LPVVP-RDLG--------ACELYPQSIK
H-----NC-------NG-RFVAVC--GDG----EFIIYTA------------QALRNK--
---AFG--QAI-DFVW-----------SATGTGD--YAIRESINRV--------------
--------------------------------------KFFKNFK------ESRAIKP--
-ATTSAEGLF-GGH----LLGVK-------------------GGDSAVLF----------
-------------------------------------YDWD----------SGEFI----
---RKID----VAPKEVYWS------DSG------NLVL-----------VACEDSAYVL
SYNAQVTASAIAMGQISPEDG-VDGSFDLLYEIS----------DTITTGEW--------
VGDCFIY----CNN-AGRLNY-SVGG----------------------------------
------------------KI--QTLVHLDTSSSGTTM-----------------------
--------HRVLGYLAKED-------------------R---------------------
---VYLVD-KS-----LNIVSYKVMLA-VLQYQT--AVMRGDFDA--ANELLAH------
---IPESEYTTVARFL-------ESQGFKEEALE-VTMD--------ADH-KFDLA--LE
LGK-------IEIAHELMNET---------PAEEKDSTDTMAKWKKLSDA----------
A-------LKIN-DFEL--------TE--AASLA--------SDDYPGLLLLYSA-----
--VGNFEGMERL---AKAAQ-D----DGKT---NVAFVANLLT-G--NVEACADLLIATN
RL----PEAAFFA-----------------------------RTY--LPSRVEEIVSLWK
------ADLSKVSETA------------------ANALAD-PT--------------SN-
-PELFPDSDVAL------------------------------------------------
------------------------------------------------------------
------------------------------------QVEKMFIAQREATRATGIS-----
---ASDYLTAKDDLELDLIALVKSQSASKPPPPPPPAAPVAAPTPPIPPPAPVDD-----
----------------------------------------SCDVDDGDVDTAALEAQRQA
----EMAAAEAQRQAEMAAAAEMKRQQ-------EEVLRKKQEEAALARAAEEQRLRAEQ
EALRLK----------VEQEAEAARIAAEAEAKAEAEAAAAAAEDDLGDFGDDW------
------------------------------------------------------------
------------------------------------------------------------
---------------
>TpseTTRAY2 
------------------------------------------------------------
------------------------------------------------------------
-------------------------------------------MTSTSSSLPMHHALASA
LSLHSDIATDDVSNTTKGDAKTNLKVE----------------TTPSSRQRTSIQV----
-----------LTVHPSLPRVAYLAEESSVSETILSQQQLPPTSKKNKATTIAEARRSIG
SVVKTQR-------VIIQQYH---RDSQCNLQSLGEDNMLASLPMET-------------
-------LPPQLNRFRQPRSKTSKLSIQPLTLATLGPLQSIT--FLDR-------E----
----------ALFWQTRRGYGAQTNLESGGGLSSTAKEGVTLHADSYFEDCEGGLGHGLC
LGLQFTRTLVVLRFNDATSIAPFTILCCLEGQRSTAGNGK-----------ESSSQYT--
----------PTSAVV---PI---------------------------------------
-TNS--VVVYGCSDGAM------RFHN------------LLP--------------SLLY
SSKIEALSSLTL-----STSLTPPAS----------VK------------------SQRQ
TRQAT-----IKSVRGPNGRND--------------------------------------
------PVVKVMNVDPAFSGIHHAEGVRQPFTGSNAVV----------------------
--------------TSNATTLVLRARL----LTACSS---GAAYLWDVYVQLDR------
-------SSGAVRDLIVQPP---LVRLDGL-----------------GSLTVSPR---KA
PS---VSSSSGGKTISHGGGFWGNAAASKSSSQKKEEVSTKAPYFDVTPAITYDPHRNLL
VWKLPSNAPVT-------------------------------SID-----------HRGD
FKLESLTP-N-------SPAAKKEAEDNAYLNKW----SI-------DN-GGFVKVWDF-
------------SLVDSLALSSTTASSSPQPPPKFAPAAVMKLSPS----VSDKMVTGVL
H-----SPV------PTSSLACTC--LSKS---GSELMVQSAPLPGVAARIDDKWIVQ--
---SSS------SSAS--------------GKSNQRSAGVEKMKTL--------------
--------------------------------------FINFTTHYTVPVTTLARGSALS
ASASSPDYLA-IAT----DRGVFIA-----------------CVADGELW----------
------------------------------------HTDLN----------TKAVSSNES
SHHASLSSNTQPGPLYTIIS------GG-------PVGS-----------LNNRPGVLFI
ENDSV-----------------YASRLETSRAVN-------ENKSLVERVGL--------
QDPMLLH----TLQGKGQPWFTTRS-----------------------------------
------------------TRISNFAETYQPIQCPPRL-----------------------
----------IASPSGR-------------------------------------------
---YLCLFWED-------QMRYEILHAASLLTRDAASGFGGVSET--SGQGVSP------
----SVDSGNRVLSFAWIG----DDDRFAILRHD-DLRPLVSVSPNAPSSPRKAAA--FV
SPK-------PEVRREALKRL---------FSPASNGSDVGVPANDVASP----------
--------MNKGEQVKP-------------------------RVELKKLAEVRVD-----
--AVELAAGASVAAATTVNLGNLIVRGGDRAVPMVLFGGPSLCVGCVSVSDRSEQLNTNA
GD----SIAYFYS-----------------------------RKSGAIKEHDERA-----
------SSYMTVGPSITS----------------PDLLSWDDDGRLCAMAVGSRVAIYLS
EPPKFHLLGSVN-------------------IVGTRSFGTEMPLISIRFIHAVLYCSTQS
SVHVIFLGDLK--------------------------------------------DEDTV
CELDVFTLASDCLPPYGVD----------------NPTDSSPIPAVTSLMYPHIL-----
---TYHSGGLLVSTSSGLRLIPMSHPLIRIGTLLGANLVEKARKWVLASPKSEHDSMANF
L-------------------------------IRRGHTIMALRDLDGLSVETYIDLCMRY
----EYTEELEQLLDENGSQLLPEICD-------WKRGHVNGGYSAIFCIGVYMIGKNRL
ECAKKLAEQMIGCGINEVLSDAMKLALLIGTVDKDEGKALLQQASDAMVFDANGQMPLVN
VIN---------------------------------------------------------
------------------------------------------------------------
---------------
>TtheCOPIa 
------------------------------------------------------------
------------------------------------------------------------
------------------------------------------------------------
------------------------MIV-----------------KFETKSK-RVKG----
-----------LAFHPIRPWLLSALHT---------------------------------
--------------GQIQLWD---YRLKTLLDEF--------VDHDG-------------
------------------------------------PVRGID--FHSS-------Q----
------------PLFVSGG-----------------------------------------
----DDFKIRVWNY--KLKKCLFIM--------------------------KGHLDYI--
----------RTVQFH---K----------------------------------------
-ELP--WIVSASDDQTI------RIWN------------WQS--------------RS-M
IAILTGHSHYVM-----CAKFHPTQD---------LIV------------------SCSL
DQTLR-----IWDFSATRKKSM----------------------QSNSKTQT--------
------QNFGANEVEVHSVLETHER-------GVNWCD----------FHP---------
--------------DMN--------LI----VSGADD---RKIKLWKFNES---------
-------RAWDHDSL--------YGHKNNV-----------------SSVVFHP----KL
NL---IISNSEDKTTK----VWDLNRRVAISTFT--------------------R-DNDR
FWVIAV-HP-Q------------------NLT---------FASG-----------CDNG
FYVFSLFS-D-------KMPQSLPD-----PNCL----LF-------GF-RKQIKAYNF-
----------------------VK--------KSITVSKEFE-SQAT---IIQENINFFQ
QNPF--ET-------SQ-AQFLVG--TDTKEKSIYKFYLLTYNTNNYDDLQ-KEREDC--
---KTF--TGK-GAVF-----------V--SKNK--IARIKEN-RT--------------
-----------------------------------VE-IYNFDLS------TQSNPIS--
-DITDVNRVF-SGP----I-GNVI---F--------------STDESLIL----------
-------------------------------------YNIT----------TKKEI----
---GKIPMKAEYKVKNAYWN------KN---N---TMVA-----------LVAKKSIHV-
----------------------MNKNLGKICTIN-------E-KFNVKSLIW--------
HGNVLIY----TTI-NHLKFG-LLNG----------------------------------
------------------DS--GIIKCID----ENLK-----------------------
----------AVKVEGNT------------------------------------------
---FFGIN-PS-----AEIVTININTE-ELQLKK--SLFDKNWEK--IKYYMDA------
----NNKLGNSVISYL-------YKKNYSGIALN-LVND--------PKT-KFSLA--IN
SGN-------LEQAFKCAKEL---------KDKE--------IWAKLAQE----------
A-------IRQG-DHQI--------IE--IAYQN--------IKEYEKLSFLYTV-----
--CGKTEYLKKM---LEISQ-K----RGDI---MSRFSNSLYL-G--NIEERIKILADSN
QL----ALAYLMA-----------------------------VAHN-KSEYAETLKKGM-
------EQVPDI-QQLKQFKM-------------SALVPPKPLV--KIIESSPQAQRKW-
-PQNHIPEEYM------------------VVLADQDNQEQQTNLPENAVQQNIVDEEPAA
-----IDDDAK--------------KQDNAKPNFANQVDDEEFEDAG-------DVWPDV
-ELPDDVDIPDSGPQATEQTPITSNF---------IQPESKLLKTV---KQSLIP-----
---SNHIIFGFFE--NAFSFWKKQLGIYNFDPLLSEAIKVATSSLTVISSIPYVQSSISP
I------------------HQD----------NKPFVCR-NLNSLEILLKK-AQRFTTEG
----KFQESENAFYDILHSIPFVKLQK-------ESEINDIKSLIQI-CFNYIMAMKCEL
RKNQE-----------QDRTFELQCYMAICNLKPIHRVLTLKQAMSAAYKNKNFIYC---
----SYFAKKLIRVVEANPNAAKPEVLQSA--QKFLRACETQGTNAQQIVFDDAWLYDDD
AT--YNIDPSTMK-INKNVKEAAKCPYCTAKVDQSL-NETICPLCNLGKIGAQVIGIKLD
Q--------------
>TtheCOPIBp 
------------------------------------------------------------
------------------------------------------------------------
------------------------------------------------------------
-------------------MPLKFEIK----------------KKMKTRSE-RVKC----
-----------VELHPELPWALVSLYS---------------------------------
--------------GNITIYD---YSNETTVKTF--------ENSVT-------------
------------------------------------PTRAAK--FIVR-------K----
------------QWIVACS-----------------------------------------
----DDLCVRVYNY--NTMEKIKSW--------------------------EAHSDYI--
----------RTIEVH---P----------------------------------------
-SEP--YFLTSSDDATI------KMWD------------FEK-------------GFS-L
ARTFEGHTHYVM-----KMCFNPRDT--------NLFA------------------SASL
DKTIK-----VWSILSKS------------------------------------------
---------------PNFSLVGHEQ-------GVNSVD----------YHRG--------
--------------EHN--------YV----ISGGDD---RLVKIWDCS-----------
-------TKQCIHTI--------EGHSQNI-----------------SVALFHP----EL
PI---IITGSEDGFVK----LWHSQTYRLETSLN--------------------Y-NLDR
VWSVDI-CKDS------------------SNM---------LAIG-----------CDEG
SVIVKIGS-D-------EPVVSIN------NGKI----IY-------AK-NLELFTANL-
--------KSVNTADKDAVVEGEN--------IPNINSKDLG--------TADFYPTGLR
H-----AP-------NG-HSFAIF--NDT----EYSIYRS------------NNFKSI--
---VHG--NGS-DLVF-----------N--TNGD--YAVKENFQ----------------
-----------------------------------VKAFDGSSNQ------QIFEFST--
--DYIVEGLY-GGP----LLGV--------------------KSSDFIIF----------
-------------------------------------YDWT----------TAKIV----
---RKIE----LSLKKLYWS------QN-------DFVT-----------LASADEFYVL
QFKKELIADIAEDESNEG----IDEALEMVYEIS----------ESINSGIW--------
IESLFFF----TNG-TGKISYSLAGK----------------------------------
------------------QF---TFQHTD----KKKF-----------------------
----------ILGHIPTQD-------------------R---------------------
---LYMLD-KF-----FNISSFDLPVK-VAKYQS--LIGDEQYDQ--AAELIKQ------
---IDLKYYDKLAKFL-------DQLDKKEMAFN-IAQD--------PEH-KFELA--LL
LGK-------LNEANLIAQET---------QSPS--------QLKQVGDL----------
A-------LFQG-DLTR--------AI--NCFKQ--------SEDINSLLLIYTS-----
--LGLREELEEL---GKKAV-E----QKRM---NVAFQIYFSL-A--DLDKCIDVLVKSG
RI----SEAAMFA-----------------------------KTY--CPSRISELTKLWK
------EDLIKTHHQFT-----------------AQKIAD-PM--------------DYI
EDDSFSDLKILL------------------------------------------------
------------------------------------------------------------
-------------------------------------------------KLEQFY-----
---KDQREKNKDIPSYSFDIYEQRLNVDLFSALKQDPNRNLAAVSLRPP-----------
----------------------------------------NIPAENPYFNPNQEEEEEEE
----EEEEEAQEGEEEEEEEVEDEN-----------------------------------
------------------------------------------------------------
------------------------------------------------------------
------------------------------------------------------------
---------------
>TtheTTRAY1 
------------------------------------------------------------
------------------------------------------------------------
-------------------------------------------------------MNSLY
LKSENAITFCMHTEKMHIFYLKECEQSKHLIVIEEDLLSNGLVNSFVVPKGRNIEAAGYI
-----------LQFNKKSGYLMLSYPP---------------------------------
--------------CRFVIWN---VNTQETILFT--------ETRGK-------------
-----------------------------------NPYFINNFTFNDS-------S----
-----------RVLFFSAV-----------------------------------------
----GQRNVYCSALVEDNNTFSFQK--------------------------NTKLQLP--
----------KKIVVLDLKC----------------------------------------
-QPNDKRLLAACSDGII------RIWN------------SESLSPLRGLSDPQSQSNEVL
TETQAYSKHYFT-----CLEFSSDGQ---------RLL------------------AGTN
YGQVY-----CFDSRSLGNKHL--------------------------------------
-------TLASINVGSTAIL------------SCKWLQ----------YNGLSSSK----
--------------NQN--------FI----VYTSQ----ISLKLFKYSFQGN-------
-------LPSLMASKAPNVQQKASAQIVKV-----------------QDLYNHRQEIKLQ
DFYGINLQFEKFLYIHEFANFFAFNTFKTKAQFS--------------------QQNKNS
FKHTIQIYTIY------------------DKL------------------------YDKI
DFPIVSPQFN-------HSFEQLLPND---QKQV----LF-------QRSSYTIEQMDI-
--------------KMLQLGHGTI--------RTVASLKQILMSEDVKFYGLDTRPLKMD
Y-----ST-------NQ-KYLLFYKMDDHYYTTTFSVNIERSEEEAKKEDSINNYLAT--
---QSQQAIFLGESHYSN-------PPIYYLDENMQSFAVDCHTDK--------------
-----------------------------------IEEQISKLLQEQGYQIKDDEISVKG
DLSQKIERIF-STP---FQKGFVILYLL--------------ADNNRLCF----------
-------------------------SRNRLPGYRLLDFELGLPLAISSQSNASNNN----
---YVFIADEDDTVIDVVWQ------NMNTDNPAVQIGA-----------IICINKIHF-
----------------------VNGNLQKIKTIK---VCPSTSANLISSAKW--------
FGSALIF----ITR-THVQYACIDGT----------------------------------
------------------TNCILSLDSYE----SKQW-----------------------
----------LVEIMIDRI-------------------IIASKSNIKK------------
---KQAQAQVD-----YKIKVFSPVEPLICGYIANCKYLKREIREKDICQIIET------
--YQTSFISSTLLQSL-------QKEKLHHLCYF-YIYN--------SENKQ------LP
CGQKVEILEQMLKTEGILDLL-------FPSKNLKVETDIIEILKRMQQD----------
P-------RAVGEAQTL--------QYLCQYYLL--------IGEFERALIQAVSEDSQG
QINQTDDSIESFYTTDNFSYNI----INSIESGGKSIRNSEVLQEIAQLDEELAQYLKRV
INRKDIQQSSLGFGQQLFSQVFIDKLDEDDD-----------DQNQNLQVIEHHNFENIT
DYLGIYSSFIEASKMHQGGQSAHAGGGFGQQGMNEDMAGEAAGEEEEDQDENKDILILWR
FDEGKGNQIGDL-------SNYEIEGQIISENGQQDKVWNLLQESDPLEIEVFSGEQTFN
GIKTLSEKWCNKQKKIKEFTLEMWIKAKGGDGPVFRVMNQNETSFEVRIKQQDIQVFVKN
NPIKFVAFKEEEDENNQKDNSKSNAQQGNGNNSIQIPQNVWTHLSIQYEDSAKLS-----
---LFLNCKELYQSEEDLDIVTYETFKSKALYIGSNTFIGEITEFRLRKEKLTVNQIRDQ
YKTPLPIVYEKKKQIKFKVKKGDNKDDNKPKNQFNFSMPPIIDDNMNQFNTNAFNSTNQD
----ENKQSSKPANPFAFSMPPIIQDD-VPSQQVDAGAGIQKENTESQQQKNPFVFQMPT
IIKDDEYEIKNNQDEEEQKQSQNQQIPAQKNSDQKQNVSIDKPTSNFDDFGAFGTFTQTP
QVNKNRSDSNAFSQFQSYSGAQASTQQQKDFGDPFSQFSTQSKPNQGKNDSFSNFGNDAT
SAFGNFGTTSNAPKIGSNSHFDAFKQSPAKEGGDFNNNNFFGGFGSSNQVQEQNNSFSNF
GEPQTKK--------
>TtheTTRAY2 
------------------------------------------------------------
------------------------------------------------------------
------------------------------------------------------------
----------------MEQYLEKLDVE----------------WFFDIKIQCQIKY----
-----------IDYHMTKPWIAYSTNN---------------------------------
--------------NVVQIWD---YERKICIKSMHSYTIDIIDHSKS-------------
-----------------------------------TEIKGLK--FLDA-------E----
----------TLQWMFPSNSLLT-----------------------PEYEEIIKKFSNHW
LIIYSESKIFFYDYILDNYKAISPQ--------------------------DLEQKSV--
----------KIIQA----I----------------------------------------
-DYQ--YIAIGCGDGSI------KIFD------------INQ----------WIFSKT-M
REVHSKAVNFII-----PYKQDQSSR--------PRLI------------------VSSL
DGNIS-----CWNVDSNTDTPS--------------------------------------
--------FKLYFMNKKGKTSNDDE-------NVISMT----------YDPNTFSLVTVW
NMMTSM--------ELK--------RY----KNGKDK---DQVKEALFFNH---------
-------PCYGGNTL--------IFHSNKM-----------------ELGLFQI----TK
QN-----SGSDSKSDR----IVTNLLYDLKNNQE--------------------LDKSLK
IITMQI-HALK------------------PNR---------IFLG-----------TNMG
LYIINLNKFK-------LPPICFN--------HF----FS-------TN-HTVSQMKDF-
------------------LIDDGI--------LKKMDNAMIT--------KLRDYENKAQ
L-----NQ-------TTMNFVYLH--LGNQSI-NCTLFEL------------QAQQNK--
---V----TCR-QYQF-----------K--NHFN--WEDSEILSST--------------
-----------------------------------SG-KYISCFS------RKNGYFE--
-ILKVNNSHF-VDK----NKINLL---L--------------DGDETLHF----------
-------------------------------------------------------L----
---SQLDCLYSGCCTSLVWH------QY---CD--EFAA-----------LMP-------
----------------------INKTGQFIKATE-------KVTTISTGGLF-------N
QKTIQTYSTSYSDH-IQKIIFVLFEI----------------------------------
------------------NE--DPKAKVE-----EVY-----------------------
----------RKDSFLNPT-------------------K---------------------
---LFA---GE-----FYGIVDLMTDK-DMEEIM--SIKDSKAKD----QMIA-------
------DKDKDMDELN-------KKEKLVKEQMR-MLKL--------NKC-EF-FE--IE
RAQ-------NTTQKQTAIYI---------KVGKPIIEPRSVYWNLNHEI----------
C-------IVVYLDFLL--------II--KQQKD--------TFQFFKSLNLQII-----
--HGYF--LEDLFFYVTEDL-I-----GVL---VNDFSDDVLD-I--PLAKLERVVSRNE
IL----NLEDILC-----------------------------SGQEDYSSSSQLDQSQLE
------QEFQDTIYPEIQKR--------------PPGILKILM--------------IYD
YKLILINEKREI------------------------------------------------
-----------------------------------------------------GIINLTH
PFLKFCMFLQHNEFNSCLELCKVF-----------DPNLHYMFTQMFI-KRNALS-----
---FATKLEGLSL--IDRAIIDLEHNKLVNTSISVQFIQGLFAEKRY-------------
----------------------------------------STKQKKSLLTYLAVKMHQIE
----KFDEVNMIIQYGLQYSIFDNETN-------IILLSNDEQLINLYCAKYCGNLVVPF
LIKKLGSSG-----------------------------LKDKKVITDLWIKQMQKVL---
----GLVAKQQIE-----------------------------------------------
------------------------------------------------------------
---------------
>TtraTTRAY1 
------------------------------------------------------------
------------------------------------------------------------
--------------------MAFLPTASHPTHLATLLSHHFLLVALPDSIRVYDLDTYAL
VSVYSLPSPLSVLATSPLRPLAFMVPDDGPAIYMLDLGAPAPQLETFDGGKRSVTA----
-----------LAVHASKPLLAAGDRK---------------------------------
--------------GVVRLYE---YGSHTCRYAADEYAGDPVKKKLR-------------
-----------------------------------SPVTALA--FHPY-------K----
------------DILVVGS-----------------------------------------
----AGGRLAAWDVGGAAEAQLLAV--------------------------RAALPPL--
----------ATIRFH---P----------------------------------------
-LSP--LVLTLSTAGDL------AGWK------------LGL-------------GRRDS
RLKLVGLVQQA------QLPFSPPSD---------FVMHRRFNYVAFCVPPPLAAPCAQA
ATPLRSSTGNLLPLSTPPQLAA-----------------------------------LVD
GLYAAGGGSGGNELAGGLFSGGGSQ-------GAPAIHGVVIHTLLDPLHPGG-------
--------------FLP--------VVAPYALPQAAA---MYSDRWRLMAFH--------
-------VLRCDNNPVRKIALDDNAKVVRV-----------------RRAVRHG----KV
AVVLATFPEADAPARHPPLPAFDHDPWAATMAHR----------------------LSHR
SFAYISFHQAD------------------AQEARPRPGRDVVFVG------------EGG
DAMLVLGPHG-------KSATVAATADETQLAAFALDNVWHRVFATPLRGARVVLYYDI-
--------------VARLLVPSANIDSLVHPPNAYMPSSALPLPLGPVRDPHASLPAPSP
AAPHIRLP-------PQTVVSDVV--WDTSGQLGAVVTPSLLLVVDSTLAVLTSYASSR-
---ASELVPFFLSAVW--------------LAGTLLYSTPVGVGYL--------------
-------------------TPGGYAGRVCSLDLVDVVLVAGLPDRLVYAHRVKKRVTVGY
HAVGMLEPRL-AGK----LYGSAGSGAV--------------SASALLEL----------
----------------------------------MESYDGL--------RVSRSFI----
---DKLRSGATAVERELALALLLARIGASSDCGQDELVA-----------VALELAGELG
AFGPASQLVKSVQASGGGDGA-HGALCRLGSAAATAGALSLAHLCYVVAGEW--------
WAEWLLR----VEAGEKVPPRPKAPG----------------------------------
------------------SLPAVQLANLA----PPRT-----------------------
---------SALGLAPESVARTTRVSVAIADDGSVGSGRHGMPSAGSPLPLGSPGAAASP
RGTVSSFGGSS-----FRDLLAAHSPP-PQTTSVPPAAAAPVIAEQTIMSELDA------
------LELDSLEVWVASRGGEIDRRGEGIGGLE-FDRDSAATSSVLHSMGSAASV--SG
FGGAYAAR--MEVSDDDLGCGSGGSGAGGSGSGSGSGSREGYHYDEAGRLVDAEGYVVRP
AAPVTADLAGEGSDASASSSSSGFGARPAAIRVR--------IRTQEEMAAAAAA---AA
ADVAAIPKLGELGVGARRRARRRARRGRDS---WSSSSDGGEPEP--QPVERPATAVPAG
IP----KLGELSV-----------------------------GGQRRARRRARRARDSWS
SSSDGRQECGDVDAGASAATTGSVPTTTPPPSVAPVSTATPPATPPRMQPPGPRPPSPS-
-PSVASSLSMMS-----------------TVSSDMSEAARLLRAAMRALESGSLSKCQKA
AVAALSAARERKQARVCAGYVVAARLLKALKRVERDGKAGEAAALAARLAALPLHRKHRA
VMRELASARDGAVAPHGMSVDDLAGA---------VAPSADVAECSWCGVRTARPND---
---RNLLYGLISAGISATNSLHSAYAALHRPVVHGELRKLHRQLADTPHGFPLIAQAYYP
NAAAMIVTPDLPVVAKLGHAHAGYGKMRFTDAESLDDFKGVMAITPHYCTVEPYIEWDHD
LRIQKIGECYRVFKRVSPRWKGNVGNA-----GVVEEIELTPQFKAWIDAASGVLGGLDI
CALDLLHSSTDDSYHILELNDTAIGLVNAVALDDMAAIRDVVLRNMTATLVLPTAYPLPP
ADPDASAVAALTASLDARTQQLVALAAELELAKAQLGLGRQAPIPRSAPPQPRAPAAAST
STRSHPRHDGRAARRPRGHISRTTACYLLIFFLLLAAVSAFFSIRRDRQRQLAALATAAE
ALSDVPNDRVDL---
>TtraTTRAY2 
------------------------------------------------------------
------------------------------------------------------------
------------------------------------------------------------
--------------------MQDAHVA------------------FAGRTAHKIRS----
-----------IAVVLKELALSALDDEKRANWALLRQVEKAADFTGPGLGLTSGSAPKAE
KIGAIVGVAFAD--PHLHRWAAPEPHSSGGDDEFADDRGA--GRSDG-------------
------------------------------------GAPGTR--SAPR-------R----
-----------HHWIVVVA-----------------------------------------
-----EYRVFMLEYTSSVVHVLERV--------------------------HLEKPVA--
----------AFAMLH--------------------------------------------
-ACY--QIVLGGTDGVI------RVWD------------AAE-------------ERM-V
ARLSGAHTKAVS-----HLVVASAQK--------PILM-------------------SAA
SGEVA-----LWDLESET------------------------------------------
--------------LLHLIPKVHSG-------SLLSLA----------VGT---------
--------------DPA--------LM----YSVGSD---KKLAVYTDGDGGHV------
-------NLVSLPSKAPPVVALTPARSPRF-----------------GSASMLAIREKDS
HLYVVRVDGAAALVSP----ILDLRRLLLDIAPG--------------------LKKKDK
VRLVHCESHSL-----------------HSHE---------IIVA-----------TADA
VLVVALDASSHD-----APPTAIAGVAPFRALATATRSAY-------MLVDACLASLAL-
--------------SENMLRAGAY--------ASAATATHLV--------PLATLPRSGV
AKLAL-SP-------SE-KYLAVL--FADAR--EAVIYDT------------SSWAVV--
---HRA--SAVLDLAWASGLDLDAFAVCLQAPQDARDAILADVAVAEKSTKREARWDVKL
SSLVPPRHGEALAATVSVSVIDSAGQVSVTAASVALPAMPDHVASLSSATPASDSGLHPL
AAHPAVVQLF-SGP----LLGIGFL-----------------RPERRLAP----------
-------------------------TVEPSAADGAPRYEWR----------LVRHLVFVD
WSEHKVVGHPMELPRALVWD-----------VCHGARVA-----------VAYDSHLVVA
EAG-------------------PSGVLESVCRAP----------FRLTSAVW--------
FNNSLLF----ATA-SEIRVLFPSRL----------------------------------
------------------AASTWLLASYA----VPPA-----------------------
----------LAGSCGPG--------------------QGETALADQLRPAGAIALLGVV
DDALLVLDTRN------RVTPISLAAA-ALKFRL--LSTAGEHAG--ALQWAQV------
---IHASHCAELAAFL-------EARGAVASALA-VPHL--------DLWSRFAIC--IR
AGE-------LASALECALER----------------------ARAVGKV----------
L-------LDVRTAAGA--------AD--DDPAH--------EAGHTSRVLAGVE-----
--PIQLPARAPLPLFGSPPRWA-----------ADDALDGESLAR--NVRDAVAHLVLVA
EL----------------------------------------AGRA-EPMALKVVVQAYS
----------------------------------AAGELD--------------------
-PRAYLSLALFF------------------------------------------------
------------------------------------------------------------
----------------------------------------------WEAS----------
---LVDLLRALLDQLRAKSLLDAAIFVAALLEDGEELRTSLVACDRLGEALA--------
----------------------------------------VTDGWRLGQRHVLAQVWER-
----RRQSPAGPSINMSAGVADRVSRQ---------------------------------
------------------------------------------------------------
------------------------------------------------------------
------------------------------------------------------------
---------------
>TvagCOPIa2 
------------------------------------------------------------
------------------------------------------------------------
------------------------------------------------------------
--------------------MSKMHVK------------------LEIQSG-RVKS----
-----------LCFHDSRPWLLASFHT---------------------------------
--------------GEIIIYD---YEVGVEIQRY--------NEFTV-------------
------------------------------------PVRTAC--FHPS-------L----
------------PLFAAGA-----------------------------------------
----DDTCIKIFNY--DEQRCIATF--------------------------TEHLDYI--
----------RTVQFH---P----------------------------------------
-TKP--FLVSASDDQTI------RIWN------------YET---------------NLC
LTSISGHNHYVM-----SAFFHPTLP---------LVL------------------SASL
DDSVR-----VWDISSLFNDGQ--------------------------------------
---SSGGIFSITDAVMKFTQEEHTA-------GVNWAA----------WHP---------
--------------NKP--------MA----VSCSDD---ESVKIWRIVET---------
-------EMSLVATL--------RGHTGNI-----------------SCACFMP----NM
DL---VLSCSEDQTVR----VWDSKRFVHLSKYK---------------------SEGNR
FWCVAA-HPVK-------------------PI---------FAAG-----------HDNG
LVIYSVTK-N-------APAYDTV------DGNI----YY-------YK-ENAIRAYNI-
-------------KDESDGVTGYI--------KQRSSTSRQS--------PIDPKPTTVS
Y-----NP-------TH-KVFLVG--YPD----RIEIVPA------------NGKPGD--
---DNQVIQGF-NPVW-----------I--GRNQ--FVFQTDSQTQ--------------
--------------------------------------NISLREI------GGSSTST--
-LTLKCRKIF-PGP-----PGTIF------------------GTDGETLF----------
------------------------------------RYDIM----------RRSQI----
---SQTHL---SNIKNIIMS------PD----R--KHIG-----------MLTSTDVII-
----------------------SDIDFNNITKVT--------EVVKTKSGVW-------F
DSNVFVY----STR-THVKYL-LING----------------------------------
------------------EG--GTLKSTP----QTLY-----------------------
-----------VAAISDK------------------------------------------
---LYGLN-IQ-----DTVRKFPIDTL-EIKFRL--AIMENRIDA--VVATLRS------
----AKVCSTSIIDYL-------HKHGHPEIAVQ-FVHQ--------PRA-KFDLA--ME
SGN-------LELGVDAATEL---------ADPV--------IWDRIADE----------
A-------MAQG-RFTV--------AE--QAFKK--------SGNMERLAFLYLI-----
--SGQTQKLNSLKVDDSLSL-Q----RAIW---SNDFKTEAILLH--DVAPSIAYIAADG
DD----SLQSSIQ----------------------------------VPDEIKDELKKFA
KHEITSSPLKTVEKLE-----------------------------------------DW-
-PTLYINRPKYV----------------------------VTPGSQHDDDDDVENDDEEN
GWNFNEEAAEA-------------------------------KEENGEEDDDEENGWDMD
DIQFDVTASPGQGAAAGFI----------------VPSPGQSVSSQWM-EGVEIA-----
---GQYAAAGEFG--LALQVLSEQIALINAEPLKEHFVASYIASHVSIPALACAPPIISP
L--------------------------TAKFLKRKAPSPYFSIERMEKMIEEGSKLMTKG
----KFNAAKSIFLSLLQSIPIASVST-------VEEQRKVIDAVEI-CRKYVIAAMLGI
AQNSIKKP--------DKRKLEYLLYIYALKLDEKMQNIALNLAVNIATTLGCFKTA---
------------------------------LMFATDERTRKVIESKSQGNKTDAVKVDFT
PVGNFEVCCNELVQIPIGE-QKVSCPFCGATYKASH-ANELCSVCQLSKVGGIGTGLKIN
N--------------
>TvagCOPIBp 
------------------------------------------------------------
------------------------------------------------------------
------------------------------------------------------------
--------------------MSFRHLK-----------------TIAIPPSERVKC----
-----------VELHPTEPMLVVALFD---------------------------------
--------------GNVQIYN---TNDWTILRTI--------HVSPT-------------
-----------------------------------KPVRCVR--WMTS-------I----
------------NAVITSG-----------------------------------------
----DDLSISAYDY--NTGTLIATQK-------------------------DAHADYI--
----------RSIAVH---P----------------------------------------
-SQP--LILSASDDTKI------KLFR------------IEN------------NSFK-E
EHEYTGHKHFVM-----DVKFNPKDP--------NQFA------------------SASL
DNTIK-----FWGINESA------------------------------------------
---------------PRFTLSGHIA-------GVNCIE----------FCPSA-------
--------------DKT--------IL----VSGSDD---FTIRFWNLQ-----------
-------NNKEIHRLASNNPNDTNFHTGNV-----------------TSLRFHP----KF
PL---LFSTGEDNKFF----IWNTTTYKREMSFN---------------------TNKGR
GWTIDS-NDTT------------------------------IALG-----------CDEG
LSIMQFEN-T-------TALVSTDT-----QGRT----YW-------AL-NNEIKYTNL-
--------------AQGKNPEDGK--------LVDLKIEDRA--------TVDFYPAYTS
I-----NP-------SE-KNVALC--GEG----NYYIYSM------------IGFRVK--
---ESG--SAN-EFAW--------------GSGD--YFATRLGKQ---------------
--------------------------------------VTIHKLK------GNPQKLT--
-HGVNVTSIF-GGH----LLGL--------------------ASNESIFF----------
-------------------------------------YDWQ----------FLNLI----
---RQID----VKATNVWWC------GA-------NKVA-----------IATDDTLYVL
VYTQPKKEDD------------YENAFFVESQIE----------VSVKSGCW--------
YENAFFY----SDG-RSVSFIMEDRS----------------------------------
----------------------EVIARFD----KPYQ-----------------------
----------ISGYAKNTE-------------------R---------------------
---IYLYD-RD-----VNFISYSVPISLLKAYKKVLRFDEEEENEEEEEENLDI------
------DETAIPSNWLLRFTSLLEEKGQFRRALK-FAET--------DDK-IFELA--LK
IPD-------FNLAISIARKT-----------------KSLVQWHQISTI----------
A-------LKEG-QIDL--------LE--EALKV--------SGDENGLLLLHSA-----
--CKRKKQMKELAESVSNAK-------------NVSFAAYFSL-G--EYSKCIDILLETG
RE----PEAALMA-----------------------------RTY--LPRRINECVELWQ
------KKLRERGDHRL-----------------ADSIAS-PK--------------EY-
-PNLFGIEDQQ-------------------------------------------------
------------------------------------------------------------
------------------------------------------------------------
---QEEEQQQEEEEKVEIPKVDSKKEEAKEEKVEEEEEEL--------------------
------------------------------------------------------------
----DVDDLLAGIDTGAEEDI---------------------------------------
------------------------------------------------------------
------------------------------------------------------------
------------------------------------------------------------
---------------
>VcarCOPIa 
------------------------------------------------------------
------------------------------------------------------------
------------------------------------------------------------
------------------------MLT-----------------KFETKSN-RVKG----
-----------LSFHPKRPWILASLHS---------------------------------
--------------GVVQLWD---YRMGTLIDRF--------DEHDG-------------
------------------------------------PVRGVH--FHKS-------Q----
------------PLFVSGG-----------------------------------------
----DDYKIKIWNY--KLRRCLFTL--------------------------LGHLDYI--
----------RTVQFH---H----------------------------------------
-EYP--WIVSASDDQTI------RIWN------------WQS--------------RT-C
ISVLTGHNHYVM-----CAVFHPKED---------LVV------------------SASL
DQTVR-----VWDISGLRKKTV----------------------APGGE--DVLRL----
PQMNA-DLFGGGDAVVKYVLEGHDR-------GVNWAA----------FHP---------
--------------TLP--------LI----VSGADD---RQVKLWRYNES---------
-------KAWEVDTL--------RGHTNNV-----------------SCVMFHA----RQ
DL---IISNSEDKSIR----VWDMSKRTGVQTFR--------------------R-EHDR
FWILAS-HP-E------------------INL---------LAAG-----------HDGG
MIVFKLER-E-------RPACATHG-----N-TL----YY-------VK-DRYLRTYDF-
-------------------ATQRD--------NPLMSIRRAG-SAG-----ANQGPKTLA
Y-----NP-------AE-NALLIT--SDVEGG-SYELYAI---PKEAA-RG-DTAPEA--
---KRG--LGT-SAVF-----------I--ARNR--FAVLDKSTNT--------------
-----------------------------------IQ-IRNLQNE------ITKKVPT--
-PCATTDAIF-YAG----T-GMLL---C--------------RSEDKVTL----------
-------------------------------------YDMQ----------QRTSL----
---TELAT---PFIKYVVWN------SD---M---SMVA-----------LLSKHAIII-
----------------------ADKRLGGAQTVH-------E-TIRVKSAAW-------D
DSGVLLY----TTL-NHLKYC-LPNG----------------------------------
------------------DS--GIIRTLD----SPLY-----------------------
----------VTRVAGGV------------------------------------------
---VHALD-RE-----GKNRTIQVDPT-EYMFKL--ALLQGRYDA--VVNMVRG------
----GGLCGTAIISYL-------QQKGFPEVALH-FVTD--------ERS-RFNLA--VQ
CGN-------IEVALQAAQAL---------DDKD--------TWYRLGVE----------
A-------LRQG-NYNI--------VE--FSYQK--------TKSYERLSFLYLI-----
--AGHTDKLRKM---LKIAE-M----RSDV---MGRFHNALYL-G--DVKEQVRILEESG
QL----PLAYVAA-----------------------------AVHG-LSEDVERISTKLG
------GLLPDV-PDE--DT--------------ANLMQP-PI---PILR----ED-NW-
-PLLTVSKGFFETLAAKGAASAATGAGAVAA-PG-AGKGRTAVAAAAAMELDESALE-GA
GWG--A--DEL--------DL----GIGAENGEAEDALEG--IGGEG-----GSEGWEME
-DLDLPADVVAEAAAAAAGGAAAPFS---------APAPGAPASQRWLDRRTQLA-----
---AEHAAAGSWA--TAMSLLHRQLGAGNFEPLKPYFMELYIASFASLPGLHGMPSMLAH
L------------------DRTWNSDASSQPPTTPTLLY-SLSALEESLKA-AYKLVTEG
----KFSDALRSFTRMLHVIPLTVVES-------RKEVDDVKELLTI-CREYHTALRCEL
KRKE--LRDDD-----MARNAELAAYFTHCRLQSVHLALSLRSAMTIFFKLKNFATC---
----ATFCRRLLEL-----NAG-AKIAEQA--RTVLAACEKNPS--DAVKVN----YDPR
NP--FDLCAITFTPIYKGS-KYVEDPYTGARFVPDC-KGQISPLGDFVRIGADASGL--Y
ISTSQQTR-------
>VcarCOPIBp 
------------------------------------------------------------
---------------------------------------------------MATANLNRY
HENIFRRSCAPSVQRQFGLVRPVFFRSCMARRKALTRTGTVIRAELQDPLRNAQAAVNTF
LRRYDITSTGIGAMIVTGYCVYAHDQDPFTALGITFTATIIALKQLVQRTD-RVKG----
-----------VDVHPTEPWILANLYN---------------------------------
--------------GNVYIWN---YMDQTLVKSF--------EVTEL-------------
------------------------------------PVRASK--FVAR-------K----
------------QWVITGS-----------------------------------------
----DDMFIRVYNY--NTMDKVKTF--------------------------EAHTDYI--
----------RCIAIS---P----------------------------------------
-TMP--YILTSSDDMLI------KLWD------------WEK------LPLHDLQGWN-C
VQVFEGHSHYVM-----QVSFNPKDT--------NTFA------------------SASL
DRTIK-----VWSLGQPT------------------------------------------
---------------PNFTLEGHEK-------GVNCVD----------YFTGG-------
--------------DRP--------YL----ISGADD---RLVKVWDYQ-----------
-------TKACVTTL--------EGHAHNI-----------------SSAIFHP----EL
PI---IVTGSEDGTVK----LWHSTTYRLENTLD--------------------H-RMER
VWSLG--YCKG------------------SNC---------IAIG-----------YDEG
VVMLKIGR-D-------EPVASMDN-----SGKI----IW-------AR-HNEIQTVNI-
----------KALGADFEMVDGER--------LP-LPVKDLG--------SCDLYPQSLQ
H-----NP-------NG-RFVVVC--GDG----EYIVYTA------------LAWRNK--
---AFG--SGL-EFVW-----------S-ADSSD--YAIRESPSKI--------------
--------------------------------------KIYKNFQ------EKHSVSL--
--GFNAEGIH-GGT----LVSV--------------------RGSDFIVF----------
-------------------------------------YDWE-----------GRVV----
---RRID----VAAKSVHWS------ESG------NTVA-----------ILGDSSFYIL
KYNKELVEEHFASGTAAGDDG-VDDAFDLQAEVS----------ERVRTCVW--------
VGECFVY----NNT-AWRLNY-CVGG----------------------------------
------------------EV--TTVVHLD----RPMY-----------------------
----------LLGYLAAQN-------------------R---------------------
---VFLID-KE-----FNIVSYTLLLS-LIEFKA--RITAGELDS--AMELLPSIPQVCG
LRCVITDQHNSVARFL-------EAKGMLSTALQ-VATD--------QDY-RFDLA--VQ
LGD-------LEVAQEIAVTL---------DSTA--------KWKQLGEM----------
A-------LTAG-KLDL--------AA--ECLTR--------ASDFSGLLMLAAA-----
--RGDRTGMAAV---AAAAT-A----GGKT---NVAFLASFLL-G--RLEDCLSLLLESH
RL----PEAAFFA-----------------------------RTY--LPSSISPALVKWK
------ADLAAINPKA------------------AEALAD-PA--------------AY-
-PNLFPHLEEAL------------------------RAEKLLGQQRSNPVPASAYLDAVA
------------------------------------------------------------
-----------------------------------VTAGSVEGGIERLLERLQVS-----
---ECEEAEAMQEEAVEEEELMEEAEEAGEDDASVEVEAEAEEEPPALAPPPATAAT---
----------------------------------------PESSETEPAAEAGVEDEDED
----PFGDPAGDGVPDAGNVAAEDLDD-------DWGLDGDGDGEA--------------
------------------------------------------------------------
------------------------------------------------------------
------------------------------------------------------------
---------------
>VcarTTRAY2 
------------------------------------------------------------
------------------------------------------------------------
------------------------------------------------------------
----------------------------------------------------MVRQ----
-----------VEFHPVLPWIVSATKS---------------------------------
--------------DNVSVWD---WRTRQVVWEAQLGSGTDGDLCAE-------------
-----------------------------------AELAC----VHVR-------D----
------------PAFTPNPSLMHPIPSGPKKEPTG-------------------------
----HVRDVRFLDC--DVAQVQLTWQ-------------------------HTSSSGC--
-----GTPGPRAEEIRALRG----------------------------------------
-QRL--LVIACENKVIVVDLASRRVLE------------LGKGVFEGKTPTSLAFLFR-A
GRAASGHAGFTY-----GGGTSGGGGGSMGLLESPVLA------------------VGCS
DGIVR-----CVQLFPIKQPVA-------------------------------RLISAHK
TAVVAMAVLGMLGQRHETLAVGHA--------GGRVVL----------FEPLSG------
--------------TRAGGSSGGGAGL----GAAGGG---GAATSSPGSGG---------
-------GASASMADGVSPRAEYRAHEREM---------------LPGSLVLVPVNEDPE
DRHFRLFSAGSDNRVC----GLDLAVLRSASPSSPSLELVRTKVEGA-------ALTCLA
HWPRGF-TSNG------------------VYS---------LLMG-----------TEGG
SLLLAHPGGG-------EPRRAVDLAGLIPAGTV----LC-------VT-AATLPNHDL-
--------------------------------VDFTPNQVMGKLQVASGTPVSRPLVTVS
H--------------DG-GYVAVA--WPGAR--KYAVYQQ----------GASAWKEV--
---AQG--TGS-SVAW--------------HSGRDVFAALEETLPA---ALSAAAAGAAV
SPGKHHKDPRKAEKQAAAAAAAAEAAARAAADSAAVR-VKEFYGGGTPMGMGVSLDLR--
--GDTPSFVQ-GGP-----LLAVTVRRGLQSEAADLAPAG--SFTPALLL----------
-------------------------------------FDWS--------------T----
---GRRAGPELPEPLHLSWD------PA----R--TMLA-----------LAYPSQLLII
R---------------------ARPIFQVAASLP---------VCGAESLEW--------
SARQLFI----ATP-SHILCA-LVSP----------------------------------
------------------NPPNLPPSSPA----TALV-----------------------
--------AAAATSAGGTA-------------------A---------------------
---AAAAAATS-----PSARLITLAAP-GVSAAIAGGAGSGGLA---LEGLLPP------
----PAVRPPGPLVLLGPRDGCLWMVGVLGQPMALGLSH--------PGLRCFSM---VA
AGD-------LHGAVSLASRA-------LVPELHDQLAGLMVEMDGLGGA----------
AAAANLPGITLHMELRLR-------AALRHWQQA--------VEAAEALLLGYTR-----
--RPAAGLFRSVVAAAAFGSGGVGVGGPQL---GEEFVDLSMAEG--GAPAHAPAHPEDL
DWTQPLRAAASSA-----------------------------------KAAATAVVAARR
PGGGGSGGVGTTGSSPG-----------------AAVGAPSPA------------TVQLV
LGLMEDLQRAAQ------------------------------------------------
---------------------------------------------------YDVVRHLVK
PLLVHAVYLGGDQLRTLAGIMAQVGMK--------TDLPSLLHSVAAGADSSNRE-----
---AAALLAAMLS--GHTALVQDSLRDDGAQPLAALQARVYGLSSTADSMAAWRRQ----
----------------------------------------LAAAAPPGAAAALGRLDVSD
----PVAAPDMHNTAPPSAMGHKPPRA-------EGGIRDIGSAFQ--------------
------------------------------------------------------------
------------------------------------------------------------
------------------------------------------------------------
---------------
